# Supplementary material for: Combining Individual‐Based Radio‐Tracking With Whole‐Genome Sequencing Data Reveals Candidate for Genetic Basis of Partial Migration in a Songbird
Source: Ecol Evol. 2025 Jan 9;15(1):e70800. doi: 10.1002/ece3.70800 (PMC11717897; doi:10.1002/ece3.70800)
Supplement: Supplementary file 1 — Data S1. [file ECE3-15-e70800-s001.zip]

Archive with 5 entries (5 files):
- ECE-2024-08-01762_Weissensteiner_et_al_Supplementary Material.pdf
- Supplementary_File_S1.lib
- Supplementary_File_S2.out
- Supplementary_File_S3.tbl
- Supplementary_File_S4.gff3
