# Supplementary material for: Combining Individual‐Based Radio‐Tracking With Whole‐Genome Sequencing Data Reveals Candidate for Genetic Basis of Partial Migration in a Songbird
Source: Ecol Evol. 2025 Jan 9;15(1):e70800. doi: 10.1002/ece3.70800 (PMC11717897; doi:10.1002/ece3.70800)
Supplement: Supplementary file 1 — Data S1. [file ECE3-15-e70800-s001.zip › Supplementary_File_S2.out]

    SW   perc perc perc  query                  position in query                 matching                     repeat                     position in repeat
 score   div. del. ins.  sequence               begin     end            (left)   repeat                       class/family           begin   end    (left)      ID

  1265   11.7  6.2  0.3  Super-Scaffold_100001        471       680 (108703215) + CR1-E3_fAlb                  LINE/CR1                   241    437     (1)      1  
    19    4.5  0.0  0.0  Super-Scaffold_100001        774       796 (108703099) + (A)n                         Simple_repeat                1     23     (0)      2  
    12   21.7  2.1  4.3  Super-Scaffold_100001        851       897 (108702998) + (GCTGGT)n                    Simple_repeat                1     46     (0)      3  
   374   16.9  1.2  4.0  Super-Scaffold_100001        966      1057 (108702838) + CR1-X1                       LINE/CR1                  4066   4123    (14)      4  
   717   14.3  2.4  0.1  Super-Scaffold_100001       2239      2369 (108701526) + CR1-E3_fAlb                  LINE/CR1                   323    435     (3)      5  
  1630   10.3  7.2  1.1  Super-Scaffold_100001       3177      3440 (108700455) C turMer5-1769                 LTR/ERVK                   (0)    280       1      6  
  2627   14.4  7.1  4.7  Super-Scaffold_100001       3441      3989 (108699906) + fAlbLTRK8                    LTR/ERVK                   147    708     (0)      7  
    12   12.1  0.0  6.9  Super-Scaffold_100001       7055      7085 (108696810) + (CTGAG)n                     Simple_repeat                1     29     (0)      8  
  1132   14.0  3.7  0.5  Super-Scaffold_100001       7815      8021 (108695874) + CR1-E2_fAlb                  LINE/CR1                    24    200     (0)      9  
    16    0.0  0.0  0.0  Super-Scaffold_100001       9214      9231 (108694664) + (T)n                         Simple_repeat                1     18     (0)     10  
    13    8.5  0.0  3.9  Super-Scaffold_100001       9446      9472 (108694423) + (TTTAA)n                     Simple_repeat                1     26     (0)     11  
   309    2.7  0.0  0.0  Super-Scaffold_100001       9650      9686 (108694209) + CR1-E2_Ucy                   LINE/CR1                    78    114   (361)     12  
  1310   15.5 12.2  1.6  Super-Scaffold_100001       9696      9983 (108693912) + TguLTR5c_fAlb                LTR/ERVL                     6    323   (262)     13  
   296   16.1 34.1  0.8  Super-Scaffold_100001       9982     10069 (108693826) + TguLTR5c_fAlb                LTR/ERVL                   470    586     (0)     13 *
  2506    7.8  2.5  0.6  Super-Scaffold_100001      10075     10433 (108693462) + CR1-E1_Ucy                   LINE/CR1                    54    419     (0)     14  
   708   18.6  4.3  0.7  Super-Scaffold_100001      10987     11127 (108692768) C CR1-D2                       LINE/CR1                   (0)   4679    4534     15  
  1577   15.3  5.1  0.9  Super-Scaffold_100001      11691     12020 (108691875) + CR1-E1_Ucy                   LINE/CR1                    99    438     (0)     16  
  1142   19.1  0.5  1.4  Super-Scaffold_100001      14609     14839 (108689056) C CR1-E4_fAlb                  LINE/CR1                   (0)    430     238     17  
   766   14.4  3.0  1.5  Super-Scaffold_100001      15638     15771 (108688124) C CR1-E_corCor                 LINE/CR1                   (5)    320     185     18  
  1002   18.4  3.2  0.9  Super-Scaffold_100001      16085     16303 (108687592) C fAlbLTRK1c                   LTR/ERVK                   (0)    505     282     19  
  1898   12.7  0.3  8.4  Super-Scaffold_100001      16982     17341 (108686554) C fAlbLTRK1c                   LTR/ERVK                 (172)    333       1     20  
   371   16.4  6.8  4.5  Super-Scaffold_100001      17425     17525 (108686370) C CR1-E5a_Ucy                  LINE/CR1                   (0)   1338    1273     21  
    32    2.7  2.6  0.0  Super-Scaffold_100001      17995     18032 (108685863) + (TTAT)n                      Simple_repeat                1     39     (0)     22  
  3257   11.3  1.0  0.7  Super-Scaffold_100001      18912     19503 (108684392) C CR1-E2_Ucy                   LINE/CR1                   (6)    638       9     23  
   356   26.6  2.1  5.9  Super-Scaffold_100001      19773     19912 (108683983) + calAnn6-4951                 Unknown                     46    180    (86)     24  
  1238   10.9  9.8  1.6  Super-Scaffold_100001      20755     20978 (108682917) + turMer6-2632                 LINE/CR1                   161    402    (48)     25  
   472   26.5  8.3  2.2  Super-Scaffold_100001      21942     22141 (108681754) C CR1-Y2_Aves                  LINE/CR1                  (74)   3265    3088     26  
    14   18.7  0.0  6.7  Super-Scaffold_100001      22638     22685 (108681210) + (AGCACAG)n                   Simple_repeat                1     45     (0)     27  
    28   12.8  0.0  0.0  Super-Scaffold_100001      24712     24754 (108679141) + (T)n                         Simple_repeat                1     43     (0)     28  
    18    8.7  0.0  0.0  Super-Scaffold_100001      25976     26000 (108677895) + (A)n                         Simple_repeat                1     25     (0)     29  
    39    0.0  2.5  0.0  Super-Scaffold_100001      26414     26453 (108677442) + (CAGGG)n                     Simple_repeat                1     41     (0)     30  
   792   13.7  6.0  0.8  Super-Scaffold_100001      27470     27614 (108676281) C CR1-E_corCor                 LINE/CR1                  (34)    416     190     31  
   440   31.6  7.5  0.4  Super-Scaffold_100001      28011     28277 (108675618) C calAnn6-612                  Unknown                   (27)    289       6     32  
    42    2.1  0.0  0.0  Super-Scaffold_100001      28305     28352 (108675543) + (A)n                         Simple_repeat                1     48     (0)     33  
   618   12.6  2.5  8.9  Super-Scaffold_100001      28504     28684 (108675211) + CR1-E3_fAlb                  LINE/CR1                   237    443    (32)     34  
    86    0.0  0.0  0.0  Super-Scaffold_100001      28927     29002 (108674893) + (TATTT)n                     Simple_repeat                1     76     (0)     35  
    12   18.9  2.6  2.6  Super-Scaffold_100001      29113     29150 (108674745) + (TTTATT)n                    Simple_repeat                1     38     (0)     36  
   852    4.3  1.7  0.0  Super-Scaffold_100001      29300     29414 (108674481) + CR1-E2_fAlb                  LINE/CR1                    34    150    (50)     37  
    17    3.7  0.0  6.7  Super-Scaffold_100001      30217     30248 (108673647) + (TTTA)n                      Simple_repeat                1     30     (0)     38  
   442   16.9  0.0  0.0  Super-Scaffold_100001      30678     30748 (108673147) + CR1-E6_fAlb                  LINE/CR1                   146    216     (1)     39  
   539    9.3  2.5  2.1  Super-Scaffold_100001      32172     32196 (108671699) + strHab6-601.inc              LINE/CR1                   303    401   (144)     40  
   268   21.8  4.5  2.2  Super-Scaffold_100001      32197     32285 (108671610) C strHab6-968.inc              LINE/CR1                (2631)    211     121     41  
    27   25.8  1.1  2.3  Super-Scaffold_100001      32694     32780 (108671115) + A-rich                       Low_complexity               1     86     (0)     42  
    38    0.0  0.0  0.0  Super-Scaffold_100001      33756     33790 (108670105) + (T)n                         Simple_repeat                1     35     (0)     43  
  1296   20.2 17.1  0.0  Super-Scaffold_100001      33852     34178 (108669717) + CR1-J2a_Ucy                  LINE/CR1                   791   1173     (6)     44  
    26   15.7  0.0  0.0  Super-Scaffold_100001      34723     34765 (108669130) + A-rich                       Low_complexity               1     43     (0)     45  
   799   13.4  4.7  1.9  Super-Scaffold_100001      34849     35059 (108668836) + CR1-E3_fAlb                  LINE/CR1                   285    429     (1)     46  
  1254   13.2  7.0  2.2  Super-Scaffold_100001      35477     35727 (108668168) + CR1-E3_fAlb                  LINE/CR1                   175    401    (37)     47  
   504   18.4  1.5  2.4  Super-Scaffold_100001      35964     36097 (108667798) + CR1-C4                       LINE/CR1                  4405   4508     (3)     48  
  2635   16.5  0.4  0.7  Super-Scaffold_100001      37184     37641 (108666254) C CR1-E5b_Ucy                  LINE/CR1                   (0)    853     397     49  
    62    6.1  2.4  0.0  Super-Scaffold_100001      37843     37927 (108665968) + (ATACTA)n                    Simple_repeat                1     87     (0)     50  
   472   30.4  9.5  4.0  Super-Scaffold_100001      37965     38269 (108665626) C strHab5-249                  Unknown                    (8)    431     111     51  
   794   18.9  2.0  0.2  Super-Scaffold_100001      39666     39837 (108664058) + CR1-E_corCor                 LINE/CR1                   201    320     (5)     52  
    20    7.9  0.0  0.0  Super-Scaffold_100001      40048     40074 (108663821) + (T)n                         Simple_repeat                1     27     (0)     53  
   990   13.6  0.8  0.1  Super-Scaffold_100001      41348     41494 (108662401) C CR1-E3_fAlb                  LINE/CR1                 (720)    521     300     54  
   434   12.6  9.3  0.5  Super-Scaffold_100001      41931     42036 (108661859) + turMer1-15                   LINE/CR1                    53    136    (84)     55 *
   476   19.4  1.1  2.1  Super-Scaffold_100001      42022     42116 (108661779) + TguLTR5d                     LTR/ERVL                   502    595     (0)     56  
  1196   16.4 10.4  6.2  Super-Scaffold_100001      42569     42894 (108661001) C turMer1-14                   DNA/TcMar-Tc2              (0)    339       1     57  
  2515   16.4  8.0  2.6  Super-Scaffold_100001      42895     43184 (108660711) C turMer1-44                   LTR/Unknown             (3365)   1487    1171     58  
   387   15.8  0.0  6.6  Super-Scaffold_100001      44109     44198 (108659697) C CR1-E                        LINE/CR1                  (17)   4507    4450     59 *
  1660   18.1  4.0  2.5  Super-Scaffold_100001      44153     44515 (108659380) + turMer6-2632                 LINE/CR1                    97    505   (866)     60  
  1543   20.3 15.7  0.7  Super-Scaffold_100001      45137     45567 (108658328) + CR1-J2b_Ucy                  LINE/CR1                   497   1179    (26)     61  
    24    7.4  4.7  0.0  Super-Scaffold_100001      46699     46741 (108657154) + (AACAAAA)n                   Simple_repeat                1     45     (0)     62  
    17    9.1  0.0  0.0  Super-Scaffold_100001      49350     49373 (108654522) + (A)n                         Simple_repeat                1     24     (0)     63  
  5052    9.8  1.5  0.0  Super-Scaffold_100001      49438     50151 (108653744) C turMer1-23                   LTR/ERVL                   (0)    725       1     64  
  1506   13.8  4.0  1.6  Super-Scaffold_100001      51630     51921 (108651974) + CR1-E3_fAlb                  LINE/CR1                   177    573    (45)     65  
    16    9.8  0.0  0.0  Super-Scaffold_100001      52947     52968 (108650927) + (T)n                         Simple_repeat                1     22     (0)     66  
   904   22.3  9.6  3.0  Super-Scaffold_100001      53861     54175 (108649720) + CR1-E_Pass-La_astRot.inc     LINE/CR1                    78    691    (30)     67  
  2363   15.4 13.4  0.5  Super-Scaffold_100001      54176     54416 (108649479) + TguLTRK4c_fAlb               LTR/ERVK                     1    244   (370)     68  
   196    0.0  0.0  0.0  Super-Scaffold_100001      54417     54585 (108649310) + (CTTCTCCTTC)n                Simple_repeat                1    169     (0)     69  
  2363   15.4 13.4  0.5  Super-Scaffold_100001      54586     54864 (108649031) + TguLTRK4c_fAlb               LTR/ERVK                   245    587    (27)     68  
  1516   20.3  7.9  2.8  Super-Scaffold_100001      55128     55543 (108648352) + CR1-D2                       LINE/CR1                  4234   4670     (9)     70  
   301   26.4  7.3  8.9  Super-Scaffold_100001      55437     55573 (108648322) C ERV3-3_StHa-I                LTR/ERV3                 (271)   4423    4289     71 *
    16   13.2  0.0  0.0  Super-Scaffold_100001      56947     56971 (108646924) + (T)n                         Simple_repeat                1     25     (0)     72  
  1435   14.4  0.7  4.6  Super-Scaffold_100001      57677     57945 (108645950) + turMer6-2632                 LINE/CR1                   148    406    (44)     73  
   640   15.1  9.2  0.0  Super-Scaffold_100001      59686     59804 (108644091) C CR1-X1NA_Ucy                 LINE/CR1                   (9)    284     155     74  
   492   16.5  2.7  0.4  Super-Scaffold_100001      60519     60621 (108643274) C CR1-E2_Ucy                   LINE/CR1                 (282)    193      41     75  
   318   21.6  8.4 14.2  Super-Scaffold_100001      62044     62221 (108641674) + R2-2_NNi                     LINE/R2                   2837   3005  (1696)     76 *
   561   18.5  7.0 12.2  Super-Scaffold_100001      62067     62238 (108641657) + turMer5-937                  LINE/CR1                  1298   1461    (51)     77  
  4513   13.4  0.8  1.5  Super-Scaffold_100001      62509     62891 (108641004) C TguERVL2a4_LTR-La_fAlb       LTR/ERVL                   (0)    723     347     78  
    30    6.0  0.0  0.0  Super-Scaffold_100001      62892     62926 (108640969) + (TA)n                        Simple_repeat                1     35     (0)     79  
  4513   13.4  0.8  1.5  Super-Scaffold_100001      62927     63270 (108640625) C TguERVL2a4_LTR-La_fAlb       LTR/ERVL                 (377)    346       2     78  
  2794    9.1  0.5  0.0  Super-Scaffold_100001      63354     63726 (108640169) + CR1-K3_Tgu                   LINE/CR1                  3862   4236    (15)     80  
   252   22.9  6.6  0.0  Super-Scaffold_100001      63677     63737 (108640158) C strHab6-5973.inc             LTR/ERVL                 (962)   3248    3184     81 *
   361   28.3  8.2  4.9  Super-Scaffold_100001      64118     64434 (108639461) + turMer5-1486                 LINE/CR1                    66    227   (178)     82  
   552   18.8  3.1  0.0  Super-Scaffold_100001      64809     64904 (108638991) + turMer1-15                   LINE/CR1                   111    209    (11)     83  
  1942   11.4  9.2  0.3  Super-Scaffold_100001      65129     65451 (108638444) C CR1-K3_Tgu                   LINE/CR1                  (18)   4233    3912     84  
   349   18.4  2.1  2.5  Super-Scaffold_100001      65795     65883 (108638012) + CR1-E6_fAlb                  LINE/CR1                    34    103   (114)     85 *
  1078   19.4  9.8  1.0  Super-Scaffold_100001      65881     66143 (108637752) + CR1-D2                       LINE/CR1                  4444   4669    (10)     86  
    15    4.3  8.3  0.0  Super-Scaffold_100001      67975     67998 (108635897) + (AG)n                        Simple_repeat                1     26     (0)     87  
    16    0.0  0.0  0.0  Super-Scaffold_100001      68621     68637 (108635258) + (T)n                         Simple_repeat                1     17     (0)     88  
   713   20.4 21.9  0.8  Super-Scaffold_100001      69320     69616 (108634279) + CR1-J2a_Ucy                  LINE/CR1                   678   1024   (132)     89  
   283   20.4  1.9  0.0  Super-Scaffold_100001      69609     69662 (108634233) + calAnn5-166.inc              LINE/CR1                  1287   1341    (41)     90 *
   630    5.2  0.0  0.0  Super-Scaffold_100001      70513     70589 (108633306) C turMer1-47                   LTR/Unknown             (2166)   2657    2581     91  
   324   19.2  5.2  5.2  Super-Scaffold_100001      70528     70604 (108633291) + turMer1-47                   LTR/Unknown               2581   2657  (2166)     91 *
   301   20.9  7.3  5.1  Super-Scaffold_100001      70605     70623 (108633272) + turMer4-253                  LTR/ERVL                  1850   1947    (31)     92 *
  1108   16.4  5.8  0.0  Super-Scaffold_100001      70617     70824 (108633071) + turMer1-15                   LINE/CR1                     1    220     (0)     93  
   506   19.7 10.9  0.7  Super-Scaffold_100001      70720     70847 (108633048) + R2-2_NNi                     LINE/R2                   2905   3045  (1656)     94 *
  1184   17.2  9.2  0.4  Super-Scaffold_100001      73726     73976 (108629919) + CR1-X1NA_Ucy                 LINE/CR1                    20    292     (1)     95  
    18   17.3  0.0  0.0  Super-Scaffold_100001      74260     74299 (108629596) + (TTTTTGT)n                   Simple_repeat                1     40     (0)     96  
  2658   16.9  9.8  0.3  Super-Scaffold_100001      75573     76113 (108627782) + TguLTR5d                     LTR/ERVL                     4    595     (0)     97  
   304   18.5  8.4  2.3  Super-Scaffold_100001      77983     78065 (108625830) + turMer6-2632                 LINE/CR1                   344    431    (19)     98  
  1372   16.4  2.1  3.5  Super-Scaffold_100001      79497     79827 (108624068) + CR1-E1_Ucy                   LINE/CR1                   125    419     (0)     99  
   373   17.6  0.0  1.5  Super-Scaffold_100001      82295     82363 (108621532) + CR1-J1_Pass                  LINE/CR1                  3926   3993     (0)    100  
   234   28.9  0.0  1.3  Super-Scaffold_100001      82299     82375 (108621520) C lycPyr5-559a                 Unknown                 (2745)   1925    1850    101 *
  1001   23.5  2.7  4.3  Super-Scaffold_100001      82607     82868 (108621027) + CR1-J1_Ucy                   LINE/CR1                   822   1079     (0)    102  
   382   19.2  5.1  0.0  Super-Scaffold_100001      83227     83304 (108620591) C CR1-E_Pass-La_astRot.inc     LINE/CR1                   (3)    641     560    103  
    38    3.8  3.6  0.0  Super-Scaffold_100001      84154     84208 (108619687) + (AGGAAA)n                    Simple_repeat                1     57     (0)    104  
   635   27.0  0.6  0.0  Super-Scaffold_100001      84896     85054 (108618841) C strHab6-2409.inc             LINE/CR1                (1839)   2414    2255    105 *
   776   18.2  2.2  0.5  Super-Scaffold_100001      84911     85064 (108618831) + turMer1-15                   LINE/CR1                    79    220     (0)    106  
   248   25.0  2.6  1.3  Super-Scaffold_100001      85776     85852 (108618043) + CR1-L3B_Croc                 LINE/CR1                  3193   3270     (7)    107  
   242   22.4  0.0  9.5  Super-Scaffold_100001      88324     88392 (108615503) C R2-2_NNi                     LINE/R2                 (1684)   3017    2955    108 *
   446   14.7  0.0  1.3  Super-Scaffold_100001      88340     88415 (108615480) C CR1-J1_Pass                  LINE/CR1                  (14)   3979    3905    109  
  2049   16.8  7.6  1.1  Super-Scaffold_100001      88747     89191 (108614704) + TguLTRK4c_fAlb               LTR/ERVK                    97    570    (44)    110  
    13    4.5  4.3  0.0  Super-Scaffold_100001      89194     89216 (108614679) + (CAAA)n                      Simple_repeat                1     24     (0)    111  
    25   27.1  0.0  0.0  Super-Scaffold_100001      89906     89970 (108613925) + (TTT)n                       Simple_repeat                1     65     (0)    112  
   645   15.6 14.8  0.8  Super-Scaffold_100001      90190     90386 (108613509) C CR1-E3_fAlb                  LINE/CR1                 (114)    604     290    113  
  1867   17.9 12.5  0.6  Super-Scaffold_100001      91198     91654 (108612241) + CR1-E2_Ucy                   LINE/CR1                     1    717   (552)    114  
   404   19.5  5.2  3.2  Super-Scaffold_100001      91926     92090 (108611805) C CR1-J1b_fAlb                 LINE/CR1                   (0)    433     343    115  
    27    0.0  0.0  0.0  Super-Scaffold_100001      93261     93286 (108610609) + (T)n                         Simple_repeat                1     26     (0)    116  
    18    0.0  0.0  0.0  Super-Scaffold_100001      95277     95296 (108608599) + (A)n                         Simple_repeat                1     20     (0)    117  
   497   18.6  2.3  6.2  Super-Scaffold_100001      95360     95515 (108608380) + CR1-X2                       LINE/CR1                  1037   1125    (50)    118  
   234   16.7  0.0  0.0  Super-Scaffold_100001      95593     95643 (108608252) C CR1-F0                       LINE/CR1                  (12)   4501    4458    119  
    16   22.6  0.0  4.2  Super-Scaffold_100001      96648     96697 (108607198) + (GTTT)n                      Simple_repeat                1     48     (0)    120  
  1049   11.7  1.2  0.8  Super-Scaffold_100001      97026     97207 (108606688) C CR1-E3_fAlb                  LINE/CR1                  (12)    426     288    121  
    24    9.9  0.0  4.4  Super-Scaffold_100001      97725     97771 (108606124) + (AAAAAC)n                    Simple_repeat                1     45     (0)    122  
    13   19.9  4.8  5.1  Super-Scaffold_100001      98020     98080 (108605815) + GA-rich                      Low_complexity               1     60     (0)    123  
    32   20.8  0.0  0.0  Super-Scaffold_100001      98217     98278 (108605617) + (T)n                         Simple_repeat                1     62     (0)    124  
    35    2.8  0.0  0.0  Super-Scaffold_100001      98772     98808 (108605087) + (T)n                         Simple_repeat                1     37     (0)    125  
  1075   22.4  4.6  0.2  Super-Scaffold_100001     101011    101263 (108602632) + CR1-E3_fAlb                  LINE/CR1                   211    436     (2)    126  
  1070   20.4 16.1  0.6  Super-Scaffold_100001     103168    103458 (108600437) + CR1-E_Pass-La_astRot.inc     LINE/CR1                   307    642     (2)    127  
  1083   15.1 14.1  0.0  Super-Scaffold_100001     104162    104367 (108599528) + CR1-Y_Pass                   LINE/CR1                  3545   3779     (9)    128  
    14   18.4  2.7  0.0  Super-Scaffold_100001     105038    105074 (108598821) + (TTTGAGA)n                   Simple_repeat                1     38     (0)    129  
    16    0.0  0.0  0.0  Super-Scaffold_100001     105495    105511 (108598384) + (T)n                         Simple_repeat                1     17     (0)    130  
    18    8.7  0.0  0.0  Super-Scaffold_100001     105976    106000 (108597895) + (A)n                         Simple_repeat                1     25     (0)    131  
   243   27.1  2.5  4.8  Super-Scaffold_100001     106285    106445 (108597450) C calAnn5-588.inc              LINE/CR1                 (136)    346     180    132  
    26   24.1  2.1  4.3  Super-Scaffold_100001     106474    106569 (108597326) + (TTTTG)n                     Simple_repeat                1     94     (0)    133  
   587   15.0  1.6  1.5  Super-Scaffold_100001     106731    106836 (108597059) + CR1-X1NA_Ucy                 LINE/CR1                   199    293     (0)    134  
    21   10.8  0.0  0.0  Super-Scaffold_100001     107809    107838 (108596057) + (T)n                         Simple_repeat                1     30     (0)    135  
  1324   12.6  4.8  0.9  Super-Scaffold_100001     108555    108762 (108595133) C CR1-E1_Ucy                   LINE/CR1                   (4)    415     200    136  
   298   20.8  0.0  0.0  Super-Scaffold_100001     109396    109448 (108594447) + TguLTRL2a8-Le_fAlb           LTR/ERVL                   191    243     (0)    137  
    28    0.0  0.0  0.0  Super-Scaffold_100001     109456    109482 (108594413) + (T)n                         Simple_repeat                1     27     (0)    138  
  1153   16.4  4.6  0.1  Super-Scaffold_100001     109571    109794 (108594101) C CR1-X1NA_Ucy                 LINE/CR1                   (3)    290      80    139  
  1399   11.4  2.9  1.4  Super-Scaffold_100001     110966    111198 (108592697) + CR1-E3_fAlb                  LINE/CR1                   239    437     (1)    140  
    33    0.0  0.0  0.0  Super-Scaffold_100001     111377    111412 (108592483) + (A)n                         Simple_repeat                1     36     (0)    141  
   476   16.1 10.5  1.0  Super-Scaffold_100001     112199    112315 (108591580) C calAnn5-2498.inc             LINE/CR1                  (92)    904     796    142  
   656   17.7  3.5  3.2  Super-Scaffold_100001     112701    112874 (108591021) + CR1-E_Pass-La_astRot.inc     LINE/CR1                   531    641     (3)    143  
    70    6.3  0.0  0.0  Super-Scaffold_100001     113787    113871 (108590024) + (T)n                         Simple_repeat                1     85     (0)    144  
   673   17.0  0.0  0.0  Super-Scaffold_100001     116581    116692 (108587203) C CR1-J1_Pass                  LINE/CR1                  (19)   3974    3863    145  
    28   10.8  0.0  0.0  Super-Scaffold_100001     117093    117133 (108586762) + (T)n                         Simple_repeat                1     41     (0)    146  
  1682   15.3  9.1  0.0  Super-Scaffold_100001     117864    118183 (108585712) C CR1-E1_Ucy                   LINE/CR1                   (3)    416      68    147  
   243   35.0  1.0  0.0  Super-Scaffold_100001     118360    118459 (108585436) + MER130                       Unknown                    149    249   (226)    148  
   187    0.0  1.2  0.0  Super-Scaffold_100001     119887    120054 (108583841) + (ATTTT)n                     Simple_repeat                1    170     (0)    149  
    15   21.7  4.0  2.0  Super-Scaffold_100001     120283    120332 (108583563) + (ATT)n                       Simple_repeat                1     51     (0)    150  
  1346   17.6  2.1  0.4  Super-Scaffold_100001     121208    121521 (108582374) C CR1-E_corCor                 LINE/CR1                   (2)    323     108    151  
   511   15.2  1.9  0.7  Super-Scaffold_100001     121469    121608 (108582287) + turMer1-15                   LINE/CR1                   132    212     (8)    152 *
   316   22.5 20.0  0.0  Super-Scaffold_100001     121807    121926 (108581969) + CR1-L3B_Croc                 LINE/CR1                  1161   1304  (1973)    153  
   582   27.6  5.9  5.6  Super-Scaffold_100001     122002    122304 (108581591) + CR1-L3B_Croc                 LINE/CR1                  1435   1738  (1539)    153  
  1221    7.1 11.3  4.0  Super-Scaffold_100001     122896    123115 (108580780) C CR1-E3_fAlb                  LINE/CR1                  (95)    450     219    154  
    23    0.0  0.0  0.0  Super-Scaffold_100001     123504    123528 (108580367) + (A)n                         Simple_repeat                1     25     (0)    155  
    17   24.5  1.5  4.5  Super-Scaffold_100001     124582    124649 (108579246) + A-rich                       Low_complexity               1     66     (0)    156  
  3063   11.2  1.0  1.0  Super-Scaffold_100001     124702    125179 (108578716) C CR1-E2_Ucy                   LINE/CR1                 (879)    492       7    157  
    27    6.3  0.0  0.0  Super-Scaffold_100001     125388    125421 (108578474) + (A)n                         Simple_repeat                1     34     (0)    158  
   251   26.2  1.7  6.2  Super-Scaffold_100001     125503    125620 (108578275) + lycPyr5-559a                 Unknown                   1855   1967  (2703)    159 *
  4200    9.6  1.7  0.2  Super-Scaffold_100001     125516    126101 (108577794) C CR1-K3_Tgu                   LINE/CR1                   (7)   4244    3650    160  
   532   27.9  3.4  5.4  Super-Scaffold_100001     126487    126694 (108577201) C CR1-L3B_Croc                 LINE/CR1                  (26)   3251    3048    161  
    30    5.6  0.0  0.0  Super-Scaffold_100001     126695    126731 (108577164) + (T)n                         Simple_repeat                1     37     (0)    162  
  1980   18.6  2.2  1.3  Super-Scaffold_100001     127259    127665 (108576230) C CR1-E2_Ucy                   LINE/CR1                   (4)    471       1    163  
  2655   13.4  1.9  1.2  Super-Scaffold_100001     128737    129244 (108574651) C CR1-E2_Ucy                   LINE/CR1                 (457)    867      19    164  
   500   16.6  7.2  0.4  Super-Scaffold_100001     129376    129489 (108574406) + CR1-E6_fAlb                  LINE/CR1                   109    217     (0)    165  
    20   17.4  4.2  5.6  Super-Scaffold_100001     130707    130778 (108573117) + (ATATA)n                     Simple_repeat                1     71     (0)    166  
    80    7.6  0.9  0.9  Super-Scaffold_100001     130795    130909 (108572986) + (GAATA)n                     Simple_repeat                1    115     (0)    167  
   644   20.7 10.9  0.2  Super-Scaffold_100001     131142    131341 (108572554) + CR1-J1_Pass                  LINE/CR1                  3820   3986     (7)    168  
   841   15.5  3.5  0.0  Super-Scaffold_100001     131893    132053 (108571842) C CR1-E_corCor                 LINE/CR1                   (3)    322     176    169  
   503   16.9  3.9 14.0  Super-Scaffold_100001     132226    132392 (108571503) + CR1-E_Pass-La_astRot.inc     LINE/CR1                   512    644     (0)    170  
    27   19.9  0.0  0.0  Super-Scaffold_100001     132655    132706 (108571189) + A-rich                       Low_complexity               1     52     (0)    171  
   403   15.3  5.1  2.1  Super-Scaffold_100001     133440    133533 (108570362) C CR1-E4_fAlb                  LINE/CR1                   (3)    427     350    172  
    30   19.8  0.0  0.0  Super-Scaffold_100001     133544    133601 (108570294) + A-rich                       Low_complexity               1     58     (0)    173  
    39   15.4  0.0  0.0  Super-Scaffold_100001     133661    133725 (108570170) + (T)n                         Simple_repeat                1     65     (0)    174  
   294    2.7  2.7  0.0  Super-Scaffold_100001     134460    134496 (108569399) C turMer4-253                  LTR/ERVL                  (45)   1933    1896    175 *
  6975    7.9  1.0  0.9  Super-Scaffold_100001     134465    135392 (108568503) + turMer1-47                   LTR/Unknown               1747   2675  (2148)    176  
   985   16.5  3.5  0.5  Super-Scaffold_100001     135650    135855 (108568040) C CR1-E3_fAlb                  LINE/CR1                  (68)    370     177    177  
   441   21.9  0.0  8.1  Super-Scaffold_100001     136708    136841 (108567054) + R2-2_NNi                     LINE/R2                   2890   3013  (1688)    178  
  2597   12.6  2.4  0.2  Super-Scaffold_100001     137774    138226 (108565669) C CR1-YB1_Tgu                  LINE/CR1                   (4)   3855    3393    179  
   728   18.9  0.2  2.4  Super-Scaffold_100001     138884    139073 (108564822) C CR1-C2                       LINE/CR1                  (96)    900     770    180  
    12   24.1  0.0  7.7  Super-Scaffold_100001     139076    139131 (108564764) + (TTTATTC)n                   Simple_repeat                1     52     (0)    181  
   853   18.9 12.6  2.5  Super-Scaffold_100001     140054    140265 (108563630) C CR1-X1NA_Ucy                 LINE/CR1                 (104)    441      71    182  
    14   18.3  6.8  0.0  Super-Scaffold_100001     140268    140311 (108563584) + (AATAT)n                     Simple_repeat                1     47     (0)    183  
    13   22.7  0.0  0.0  Super-Scaffold_100001     140332    140367 (108563528) + A-rich                       Low_complexity               1     36     (0)    184  
  1444   12.1  1.1  0.6  Super-Scaffold_100001     141749    141992 (108561903) C CR1-E1_Ucy                   LINE/CR1                   (4)    415     200    185  
  3561    5.9  5.0  1.2  Super-Scaffold_100001     142414    142908 (108560987) C turMer6-1588                 LTR/ERV1                   (2)    514       1    186  
   335   12.1 20.2  5.6  Super-Scaffold_100001     143677    143755 (108560140) C CR1-E_Pass-La_astRot.inc     LINE/CR1                   (3)    641     552    187  
   283   35.6  1.3  2.7  Super-Scaffold_100001     145023    145172 (108558723) + MER131                       SINE?                        1    148    (26)    188  
  1309   19.0  2.6  5.3  Super-Scaffold_100001     145579    145902 (108557993) C CR1-J2b_Ucy                  LINE/CR1                   (3)   1202     923    189  
    17   24.8  0.0  1.9  Super-Scaffold_100001     148491    148544 (108555351) + (GTTTTT)n                    Simple_repeat                1     53     (0)    190  
    22    4.0  0.0  0.0  Super-Scaffold_100001     150599    150624 (108553271) + (T)n                         Simple_repeat                1     26     (0)    191  
   341   28.4  2.4  3.0  Super-Scaffold_100001     150845    151011 (108552884) + strHab6-641                  SINE/tRNA                   66    231   (113)    192  
   590   17.4  1.0  7.7  Super-Scaffold_100001     153370    153520 (108550375) C CR1-Y4                       LINE/CR1                   (1)    643     540    193  
   707   19.2  5.5  0.7  Super-Scaffold_100001     154044    154216 (108549679) + turMer6-2632                 LINE/CR1                   251    403    (47)    194  
   280   29.3  0.0  1.2  Super-Scaffold_100001     154495    154577 (108549318) + R2-2_NNi                     LINE/R2                   1598   1679  (3022)    195 *
   985   21.0  3.5  4.3  Super-Scaffold_100001     154507    154765 (108549130) + CR1-J2a_Ucy                  LINE/CR1                   923   1179     (0)    196  
    28    8.6  0.0  0.0  Super-Scaffold_100001     155454    155491 (108548404) + (T)n                         Simple_repeat                1     38     (0)    197  
   271   24.6  1.4  1.4  Super-Scaffold_100001     155765    155834 (108548061) C Eulor6B                      DNA/Crypton              (241)     97      28    198  
   355   20.9  2.3  0.0  Super-Scaffold_100001     155862    155947 (108547948) C MER123                       DNA?                      (14)    253     166    199  
   263    7.8  0.0 10.3  Super-Scaffold_100001     157130    157172 (108546723) + turMer1-47                   LTR/Unknown               1739   1777  (3046)    200 *
  5861    7.6  0.4  4.0  Super-Scaffold_100001     157143    157968 (108545927) C turMer1-47                   LTR/Unknown             (2166)   2657    1861    201  
   674   18.1 10.5  0.0  Super-Scaffold_100001     158128    158260 (108545635) + CR1-E_corCor                 LINE/CR1                   177    323     (2)    202  
   703   18.5  7.7  1.0  Super-Scaffold_100001     161165    161321 (108542574) + strHab6-601.inc              LINE/CR1                   288    441   (104)    203  
   714    8.1  1.0  1.0  Super-Scaffold_100001     163379    163478 (108540417) C turMer1-47                   LTR/Unknown             (2157)   2666    2567    204  
   291   21.8  3.3  3.3  Super-Scaffold_100001     163406    163495 (108540400) + turMer1-47                   LTR/Unknown               2567   2656  (2167)    204 *
   408   16.9  0.0  2.8  Super-Scaffold_100001     163425    163497 (108540398) + turMer1-18                   DNA/TcMar-Tc2               38    108     (1)    205  
   279   24.5  6.9  2.9  Super-Scaffold_100001     163496    163506 (108540389) + turMer4-253                  LTR/ERVL                  1836   1940    (38)    206 *
  2559   17.1  8.3  0.5  Super-Scaffold_100001     165560    166160 (108537735) + CR1-J1_Ucy                   LINE/CR1                   429   1076     (3)    207  
   526   22.1  1.6  0.0  Super-Scaffold_100001     166056    166177 (108537718) C lycPyr5-559a                 Unknown                 (2692)   1978    1855    208 *
    17    8.9  0.0  0.0  Super-Scaffold_100001     166964    166987 (108536908) + (A)n                         Simple_repeat                1     24     (0)    209  
    13   30.8  1.8  0.0  Super-Scaffold_100001     166988    167019 (108536876) + A-rich                       Low_complexity               1     57     (0)    210  
   690   13.6  7.3  1.4  Super-Scaffold_100001     167572    167745 (108536150) C CR1-E_corCor                 LINE/CR1                   (6)    319     204    211  
    11   28.7  0.0  5.6  Super-Scaffold_100001     167854    167910 (108535985) + (CTCTTT)n                    Simple_repeat                1     54     (0)    212  
   645   10.5  0.9  0.6  Super-Scaffold_100001     168452    168560 (108535335) C strHab6-601.inc              LINE/CR1                 (117)    428     335    213  
   264   24.6 16.2  3.3  Super-Scaffold_100001     170973    171132 (108532763) + strHab5-1733.inc             LINE/CR1                   138    317     (1)    214  
    19   10.6  7.3  0.0  Super-Scaffold_100001     171214    171254 (108532641) + (TTA)n                       Simple_repeat                1     44     (0)    215  
  1701   20.7  7.4  1.8  Super-Scaffold_100001     173944    174322 (108529573) C CR1-J1_Pass                  LINE/CR1                   (5)   3988    3589    216  
   294   21.8  0.0  0.0  Super-Scaffold_100001     174545    174631 (108529264) + calAnn5-896                  Unknown                    127    213    (75)    217  
    12   11.2  6.7  0.0  Super-Scaffold_100001     175842    175871 (108528024) + (TTGTTC)n                    Simple_repeat                1     32     (0)    218  
  4423   12.4  1.9  1.2  Super-Scaffold_100001     178888    179605 (108524290) C turMer1-23                   LTR/ERVL                   (2)    723       1    219  
   258   23.4  1.5  4.8  Super-Scaffold_100001     180458    180587 (108523308) C calAnn5-896                  Unknown                  (153)    135      10    220  
  1112   16.3  7.8  0.0  Super-Scaffold_100001     180718    180954 (108522941) + CR1-J1_Pass                  LINE/CR1                  3768   4128    (77)    221  
   703   19.1  1.8  3.1  Super-Scaffold_100001     181206    181398 (108522497) + CR1-X1NA_Ucy                 LINE/CR1                   170    293     (0)    222  
    13   18.1  5.3  0.0  Super-Scaffold_100001     183086    183123 (108520772) + (TTTC)n                      Simple_repeat                1     40     (0)    223  
   333   25.0  3.8  4.8  Super-Scaffold_100001     183845    183949 (108519946) + turMer6-2088                 DNA                         51    154    (57)    224  
   305   24.8  5.2  5.2  Super-Scaffold_100001     183851    183986 (108519909) + strHab6-4637.inc             DNA/DNA?                    21    156   (147)    225 *
   245   15.1  3.6  5.5  Super-Scaffold_100001     185657    185712 (108518183) + CR1-J1_Pass                  LINE/CR1                  3932   3986     (7)    226  
   920   15.4  1.4  0.5  Super-Scaffold_100001     185962    186130 (108517765) C strHab6-601.inc              LINE/CR1                 (115)    430     281    227  
   279   12.2  2.0  0.0  Super-Scaffold_100001     186196    186244 (108517651) + CR1-E3_fAlb                  LINE/CR1                   136    185   (253)    228  
  3382   14.2  4.8  0.5  Super-Scaffold_100001     186282    186842 (108517053) C turMer1-11                   LTR/ERVK                  (93)    585       1    229  
  1422   14.8  4.9  1.4  Super-Scaffold_100001     186843    187106 (108516789) + CR1-E3_fAlb                  LINE/CR1                   181    438     (0)    228  
   484   10.9  0.0  0.0  Super-Scaffold_100001     187537    187600 (108516295) C turMer1-24                   DNA/MULE-MuDR            (252)     64       1    230  
  5734    9.5  0.2  6.9  Super-Scaffold_100001     187601    188379 (108515516) C turMer1-47                   LTR/Unknown             (2223)   2600    1877    231  
   528    7.9  0.0  0.0  Super-Scaffold_100001     188380    188442 (108515453) C turMer1-32                   DNA/hAT-Charlie            (0)     63       1    232  
   421   13.2  0.0  2.9  Super-Scaffold_100001     188381    188450 (108515445) C turMer1-35                   LTR/ERV1                (2264)   4618    4551    233 *
    27   15.1  0.0  0.0  Super-Scaffold_100001     192090    192133 (108511762) + A-rich                       Low_complexity               1     44     (0)    234  
  1208   15.8  3.4  0.2  Super-Scaffold_100001     193238    193457 (108510438) + turMer1-28                   DNA/TcMar-Tc2                1    254   (300)    235  
   332   14.8  0.0  0.0  Super-Scaffold_100001     193463    193523 (108510372) C turMer1-21                   Unknown                  (308)    266     206    236 *
  1904   17.4  4.2  0.8  Super-Scaffold_100001     193506    193865 (108510030) + turMer1-26                   LTR/ERVK                  7990   8361  (1480)    237  
   523   17.6  1.5  1.7  Super-Scaffold_100001     194115    194224 (108509671) C CR1-Y1_Aves                  LINE/CR1                   (8)   3331    3243    238  
   249   27.0 11.1  2.9  Super-Scaffold_100001     194143    194268 (108509627) + CR1-10_CPB-La_astRot         LINE/CR1                     1    136   (168)    239 *
  1504   25.5  1.6  5.0  Super-Scaffold_100001     194447    194942 (108508953) C CR1-L3A_Croc                 LINE/CR1                (1084)   3204    2725    240  
    13   16.3  0.0  5.6  Super-Scaffold_100001     195113    195150 (108508745) + (TTTAT)n                     Simple_repeat                1     36     (0)    241  
    43    0.0  0.0  0.0  Super-Scaffold_100001     195201    195239 (108508656) + (T)n                         Simple_repeat                1     39     (0)    242  
   428    2.6  3.3  2.2  Super-Scaffold_100001     197536    198075 (108505820) + (CTTC)n                      Simple_repeat                1    546     (0)    243  
    31    9.8  0.0  0.0  Super-Scaffold_100001     198592    198635 (108505260) + (A)n                         Simple_repeat                1     44     (0)    244  
   334   25.3  8.9  0.0  Super-Scaffold_100001     199238    199316 (108504579) C calAnn6-3202                 Unknown                  (186)     87       2    245  
   906   16.7  6.9  1.3  Super-Scaffold_100001     203294    203521 (108500374) + strHab6-601.inc              LINE/CR1                   260    537   (704)    246  
   243    9.1  0.0  0.0  Super-Scaffold_100001     203496    203528 (108500367) + turMer1-47                   LTR/Unknown               1745   1777  (3046)    247 *
  3120   10.9  0.4  1.2  Super-Scaffold_100001     203500    204000 (108499895) + turMer4-15                   DNA/TcMar-Tc2               58    554     (0)    248  
  1834   16.4  5.2  7.8  Super-Scaffold_100001     204001    204524 (108499371) C turMer3-2                    Unknown                  (367)    503       1    249  
   959   20.1  0.4  6.4  Super-Scaffold_100001     204456    204705 (108499190) C turMer1-42                   LTR/ERVK                (1022)   7342    7107    250 *
    22    7.4  0.0  0.0  Super-Scaffold_100001     205937    205965 (108497930) + (A)n                         Simple_repeat                1     29     (0)    251  
    62    3.2  0.0  0.0  Super-Scaffold_100001     207661    207724 (108496171) + (TAA)n                       Simple_repeat                1     64     (0)    252  
  1352   16.2  0.8  1.7  Super-Scaffold_100001     208158    208388 (108495507) + CR1-E1_Ucy                   LINE/CR1                   193    496   (875)    253  
   624   25.1  2.3  5.1  Super-Scaffold_100001     208570    208829 (108495066) C UCON2                        Unknown                   (16)    266      14    254  
    18    0.0  2.8  8.8  Super-Scaffold_100001     209131    209166 (108494729) + (ATA)n                       Simple_repeat                1     34     (0)    255  
  2055   23.5  6.8  1.3  Super-Scaffold_100001     209487    210004 (108493891) + CR1-J1_Pass                  LINE/CR1                  3432   3977    (16)    256  
   231   10.5  7.9  0.0  Super-Scaffold_100001     210062    210099 (108493796) C CR1-B2                       LINE/CR1                   (0)   4572    4532    257 *
   500   14.9  0.5  1.0  Super-Scaffold_100001     210087    210184 (108493711) + strHab6-601.inc              LINE/CR1                   356    438   (107)    258  
    16    9.7  0.0  0.0  Super-Scaffold_100001     210777    210798 (108493097) + (T)n                         Simple_repeat                1     22     (0)    259  
   513   19.3  3.6  7.5  Super-Scaffold_100001     211398    211536 (108492359) C CR1-E2_fAlb                  LINE/CR1                   (0)    200      84    260  
   650   21.7 10.4  5.5  Super-Scaffold_100001     211653    211850 (108492045) C CR1-Z2_Pass                  LINE/CR1                   (5)   2767    2501    261 *
  1055   16.9  6.3  3.4  Super-Scaffold_100001     211824    212234 (108491661) C CR1-E1_Ucy                   LINE/CR1                   (0)    419     263    262  
  1169   18.0  8.5  0.7  Super-Scaffold_100001     213966    214223 (108489672) + CR1-E1_Ucy                   LINE/CR1                   140    417     (2)    263  
   366   31.3  8.6  0.0  Super-Scaffold_100001     215364    215641 (108488254) + droNov5-82.inc               LINE/CR1                   377    678     (4)    264  
  1260   11.8  1.3  0.9  Super-Scaffold_100001     216041    216233 (108487662) + CR1-E3_fAlb                  LINE/CR1                   266    609   (222)    265  
  2378   16.7  6.3  2.2  Super-Scaffold_100001     216377    216894 (108487001) C CR1-E3_fAlb                  LINE/CR1                   (0)    574       3    266  
    20    4.3  0.0  0.0  Super-Scaffold_100001     217085    217108 (108486787) + (A)n                         Simple_repeat                1     24     (0)    267  
    25   20.8  0.0  0.0  Super-Scaffold_100001     217345    217394 (108486501) + A-rich                       Low_complexity               1     50     (0)    268  
  3474    7.8  2.5  0.4  Super-Scaffold_100001     218383    218861 (108485034) C turMer6-1588                 LTR/ERV1                   (2)    514      26    269  
  3625   14.4  3.0  3.0  Super-Scaffold_100001     218862    219500 (108484395) C turMer5-1197                 LTR/ERVL                   (0)    639       1    270  
   234    3.3  0.0  0.0  Super-Scaffold_100001     219507    219536 (108484359) C turMer6-1588                 LTR/ERV1                 (486)     30       1    269  
   349   23.6  5.4  1.1  Super-Scaffold_100001     219596    219704 (108484191) + CR1-J1_Ucy                   LINE/CR1                   957   1055    (24)    271  
    16   25.9  4.7  0.0  Super-Scaffold_100001     219920    219983 (108483912) + (TTATT)n                     Simple_repeat                1     67     (0)    272  
   986   16.6 11.0  0.6  Super-Scaffold_100001     221497    221723 (108482172) C CR1-E3_fAlb                  LINE/CR1                   (1)    437     239    273  
  1180   22.5  4.0  1.2  Super-Scaffold_100001     222128    222624 (108481271) + CR1-D2                       LINE/CR1                   178    419     (0)    274  
    20   24.8  0.0  0.0  Super-Scaffold_100001     223463    223515 (108480380) + (TTTTTT)n                    Simple_repeat                1     53     (0)    275  
   999   12.6 15.4  0.0  Super-Scaffold_100001     223952    224133 (108479762) C CR1-J2_Pass                  LINE/CR1                   (9)   4268    4059    276  
  1560   18.6  7.2  2.0  Super-Scaffold_100001     224563    224897 (108478998) C CR1-E3_fAlb                  LINE/CR1                   (0)    438      87    277  
    19    8.1  0.0  0.0  Super-Scaffold_100001     225741    225766 (108478129) + (T)n                         Simple_repeat                1     26     (0)    278  
    14   15.9  0.0  5.4  Super-Scaffold_100001     225767    225777 (108478118) + (TGTTTTC)n                   Simple_repeat                3     37     (0)    279  
    12   24.6  0.0  4.4  Super-Scaffold_100001     226196    226242 (108477653) + A-rich                       Low_complexity               1     45     (0)    280  
  1331   16.0  2.0  0.4  Super-Scaffold_100001     227956    228235 (108475660) + CR1-D2                       LINE/CR1                   160    405    (45)    281  
   500   18.2  0.8  1.8  Super-Scaffold_100001     229301    229333 (108474562) + CR1-J1_Pass                  LINE/CR1                  3890   3957    (36)    282  
   284   17.9 19.6  1.7  Super-Scaffold_100001     229334    229435 (108474460) C fAlbSat6                     Satellite               (2487)    889     770    283  
   500   18.2  0.8  1.8  Super-Scaffold_100001     229436    229450 (108474445) + CR1-J1_Pass                  LINE/CR1                  3958   3993     (0)    282  
    22    7.3  0.0  0.0  Super-Scaffold_100001     230389    230417 (108473478) + (T)n                         Simple_repeat                1     29     (0)    284  
   482   23.9  0.0  0.0  Super-Scaffold_100001     230448    230539 (108473356) + CR1-E6_fAlb                  LINE/CR1                   122    213     (4)    285  
  1040   26.0  4.5  8.6  Super-Scaffold_100001     230712    231111 (108472784) + calAnn6-2608                 Unknown                     13    397     (0)    286  
   657   12.5  0.0  1.7  Super-Scaffold_100001     231592    231699 (108472196) + CR1-C2                       LINE/CR1                   482    576    (68)    287  
    30    0.0  0.0  0.0  Super-Scaffold_100001     234361    234388 (108469507) + (T)n                         Simple_repeat                1     28     (0)    288  
    12   15.3  8.1  0.0  Super-Scaffold_100001     235002    235038 (108468857) + (TCCTT)n                     Simple_repeat                1     40     (0)    289  
    16    0.0  0.0  0.0  Super-Scaffold_100001     235911    235927 (108467968) + (A)n                         Simple_repeat                1     17     (0)    290  
   302   26.5  1.1 10.6  Super-Scaffold_100001     237539    237631 (108466264) + droNov6-273.inc              LINE/CR1                  1521   1605    (18)    291  
   603   16.9  1.1  0.2  Super-Scaffold_100001     238264    238386 (108465509) + CR1-J1_Pass                  LINE/CR1                  3881   3991     (2)    292  
   242   26.8 16.8  3.0  Super-Scaffold_100001     238438    238556 (108465339) + calAnn6-2173.inc             Unknown                    100    234    (65)    293  
   117    0.0  1.7  1.7  Super-Scaffold_100001     239003    239120 (108464775) + (GAAA)n                      Simple_repeat                1    118     (0)    294  
   278   33.0  0.0  4.4  Super-Scaffold_100001     241689    241783 (108462112) + calAnn6-1913.inc             LINE/CR1                    77    167    (89)    295  
  2328   18.8 10.3  0.0  Super-Scaffold_100001     242523    243018 (108460877) C TguLTR5d                     LTR/ERVL                  (48)    547       1    296  
    16    0.0  0.0  0.0  Super-Scaffold_100001     243125    243141 (108460754) + (T)n                         Simple_repeat                1     17     (0)    297  
    14   16.1  2.1  6.7  Super-Scaffold_100001     243559    243605 (108460290) + (TATTT)n                     Simple_repeat                1     45     (0)    298  
    13    0.0  5.0  0.0  Super-Scaffold_100001     243951    243970 (108459925) + (TAAA)n                      Simple_repeat                1     21     (0)    299  
   235    8.3  0.0  0.0  Super-Scaffold_100001     244797    244832 (108459063) C calAnn6-152.inc              Unknown                  (425)    591     556    300  
    25    6.7  0.0  0.0  Super-Scaffold_100001     245143    245174 (108458721) + (A)n                         Simple_repeat                1     32     (0)    301  
   462   13.5 13.6  2.4  Super-Scaffold_100001     245390    245531 (108458364) C CR1-E4_fAlb                  LINE/CR1                   (3)    427     315    302  
  1348   19.1  4.2  1.7  Super-Scaffold_100001     246070    246356 (108457539) + CR1-E_corCor                 LINE/CR1                    32    325     (0)    303  
    13   21.5  2.2  2.2  Super-Scaffold_100001     247174    247218 (108456677) + (GGTACAA)n                   Simple_repeat                1     45     (0)    304  
  1215    9.3  0.8  0.4  Super-Scaffold_100001     248671    248858 (108455037) + CR1-E3_fAlb                  LINE/CR1                   279    641    (77)    305  
    15   13.9  3.1  0.0  Super-Scaffold_100001     249554    249585 (108454310) + (TTTC)n                      Simple_repeat                1     33     (0)    306  
   829   19.2  0.0  0.0  Super-Scaffold_100001     249631    249776 (108454119) + CR1-Z1_Pass                  LINE/CR1                  2621   2766     (6)    307  
   323   15.8  2.4  7.7  Super-Scaffold_100001     251091    251216 (108452679) + CR1-E5b_Ucy                  LINE/CR1                   798    848     (5)    308  
  1610   19.2  2.2  2.5  Super-Scaffold_100001     251825    252177 (108451718) + CR1-J2_Pass                  LINE/CR1                  3989   4270     (7)    309  
   278   18.8  4.7  7.1  Super-Scaffold_100001     252978    253063 (108450832) C ptiParLTRK3b                 LTR/ERVK                  (83)    284     201    310  
    13   21.9  1.9  5.9  Super-Scaffold_100001     253737    253789 (108450106) + (TTAT)n                      Simple_repeat                1     51     (0)    311  
    15   16.5  6.1  2.0  Super-Scaffold_100001     254957    255005 (108448890) + A-rich                       Low_complexity               1     51     (0)    312  
    17   30.9  2.8  0.0  Super-Scaffold_100001     255687    255758 (108448137) + (TATA)n                      Simple_repeat                1     74     (0)    313  
  1924   13.8  5.8  0.0  Super-Scaffold_100001     256929    257276 (108446619) + CR1-X1_Pass                  LINE/CR1                  3989   4356    (72)    314  
   361    2.6  2.5  0.5  Super-Scaffold_100001     258119    258515 (108445380) + (TCTCCT)n                    Simple_repeat                1    405     (0)    315  
   588   20.1  2.0  3.9  Super-Scaffold_100001     258519    258686 (108445209) + CR1-E3_fAlb                  LINE/CR1                   328    436     (2)    316  
  1430   16.9  7.5  0.8  Super-Scaffold_100001     259374    259562 (108444333) + strHab6-601.inc              LINE/CR1                   142    497   (874)    317  
   308   22.6  5.4  0.0  Super-Scaffold_100001     259563    259655 (108444240) + R2-2_NNi                     LINE/R2                   1795   1892  (2809)    318  
  1430   16.9  7.5  0.8  Super-Scaffold_100001     259656    259667 (108444228) + strHab6-601.inc              LINE/CR1                   498    523   (848)    317  
    21    0.0  0.0  0.0  Super-Scaffold_100001     260057    260079 (108443816) + (A)n                         Simple_repeat                1     23     (0)    319  
    46    4.3  0.0  0.0  Super-Scaffold_100001     260080    260127 (108443768) + (AT)n                        Simple_repeat                1     48     (0)    320  
    19    4.0  3.9  0.0  Super-Scaffold_100001     260438    260463 (108443432) + (TA)n                        Simple_repeat                1     27     (0)    321  
    19   21.4  0.0  0.0  Super-Scaffold_100001     261112    261154 (108442741) + (T)n                         Simple_repeat                1     43     (0)    322  
  1559   13.1  3.4  0.1  Super-Scaffold_100001     261379    261676 (108442219) + CR1-YB1_Tgu                  LINE/CR1                  3586   3848    (11)    323  
    25   11.8  0.0  0.0  Super-Scaffold_100001     262358    262394 (108441501) + (T)n                         Simple_repeat                1     37     (0)    324  
   174    1.1  3.3  0.0  Super-Scaffold_100001     262768    262947 (108440948) + (AAGG)n                      Simple_repeat                1    186     (0)    325  
    98    7.7  5.2  3.6  Super-Scaffold_100001     262949    263140 (108440755) + A-rich                       Low_complexity               1    195     (0)    326  
    13    0.0  5.0  0.0  Super-Scaffold_100001     266234    266253 (108437642) + (TAT)n                       Simple_repeat                1     21     (0)    327  
   287    8.2  4.5  0.0  Super-Scaffold_100001     266256    266749 (108437146) + (ATCC)n                      Simple_repeat                1    516     (0)    328  
    69    0.0  0.0  0.0  Super-Scaffold_100001     266838    266898 (108436997) + (TATC)n                      Simple_repeat                1     61     (0)    329  
  1118   16.4 13.4  2.3  Super-Scaffold_100001     267319    267593 (108436302) C CR1-E5_fAlb                  LINE/CR1                   (1)    326      68    330  
   525   21.4  5.0  0.7  Super-Scaffold_100001     268297    268437 (108435458) C turMer6-31249                Unknown                   (27)   1733    1587    331 *
  5780    8.3  0.9  4.0  Super-Scaffold_100001     268324    269200 (108434695) C turMer1-47                   LTR/Unknown             (2167)   2656    1741    332  
   415   18.6  3.0  2.3  Super-Scaffold_100001     270565    270692 (108433203) + turMer1-36                   LINE/CR1                   203    275     (0)    333  
   671   19.7  0.8  0.6  Super-Scaffold_100001     270713    270861 (108433034) + turMer1-15                   LINE/CR1                     7    131    (89)    334  
   715   23.2  0.9  1.2  Super-Scaffold_100001     271181    271347 (108432548) + CR1-Y2                       LINE/CR1                  4111   4268     (9)    335  
   390   16.6  0.7  6.6  Super-Scaffold_100001     271483    271606 (108432289) + calAnn6-438                  LINE/CR1                  1400   1481    (79)    336  
   295   20.3  1.0  6.3  Super-Scaffold_100001     271515    271614 (108432281) + R2-2_NNi                     LINE/R2                   1804   1898  (2803)    337 *
    16    0.0  0.0  0.0  Super-Scaffold_100001     272606    272623 (108431272) + (T)n                         Simple_repeat                1     18     (0)    338  
    17    0.0  4.8  0.0  Super-Scaffold_100001     272802    272822 (108431073) + (GA)n                        Simple_repeat                1     22     (0)    339  
   382   20.3 11.7 10.1  Super-Scaffold_100001     274180    274316 (108429579) + CR1-X2_Pass                  LINE/CR1                  4272   4410    (12)    340  
  3712   16.8 13.8  0.5  Super-Scaffold_100001     275244    276056 (108427839) + turMer1-44                   LTR/Unknown               1174   2093  (2759)    341  
  1167   17.4 12.8  0.4  Super-Scaffold_100001     276040    276305 (108427590) C turMer6-2632                 LINE/CR1                 (716)    525     115    342 *
   248   29.8  0.0  0.0  Super-Scaffold_100001     278992    279048 (108424847) C turMer6-1157                 DNA/PIF-Harbinger          (7)     57       1    343  
   395   19.6  0.6 18.1  Super-Scaffold_100001     279269    279424 (108424471) + UCON1                        Unknown                   1095   1227   (159)    344  
    20   16.4  0.0  0.0  Super-Scaffold_100001     279468    279501 (108424394) + A-rich                       Low_complexity               1     34     (0)    345  
    11   14.3  0.0  8.8  Super-Scaffold_100001     280423    280459 (108423436) + (CTTTT)n                     Simple_repeat                1     34     (0)    346  
    15    5.6  0.0  0.0  Super-Scaffold_100001     280805    280823 (108423072) + (A)n                         Simple_repeat                1     19     (0)    347  
    33    5.2  0.0  0.0  Super-Scaffold_100001     280882    280921 (108422974) + (T)n                         Simple_repeat                1     40     (0)    348  
    73   16.7  4.0  2.2  Super-Scaffold_100001     280923    281099 (108422796) + (GTTT)n                      Simple_repeat                1    180     (0)    349  
    36    6.8  0.0  0.0  Super-Scaffold_100001     281384    281430 (108422465) + (A)n                         Simple_repeat                1     47     (0)    350  
   925   17.5  8.7  2.0  Super-Scaffold_100001     282591    282814 (108421081) + CR1-E_Pass-La_astRot.inc     LINE/CR1                   438    639     (5)    351  
   250   15.4  5.7  1.8  Super-Scaffold_100001     282768    282820 (108421075) C calAnn6-1356.inc             Unknown                 (1163)     64      10    352 *
   229   18.3  3.0  1.5  Super-Scaffold_100001     284156    284683 (108419212) + A-rich                       Low_complexity               1    536     (0)    353  
   751   23.9 15.0  2.7  Super-Scaffold_100001     285200    285492 (108418403) + CR1-L3A_Croc                 LINE/CR1                  2980   3307   (981)    354  
   698   15.3 10.3  0.5  Super-Scaffold_100001     285618    285790 (108418105) + CR1-E5_fAlb                  LINE/CR1                   174    327     (0)    355  
   290    9.4 13.2  0.0  Super-Scaffold_100001     288095    288147 (108415748) + calAnn5-166.inc              LINE/CR1                   908    967   (415)    356 *
   767   22.5 10.3  0.0  Super-Scaffold_100001     288147    288366 (108415529) + CR1-J1_Ucy                   LINE/CR1                   817   1015    (64)    357  
   377   18.9  0.0  0.0  Super-Scaffold_100001     288881    288955 (108414940) C CR1-J2_Pass                  LINE/CR1                  (15)   4262    4203    358  
    13   13.1  9.1  2.1  Super-Scaffold_100001     289132    289175 (108414720) + (AATT)n                      Simple_repeat                1     47     (0)    359  
    12   22.1  0.0  0.0  Super-Scaffold_100001     290131    290162 (108413733) + (TTGGTT)n                    Simple_repeat                1     32     (0)    360  
    16   27.2  0.0  3.4  Super-Scaffold_100001     291106    291166 (108412729) + A-rich                       Low_complexity               1     59     (0)    361  
   468   15.5  6.0  0.0  Super-Scaffold_100001     291653    291736 (108412159) C CR1-E2_fAlb                  LINE/CR1                   (1)    199     111    362  
    25    0.0  0.0  0.0  Super-Scaffold_100001     291740    291766 (108412129) + (A)n                         Simple_repeat                1     27     (0)    363  
    21   20.3  0.0  0.0  Super-Scaffold_100001     292779    292819 (108411076) + (GT)n                        Simple_repeat                1     41     (0)    364  
   490   19.1  6.4  0.0  Super-Scaffold_100001     293189    293298 (108410597) C strHab6-601.inc              LINE/CR1                 (115)    430     314    365  
   888   15.5  7.7  0.0  Super-Scaffold_100001     293678    293858 (108410037) + CR1-X1NA_Ucy                 LINE/CR1                    96    290     (3)    366  
   234   10.5  0.0  0.0  Super-Scaffold_100001     293828    293865 (108410030) + calAnn6-438.inc              LINE/CR1                  1422   1459    (91)    367 *
    16    0.0  0.0  0.0  Super-Scaffold_100001     293918    293935 (108409960) + (A)n                         Simple_repeat                1     18     (0)    368  
   416   21.2  0.8 11.4  Super-Scaffold_100001     294447    294574 (108409321) + CR1-E_Pass-La_astRot.inc     LINE/CR1                   547    641     (3)    369  
    14   20.5  0.0  0.0  Super-Scaffold_100001     294884    294917 (108408978) + (TGTATT)n                    Simple_repeat                1     34     (0)    370  
    14   20.1  0.0  0.0  Super-Scaffold_100001     295830    295863 (108408032) + (ATAT)n                      Simple_repeat                1     34     (0)    371  
    14   11.2  0.0  6.5  Super-Scaffold_100001     298170    298202 (108405693) + (TCTT)n                      Simple_repeat                1     31     (0)    372  
    35    2.8  0.0  0.0  Super-Scaffold_100001     298533    298569 (108405326) + (TTAT)n                      Simple_repeat                1     37     (0)    373  
   483   24.0 19.2  0.8  Super-Scaffold_100001     298797    299010 (108404885) + turMer6-2021                 SINE/tRNA                   46    298    (65)    374  
    34   22.5  5.7  1.6  Super-Scaffold_100001     299555    299677 (108404218) + (TTTGG)n                     Simple_repeat                1    128     (0)    375  
  1345   13.8  7.1  0.4  Super-Scaffold_100001     299686    299938 (108403957) C CR1-E3_fAlb                  LINE/CR1                  (44)    685     201    376  
  1273   20.8  5.6  0.1  Super-Scaffold_100001     300982    301288 (108402607) + CR1-J1_Pass                  LINE/CR1                  3686   3988     (5)    377  
    12    6.5 12.5  0.0  Super-Scaffold_100001     302512    302543 (108401352) + (GTTCATT)n                   Simple_repeat                1     36     (0)    378  
    18   16.1  4.8  0.0  Super-Scaffold_100001     303182    303223 (108400672) + (TAA)n                       Simple_repeat                1     44     (0)    379  
  1364   18.0  1.4  1.0  Super-Scaffold_100001     304480    304776 (108399119) C turMer6-2632                 LINE/CR1                  (49)    401     104    380  
    83   14.2  0.0  0.0  Super-Scaffold_100001     305034    305166 (108398729) + (T)n                         Simple_repeat                1    133     (0)    381  
   528   16.0  7.6  4.9  Super-Scaffold_100001     306968    307125 (108396770) + strHab6-8972                 Unknown                    198    359   (112)    382  
  1432   15.6  2.5  0.4  Super-Scaffold_100001     308196    308485 (108395410) C turMer6-2632                 LINE/CR1                  (42)    408     149    383  
   425   16.1  0.0  4.9  Super-Scaffold_100001     308818    308902 (108394993) + CR1-E_corCor                 LINE/CR1                   245    318     (7)    384  
   316   28.4  3.0  0.8  Super-Scaffold_100001     308900    309030 (108394865) C turMer5-154                  Unknown                   (89)    136       3    385 *
   388   17.1 10.8  0.0  Super-Scaffold_100001     309250    309360 (108394535) + strHab3-6.inc                LTR/ERVL                   380    502    (78)    386  
   247   23.9  5.3  2.1  Super-Scaffold_100001     311050    311143 (108392752) C R2-2_NNi                     LINE/R2                 (2810)   1891    1795    387 *
  1381   21.8  4.3  0.3  Super-Scaffold_100001     311064    311389 (108392506) C CR1-E4_fAlb                  LINE/CR1                   (0)    430      92    388  
   302   18.2 15.1  1.7  Super-Scaffold_100001     311401    311506 (108392389) + CR1-J2_Pass                  LINE/CR1                  4154   4273     (4)    389  
    13    7.5  7.1  0.0  Super-Scaffold_100001     311659    311686 (108392209) + (ATTT)n                      Simple_repeat                1     30     (0)    390  
    19   11.3  0.0  0.0  Super-Scaffold_100001     312091    312143 (108391752) + (TA)n                        Simple_repeat                1     53     (0)    391  
  1371    3.8  7.5  0.4  Super-Scaffold_100001     315677    315888 (108388007) + CR1-E1_fAlb                  LINE/CR1                     4    230   (207)    392  
   259   19.7  6.4  6.4  Super-Scaffold_100001     316607    316731 (108387164) + strHab5-802                  LINE/L2                      3    127    (32)    393  
    21   19.2  2.1  0.0  Super-Scaffold_100001     317291    317338 (108386557) + (ACA)n                       Simple_repeat                1     49     (0)    394  
   676   14.7  9.3  2.0  Super-Scaffold_100001     317713    317851 (108386044) + CR1-Z1_Pass                  LINE/CR1                  1208   1356  (1416)    395  
   245   14.9  2.1  0.0  Super-Scaffold_100001     317837    317883 (108386012) C CR1-Y3                       LINE/CR1                   (0)   4517    4470    396 *
  3301   17.8  7.8  0.1  Super-Scaffold_100001     317894    318613 (108385282) + CR1-Z1_Pass                  LINE/CR1                  1776   2522   (250)    395  
   346   11.5  6.6  0.0  Super-Scaffold_100001     318584    318644 (108385251) + CR1-Z1_Pass                  LINE/CR1                  2703   2767     (5)    397 *
    16   16.2  0.0  0.0  Super-Scaffold_100001     319132    319159 (108384736) + (TC)n                        Simple_repeat                1     28     (0)    398  
    24   22.4  3.2  0.0  Super-Scaffold_100001     319880    319941 (108383954) + (AT)n                        Simple_repeat                1     64     (0)    399  
   859   23.4  5.0  0.0  Super-Scaffold_100001     322051    322259 (108381636) + CR1-J2b_Ucy                  LINE/CR1                   918   1137    (68)    400  
  3733    5.9  0.6  0.4  Super-Scaffold_100001     322260    322772 (108381123) + turMer6-1588                 LTR/ERV1                     1    514     (2)    401  
   346   18.7  1.3  0.0  Super-Scaffold_100001     322782    322856 (108381039) + strHab4-68                   LINE/CR1                  2055   2130    (78)    402  
   342   18.0 15.1  8.8  Super-Scaffold_100001     322883    323018 (108380877) + strHab6-601.inc              LINE/CR1                   349    427   (118)    403  
    18   16.7  0.0  2.4  Super-Scaffold_100001     324135    324176 (108379719) + (TTATT)n                     Simple_repeat                1     41     (0)    404  
   244   16.7  9.3  9.3  Super-Scaffold_100001     324282    324367 (108379528) C turMer5-1544                 LINE/CR1                  (49)    189     104    405  
   544   24.9  4.7  0.0  Super-Scaffold_100001     324640    324808 (108379087) + calAnn6-2903                 Unknown                    110    286    (66)    406  
    82    1.2  1.2  0.0  Super-Scaffold_100001     325655    325735 (108378160) + (ATAGA)n                     Simple_repeat                1     82     (0)    407  
   956   19.5 15.4  0.3  Super-Scaffold_100001     325740    325986 (108377909) C CR1-X3_Pass                  LINE/CR1                  (59)   4412    4129    408  
    11   24.0  2.6  0.0  Super-Scaffold_100001     326299    326337 (108377558) + (TTTCTGC)n                   Simple_repeat                1     40     (0)    409  
   258   24.5  8.5  5.5  Super-Scaffold_100001     327293    327505 (108376390) C turMer6-2324                 LINE/CR1                  (56)    297      80    410  
   107   14.3  3.4  5.0  Super-Scaffold_100001     327976    328238 (108375657) + GA-rich                      Low_complexity               1    259     (0)    411  
   228    1.8  3.6  3.0  Super-Scaffold_100001     328239    328406 (108375489) + (GAGAA)n                     Simple_repeat                1    169     (0)    412  
   835   21.1  2.3  5.1  Super-Scaffold_100001     328871    329130 (108374765) C CR1-J2_Pass                  LINE/CR1                  (27)   4250    3998    413  
    14   12.6  5.7  0.0  Super-Scaffold_100001     333158    333192 (108370703) + (TATAATT)n                   Simple_repeat                1     37     (0)    414  
    30   17.3  0.0  0.0  Super-Scaffold_100001     334388    334440 (108369455) + A-rich                       Low_complexity               1     53     (0)    415  
    22   17.6  2.7  6.9  Super-Scaffold_100001     334663    334737 (108369158) + (CTTT)n                      Simple_repeat                1     72     (0)    416  
    15    4.5  0.0  4.2  Super-Scaffold_100001     335168    335192 (108368703) + (AAT)n                       Simple_repeat                1     24     (0)    417  
    16   10.7  0.0  3.2  Super-Scaffold_100001     335879    335910 (108367985) + (ATATGC)n                    Simple_repeat                1     31     (0)    418  
   246    0.0  2.2  0.0  Super-Scaffold_100001     337152    337380 (108366515) + (GAAGG)n                     Simple_repeat                1    234     (0)    419  
   232   15.8  0.0  0.0  Super-Scaffold_100001     339235    339272 (108364623) C strHab5-136.inc              LINE/CR1                 (133)   2934    2897    420 *
  1472   13.3  0.8  0.0  Super-Scaffold_100001     339240    339487 (108364408) C CR1-E2_Ucy                   LINE/CR1                   (0)    475     226    421  
   429   27.8  1.3  0.0  Super-Scaffold_100001     341689    341839 (108362056) C R2-2_NNi                     LINE/R2                 (1672)   3029    2877    422 *
   812   19.3  4.6  1.4  Super-Scaffold_100001     341707    341919 (108361976) C turMer1-15                   LINE/CR1                   (0)    220      41    423  
    17    0.0  0.0  0.0  Super-Scaffold_100001     342835    342853 (108361042) + (A)n                         Simple_repeat                1     19     (0)    424  
   260   30.1  3.1  1.9  Super-Scaffold_100001     342941    343099 (108360796) C strHab6-2095.inc             LINE/CR1                  (80)    638     478    425 *
   476   24.3  2.8  0.0  Super-Scaffold_100001     342964    343107 (108360788) + CR1-10_CPB-La_astRot         LINE/CR1                     1    148   (156)    426  
  1009   10.6  1.1  0.3  Super-Scaffold_100001     343397    343558 (108360337) C CR1-E3_fAlb                  LINE/CR1                   (0)    438     289    427  
   234   28.6  0.0  2.4  Super-Scaffold_100001     344374    344459 (108359436) C CR1-L3A_Croc                 LINE/CR1                (2202)   2086    2003    428  
   279   26.8  6.2  0.0  Super-Scaffold_100001     344606    344717 (108359178) C Chompy-6_Croc                DNA/PIF-Harbinger        (702)    278     160    429  
   582   12.0  1.9  1.2  Super-Scaffold_100001     345118    345247 (108358648) + turMer6-2632                 LINE/CR1                   320    404    (46)    430  
   905   17.0  5.3  0.0  Super-Scaffold_100001     345411    345581 (108358314) + turMer1-36                   LINE/CR1                    93    272     (3)    431  
    30    0.0  0.0  0.0  Super-Scaffold_100001     345727    345754 (108358141) + (ATA)n                       Simple_repeat                1     28     (0)    432  
   270   20.7  6.8  3.3  Super-Scaffold_100001     346009    346213 (108357682) + calAnn5-896                  Unknown                      2    213    (75)    433  
    28   14.7  0.0  0.0  Super-Scaffold_100001     346777    346821 (108357074) + (T)n                         Simple_repeat                1     45     (0)    434  
    18    8.5  0.0  0.0  Super-Scaffold_100001     346981    347005 (108356890) + (AC)n                        Simple_repeat                1     25     (0)    435 *
    46    5.4  0.0  0.0  Super-Scaffold_100001     346997    347054 (108356841) + (A)n                         Simple_repeat                1     58     (0)    436  
  1169   14.9  3.3  1.4  Super-Scaffold_100001     347733    347980 (108355915) + CR1-E3_fAlb                  LINE/CR1                   222    437     (1)    437  
   388    5.7  1.9  0.0  Super-Scaffold_100001     348624    348676 (108355219) + turMer1-32                   DNA/hAT-Charlie              1     54     (9)    438 *
   613    6.7  1.1  2.2  Super-Scaffold_100001     348641    348731 (108355164) + turMer1-47                   LTR/Unknown               2567   2656  (2167)    439  
   330    9.4  3.0  4.5  Super-Scaffold_100001     348677    348690 (108355205) C turMer1-34                   DNA/TcMar-Tc2              (0)    339     274    440 *
   264   15.2  3.1 26.2  Super-Scaffold_100001     348697    348717 (108355178) C turMer4-253                  LTR/ERVL                  (49)   1928    1850    441  
    64    4.5  2.1  2.1  Super-Scaffold_100001     349157    349251 (108354644) + (AAAAT)n                     Simple_repeat                1     95     (0)    442  
   929   13.4  0.7  0.9  Super-Scaffold_100001     350005    350179 (108353716) + turMer6-2632                 LINE/CR1                   251    403    (47)    443  
   405   24.6  8.0  4.7  Super-Scaffold_100001     350464    350741 (108353154) + turMer5-1396                 LTR/ERVK                    16    359    (17)    444  
   389   22.6 10.6  0.6  Super-Scaffold_100001     350601    350760 (108353135) C fAlbLTRK6                    LTR/ERVK                 (169)    177       2    445 *
    20   18.9  2.1  0.0  Super-Scaffold_100001     351565    351612 (108352283) + (TTAT)n                      Simple_repeat                1     49     (0)    446  
  4139   11.5  2.6  1.4  Super-Scaffold_100001     352556    353271 (108350624) + turMer1-23                   LTR/ERVL                     1    725     (0)    447  
   705   14.0  5.2  0.0  Super-Scaffold_100001     353272    353402 (108350493) C CR1-E3_fAlb                  LINE/CR1                  (28)    410     273    448  
   468   27.6  5.9  1.0  Super-Scaffold_100001     354992    355178 (108348717) + turMer6-2825                 LINE/CR1                    46    241    (28)    449  
    27    0.0  0.0  0.0  Super-Scaffold_100001     356108    356136 (108347759) + (A)n                         Simple_repeat                1     29     (0)    450  
    13   18.9  0.0  0.0  Super-Scaffold_100001     356397    356426 (108347469) + (CCTTT)n                     Simple_repeat                1     30     (0)    451  
  1430   19.7  3.3  1.8  Super-Scaffold_100001     356440    356770 (108347125) C CR1-E3_fAlb                  LINE/CR1                   (1)    437     102    452  
    80   14.9  5.4  1.6  Super-Scaffold_100001     357949    358132 (108345763) + A-rich                       Low_complexity               1    191     (0)    453  
   269    1.1  1.1  3.9  Super-Scaffold_100001     358133    358354 (108345541) + (GAAAA)n                     Simple_repeat                1    215     (0)    454  
   803   22.5  2.5  1.7  Super-Scaffold_100001     358618    358852 (108345043) C CR1-J2_Pass                  LINE/CR1                   (4)   4273    4037    455  
  1083   12.6  9.6  0.0  Super-Scaffold_100001     360955    361153 (108342742) C CR1-E1_Ucy                   LINE/CR1                   (1)    418     201    456  
   874    6.9 11.3  0.1  Super-Scaffold_100001     362689    362838 (108341057) + CR1-E_corCor                 LINE/CR1                   173    325     (0)    457  
    27   18.4  0.0  0.0  Super-Scaffold_100001     363343    363391 (108340504) + (T)n                         Simple_repeat                1     49     (0)    458  
    12   16.5  2.8  2.8  Super-Scaffold_100001     363594    363629 (108340266) + (CACGTG)n                    Simple_repeat                1     36     (0)    459  
    23   12.4  0.0  0.0  Super-Scaffold_100001     364652    364686 (108339209) + (A)n                         Simple_repeat                1     35     (0)    460  
   248   17.2  0.0  1.7  Super-Scaffold_100001     365104    365162 (108338733) C turMer1-35                   LINE/CR1                   (1)     83      26    461  
   489   25.5  8.3  0.0  Super-Scaffold_100001     366156    366300 (108337595) C CR1-J2_Pass                  LINE/CR1                   (1)   4276    4120    462  
    32   13.2  0.0  0.0  Super-Scaffold_100001     366740    366789 (108337106) + (T)n                         Simple_repeat                1     50     (0)    463  
    18   12.2  0.0  0.0  Super-Scaffold_100001     367588    367614 (108336281) + (T)n                         Simple_repeat                1     27     (0)    464  
    26   13.6  0.0  0.0  Super-Scaffold_100001     367629    367669 (108336226) + (A)n                         Simple_repeat                1     41     (0)    465  
   514    7.5  0.1  2.9  Super-Scaffold_100001     368773    368854 (108335041) C CR1-E                        LINE/CR1                   (4)   4520    4450    466  
    15   16.1  0.0  0.0  Super-Scaffold_100001     368952    368980 (108334915) + (TAA)n                       Simple_repeat                1     29     (0)    467  
  1245   17.7  6.0  0.3  Super-Scaffold_100001     370489    370755 (108333140) + CR1-X3_Pass                  LINE/CR1                  4129   4410    (61)    468  
  1967   24.2  4.2  2.7  Super-Scaffold_100001     370767    371390 (108332505) + CR1-Y2_Aves                  LINE/CR1                  1335   1967  (1372)    469  
    23   12.4  0.0  0.0  Super-Scaffold_100001     371401    371435 (108332460) + (A)n                         Simple_repeat                1     35     (0)    470  
   252   30.0  0.0  0.0  Super-Scaffold_100001     371662    371731 (108332164) C strHab5-53.inc               LINE/CR1                 (608)   2620    2551    471  
   251   27.1  0.0  0.0  Super-Scaffold_100001     373226    373295 (108330600) C calAnn3-60.inc               LINE/CR1                 (120)    556     487    472  
    26   23.7  1.4  0.0  Super-Scaffold_100001     373461    373529 (108330366) + (TTTG)n                      Simple_repeat                1     70     (0)    473  
   296   13.7  0.0  0.0  Super-Scaffold_100001     373600    373650 (108330245) + calAnn5-2498.inc             LINE/CR1                   853    903    (93)    474  
    16   19.6  0.0  0.0  Super-Scaffold_100001     374800    374829 (108329066) + (T)n                         Simple_repeat                1     30     (0)    475  
   457   16.8  0.0  2.8  Super-Scaffold_100001     375336    375446 (108328449) C CR1-E1_Ucy                   LINE/CR1                 (254)    221      67    476  
    15   12.2  3.9  8.0  Super-Scaffold_100001     376666    376717 (108327178) + (ATTTGTT)n                   Simple_repeat                1     50     (0)    477  
    33    7.3  0.0  0.0  Super-Scaffold_100001     376740    376783 (108327112) + (AAT)n                       Simple_repeat                1     44     (0)    478  
  1725   18.8  2.2  1.1  Super-Scaffold_100001     376982    377337 (108326558) C CR1-E3_fAlb                  LINE/CR1                   (0)    438      79    479  
   289   17.2  1.3  7.0  Super-Scaffold_100001     377549    377623 (108326272) C CR1-E6_fAlb                  LINE/CR1                   (0)    217     147    480  
   515   26.9  5.7 10.6  Super-Scaffold_100001     379054    379369 (108324526) C MER130                       Unknown                   (46)    429     128    481  
   380   16.7  0.5  0.0  Super-Scaffold_100001     379933    380018 (108323877) + CR1-J2_Pass                  LINE/CR1                  4103   4183    (94)    482  
   267   13.9  0.0  0.0  Super-Scaffold_100001     380020    380062 (108323833) + calAnn6-897.inc              LINE/CR1                   348    390    (19)    483  
    32    0.0  3.4  8.9  Super-Scaffold_100001     380297    380355 (108323540) + (AAC)n                       Simple_repeat                1     56     (0)    484  
    22   15.1  0.0  0.0  Super-Scaffold_100001     380364    380400 (108323495) + A-rich                       Low_complexity               1     37     (0)    485  
    15   12.9  2.8  2.8  Super-Scaffold_100001     381417    381452 (108322443) + (TTAATA)n                    Simple_repeat                1     36     (0)    486  
   516   27.5  5.4 10.6  Super-Scaffold_100001     383452    383768 (108320127) C MER130                       Unknown                   (46)    429     128    487  
   380   16.7  0.5  0.0  Super-Scaffold_100001     384334    384419 (108319476) + CR1-J2_Pass                  LINE/CR1                  4103   4183    (94)    488  
   267   13.9  0.0  0.0  Super-Scaffold_100001     384421    384463 (108319432) + calAnn6-897.inc              LINE/CR1                   348    390    (19)    489  
    35    0.0  5.1  0.0  Super-Scaffold_100001     384703    384741 (108319154) + (AAC)n                       Simple_repeat                1     41     (0)    490  
    15   12.9  2.8  2.8  Super-Scaffold_100001     385840    385875 (108318020) + (TTAATA)n                    Simple_repeat                1     36     (0)    491  
    12   12.5  0.0  3.7  Super-Scaffold_100001     386580    386607 (108317288) + GA-rich                      Low_complexity               1     27     (0)    492  
    66   10.4  0.0  0.0  Super-Scaffold_100001     387047    387150 (108316745) + (T)n                         Simple_repeat                1    104     (0)    493  
   464   21.4  1.7  0.8  Super-Scaffold_100001     387576    387693 (108316202) C CR1-D2                       LINE/CR1                   (0)   4679    4561    494  
   225   33.1  6.9  0.0  Super-Scaffold_100001     387742    387886 (108316009) + ERV3-4_ACC-L_droNov_LTR      LTR/ERVL                   221    375   (382)    495  
    17    5.0  0.0  0.0  Super-Scaffold_100001     387908    387928 (108315967) + (A)n                         Simple_repeat                1     21     (0)    496  
   434   12.7  0.0  0.0  Super-Scaffold_100001     388105    388167 (108315728) + turMer1-32                   DNA/hAT-Charlie              1     63     (0)    497  
   327   21.7  4.8  1.1  Super-Scaffold_100001     388168    388251 (108315644) + ERV3-8_PMaj-LTR              LTR/ERV3                     1     87   (562)    498 *
  5442    8.2  0.5  3.9  Super-Scaffold_100001     388177    388943 (108314952) + turMer1-47                   LTR/Unknown               1861   2600  (2223)    499  
   461   12.8  6.4  0.0  Super-Scaffold_100001     388944    389021 (108314874) + turMer1-24                   DNA/MULE-MuDR                1     83   (233)    500  
  1598    8.5  1.7  0.0  Super-Scaffold_100001     389252    389486 (108314409) C turMer1-23                   LTR/ERVL                 (477)    248      10    501  
   387    4.2  0.0  0.0  Super-Scaffold_100001     389486    389533 (108314362) C turMer1-32                   DNA/hAT-Charlie           (15)     48       1    502 *
  1535    9.1  0.4  9.0  Super-Scaffold_100001     389487    389516 (108314379) C turMer1-47                   LTR/Unknown             (2749)   2074    1831    503  
    21   20.0  0.0  0.0  Super-Scaffold_100001     389733    389772 (108314123) + A-rich                       Low_complexity               1     40     (0)    504  
   242   26.4  0.0  0.0  Super-Scaffold_100001     391280    391351 (108312544) C MSAT_MG                      Satellite                (111)     78       7    505 *
   778   10.3  0.8  0.0  Super-Scaffold_100001     391289    391405 (108312490) + CR1-E2_fAlb                  LINE/CR1                    81    198     (2)    506  
    87   15.2  3.4  6.0  Super-Scaffold_100001     393072    393310 (108310585) + A-rich                       Low_complexity               1    233     (0)    507  
  1346   17.9  2.8  2.7  Super-Scaffold_100001     394129    394461 (108309434) + CR1-E_corCor                 LINE/CR1                    55    512   (859)    508  
    13   28.1  0.0  0.0  Super-Scaffold_100001     395083    395125 (108308770) + (TATATA)n                    Simple_repeat                1     43     (0)    509  
   557   20.6  6.3  0.0  Super-Scaffold_100001     395561    395686 (108308209) + turMer2-12                   LINE/CR1                   439    572     (2)    510  
    15    5.5  0.0  0.0  Super-Scaffold_100001     397674    397692 (108306203) + (T)n                         Simple_repeat                1     19     (0)    511  
    20   16.5  0.0  0.0  Super-Scaffold_100001     397901    397934 (108305961) + (T)n                         Simple_repeat                1     34     (0)    512  
    46    0.0  0.0  0.0  Super-Scaffold_100001     398618    398659 (108305236) + (T)n                         Simple_repeat                1     42     (0)    513  
    13   28.8  0.0  0.0  Super-Scaffold_100001     399314    399359 (108304536) + (TTTTT)n                     Simple_repeat                1     46     (0)    514  
    12   16.1  5.7  0.0  Super-Scaffold_100001     399521    399555 (108304340) + A-rich                       Low_complexity               1     37     (0)    515  
  1118   16.3  7.9  0.7  Super-Scaffold_100001     399585    399838 (108304057) + CR1-E1_Ucy                   LINE/CR1                    33    304   (115)    516 *
  1303    8.9  1.1  0.0  Super-Scaffold_100001     399835    400025 (108303870) C CR1-E1_Ucy                   LINE/CR1                   (2)    417     225    517  
  2469   16.9  8.8  4.1  Super-Scaffold_100001     400764    401446 (108302449) + CR1-E5b_Ucy                  LINE/CR1                   140    853     (0)    518  
  1763   14.3 11.4  4.5  Super-Scaffold_100001     402486    402947 (108300948) + CR1-E2_Ucy                   LINE/CR1                    21    475     (0)    519  
    15    5.5  0.0  0.0  Super-Scaffold_100001     403518    403536 (108300359) + (A)n                         Simple_repeat                1     19     (0)    520  
    23   10.0  0.0  0.0  Super-Scaffold_100001     403813    403845 (108300050) + (T)n                         Simple_repeat                1     33     (0)    521  
    77    0.0  1.4  0.0  Super-Scaffold_100001     404737    404807 (108299088) + (ATATTT)n                    Simple_repeat                1     72     (0)    522  
    19    6.9  3.7  7.7  Super-Scaffold_100001     404808    404853 (108299042) + A-rich                       Low_complexity               7     51     (0)    523  
  1696   16.1  3.5  0.8  Super-Scaffold_100001     406499    406842 (108297053) C CR1-E3_fAlb                  LINE/CR1                   (9)    429      77    524  
    14   14.8  2.4  5.0  Super-Scaffold_100001     407482    407522 (108296373) + (ATTTA)n                     Simple_repeat                1     40     (0)    525  
    16    0.0  0.0  0.0  Super-Scaffold_100001     409237    409254 (108294641) + (T)n                         Simple_repeat                1     18     (0)    526  
   360   17.6  0.0  0.9  Super-Scaffold_100001     410540    410624 (108293271) C CR1-E6_fAlb                  LINE/CR1                   (0)    217     153    527  
   269   14.0  0.0  2.0  Super-Scaffold_100001     410617    410667 (108293228) C turMer3-49                   LINE/CR1                  (90)   2432    2383    528 *
  1569   19.2  6.0  5.2  Super-Scaffold_100001     410672    411106 (108292789) + TguLTR6a                     LTR/ERVL                     1    438     (0)    529  
   857   10.6  0.7  0.7  Super-Scaffold_100001     411107    411244 (108292651) C CR1-E2_Ucy                   LINE/CR1                  (70)    405     268    530  
    16   22.1  0.0  0.0  Super-Scaffold_100001     412016    412047 (108291848) + A-rich                       Low_complexity               1     32     (0)    531  
    23   26.9  0.0  0.0  Super-Scaffold_100001     412334    412395 (108291500) + GA-rich                      Low_complexity               1     62     (0)    532  
   646   20.5  7.8  1.0  Super-Scaffold_100001     413685    413859 (108290036) + CR1-J1_Pass                  LINE/CR1                  3813   3978    (15)    533  
    14    0.0  0.0  0.0  Super-Scaffold_100001     414907    414924 (108288971) + (GTG)n                       Simple_repeat                1     18     (0)    534  
   763   22.2  7.5  7.4  Super-Scaffold_100001     415271    415548 (108288347) C CR1-J1_Pass                  LINE/CR1                 (108)   3885    3674    535  
   375   21.0 18.2  2.9  Super-Scaffold_100001     416178    416372 (108287523) + CR1-E_Pass-La_astRot.inc     LINE/CR1                   130    353   (291)    536  
  3767   10.6  3.5  0.5  Super-Scaffold_100001     416373    416972 (108286923) + turMer1-100                  LTR/ERVK                     1    618     (0)    537  
  1095   10.7 10.7  0.2  Super-Scaffold_100001     416985    417192 (108286703) + CR1-E1_Ucy                   LINE/CR1                   215    419     (0)    538  
   807    7.4  0.9  0.0  Super-Scaffold_100001     417197    417304 (108286591) C turMer1-18                   DNA/TcMar-Tc2              (0)    109       1    539  
   417   23.9  2.9  1.4  Super-Scaffold_100001     417237    417253 (108286642) + turMer1-42                   LTR/ERVK                  8080   8212   (147)    540 *
   872    4.4  0.9  0.0  Super-Scaffold_100001     417254    417367 (108286528) + turMer1-47                   LTR/Unknown               2541   2655  (2168)    541  
   226   10.8  0.0  2.7  Super-Scaffold_100001     417340    417377 (108286518) C turMer1-47                   LTR/Unknown             (3046)   1777    1741    542 *
   781   11.3  1.5  0.1  Super-Scaffold_100001     417967    418098 (108285797) C strHab6-601.inc              LINE/CR1                 (119)    557     302    543  
   130    3.0  0.7  0.7  Super-Scaffold_100001     418458    418596 (108285299) + (TTCTTCT)n                   Simple_repeat                1    139     (0)    544  
   869   15.2  1.4  0.2  Super-Scaffold_100001     420444    420611 (108283284) C CR1-C2                       LINE/CR1                  (45)    405     257    545  
    16   15.5  2.8  0.0  Super-Scaffold_100001     423556    423591 (108280304) + (TTGTT)n                     Simple_repeat                1     37     (0)    546  
    17    5.0  0.0  0.0  Super-Scaffold_100001     425008    425028 (108278867) + (T)n                         Simple_repeat                1     21     (0)    547  
    11   25.3  1.8  5.5  Super-Scaffold_100001     429116    429129 (108274766) + A-rich                       Low_complexity               1     19    (36)    548  
    18    0.0  0.0  0.0  Super-Scaffold_100001     429130    429149 (108274746) + (AT)n                        Simple_repeat                1     20     (0)    549  
    11   25.3  1.8  5.5  Super-Scaffold_100001     429150    429172 (108274723) + A-rich                       Low_complexity              20     55     (0)    548  
   297   18.9  1.4  5.7  Super-Scaffold_100001     430305    430377 (108273518) C CR1-J2a_Ucy                  LINE/CR1                 (100)   1079    1010    550  
   998   14.5  3.5  0.4  Super-Scaffold_100001     430415    430609 (108273286) C CR1-E2_fAlb                  LINE/CR1                   (0)    200      30    551  
   266   10.0  0.0  0.0  Super-Scaffold_100001     430974    431013 (108272882) + strHab5-1733.inc             LINE/CR1                   276    315     (3)    552 *
   269    8.3  0.0  4.2  Super-Scaffold_100001     430981    431030 (108272865) + CR1-L3B_Croc                 LINE/CR1                  3230   3277     (0)    553  
    13   19.9  2.9  0.0  Super-Scaffold_100001     431212    431246 (108272649) + (TAA)n                       Simple_repeat                1     36     (0)    554  
   601   13.8  6.9  0.7  Super-Scaffold_100001     431940    432070 (108271825) + turMer6-2632                 LINE/CR1                   265    403    (47)    555  
    13   10.1  5.9  2.9  Super-Scaffold_100001     432379    432412 (108271483) + A-rich                       Low_complexity               1     35     (0)    556  
  1463   12.1  1.7  1.7  Super-Scaffold_100001     432643    432914 (108270981) C CR1-E3_fAlb                  LINE/CR1                  (79)    359     117    557  
   407   30.1  2.3  4.4  Super-Scaffold_100001     433256    433318 (108270577) + calAnn6-2608                 Unknown                    105    332    (65)    558  
   414   28.4  1.8  7.2  Super-Scaffold_100001     433319    433538 (108270357) C calAnn6-612                  Unknown                   (99)    217       9    559  
   407   30.1  2.3  4.4  Super-Scaffold_100001     433539    433554 (108270341) + calAnn6-2608                 Unknown                    333    397     (0)    558  
    16    0.0  0.0  0.0  Super-Scaffold_100001     434170    434186 (108269709) + (A)n                         Simple_repeat                1     17     (0)    560  
   338   10.5  0.2  1.4  Super-Scaffold_100001     436027    436098 (108267797) + calAnn5-2498.inc             LINE/CR1                   844    893   (103)    561  
    46   27.3  5.0  0.5  Super-Scaffold_100001     436182    436363 (108267532) + A-rich                       Low_complexity               1    190     (0)    562  
    33    0.0  0.0  0.0  Super-Scaffold_100001     436470    436500 (108267395) + (T)n                         Simple_repeat                1     31     (0)    563  
  4431    9.9  2.5  0.6  Super-Scaffold_100001     437550    438260 (108265635) + turMer1-23                   LTR/ERVL                     1    725     (0)    564  
   491   15.8  0.0  0.8  Super-Scaffold_100001     438261    438337 (108265558) C CR1-E2_Ucy                   LINE/CR1                  (70)    405     344    565  
  1399   13.9  1.2  0.4  Super-Scaffold_100001     438490    438735 (108265160) + CR1-X1NA_Ucy                 LINE/CR1                    46    293     (0)    566  
  1183   13.3 13.4  2.2  Super-Scaffold_100001     439470    439753 (108264142) + CR1-X1d_Ucy                  LINE/CR1                  2606   2920    (12)    567  
   254   23.2  7.2  7.2  Super-Scaffold_100001     441965    442117 (108261778) C strHab5-1733.inc             LINE/CR1                   (7)    311     159    568  
    46   11.1  0.0  0.0  Super-Scaffold_100001     442438    442505 (108261390) + (A)n                         Simple_repeat                1     68     (0)    569  
    22    3.9  0.0  0.0  Super-Scaffold_100001     442603    442629 (108261266) + (CA)n                        Simple_repeat                1     27     (0)    570  
    12   13.4  2.7  5.6  Super-Scaffold_100001     443397    443433 (108260462) + A-rich                       Low_complexity               1     36     (0)    571  
    19   10.4  0.0  0.0  Super-Scaffold_100001     444418    444449 (108259446) + (GGAA)n                      Simple_repeat                1     32     (0)    572  
   673    8.8  7.4  0.8  Super-Scaffold_100001     444598    444720 (108259175) C CR1-E2_fAlb                  LINE/CR1                   (6)    194      78    573  
   248   22.6  0.0  0.0  Super-Scaffold_100001     444986    445038 (108258857) + CR1-E                        LINE/CR1                  4469   4521     (3)    574  
    15   25.2  0.0  0.0  Super-Scaffold_100001     446371    446412 (108257483) + A-rich                       Low_complexity               1     42     (0)    575  
    15   33.4  0.0  0.0  Super-Scaffold_100001     447058    447109 (108256786) + GA-rich                      Low_complexity               1     52     (0)    576  
   327   25.5  1.8  3.7  Super-Scaffold_100001     448489    448598 (108255297) + droNov5-82.inc               LINE/CR1                   428    535   (147)    577  
   444    7.8  4.2  1.4  Super-Scaffold_100001     448602    448682 (108255213) + CR1-E6_fAlb                  LINE/CR1                   151    217     (0)    578  
   398   29.3  4.9  0.0  Super-Scaffold_100001     448755    448877 (108255018) C CR1-10_CPB-La_astRot         LINE/CR1                 (132)    172      44    579  
   348   33.0  0.0  0.8  Super-Scaffold_100001     448793    448911 (108254984) + calAnn6-1477.inc             LINE/CR1                   213    330     (4)    580 *
  1320   15.9  3.9  3.1  Super-Scaffold_100001     449895    450179 (108253716) + CR1-E3_fAlb                  LINE/CR1                   144    430     (8)    581  
    44   16.4  0.0  0.0  Super-Scaffold_100001     451100    451174 (108252721) + (T)n                         Simple_repeat                1     75     (0)    582  
   476   19.4 13.2  0.8  Super-Scaffold_100001     454117    454230 (108249665) + MER131                       SINE?                        1    128    (46)    583  
   429   21.4 18.1  1.5  Super-Scaffold_100001     454231    454287 (108249608) + MER131                       DNA?                         1    199    (16)    584  
   279   21.2  0.0  0.0  Super-Scaffold_100001     455051    455114 (108248781) + CR1-X                        LINE/CR1                  4081   4134     (2)    585  
    28    2.7  5.3  0.0  Super-Scaffold_100001     455589    455626 (108248269) + (TTG)n                       Simple_repeat                1     40     (0)    586  
    20   17.0  2.2  0.0  Super-Scaffold_100001     455766    455811 (108248084) + (TTTAA)n                     Simple_repeat                1     47     (0)    587  
    44    0.0  0.0  0.0  Super-Scaffold_100001     458609    458648 (108245247) + (CAT)n                       Simple_repeat                1     40     (0)    588  
    40    0.0  0.0  0.0  Super-Scaffold_100001     459000    459042 (108244853) + (A)n                         Simple_repeat                1     43     (0)    589  
    17    4.9  0.0  0.0  Super-Scaffold_100001     459586    459606 (108244289) + (A)n                         Simple_repeat                1     21     (0)    590  
  1360   17.4  9.2  2.7  Super-Scaffold_100001     462092    462435 (108241460) + CR1-E5_fAlb                  LINE/CR1                     3    327     (0)    591  
   435   24.5  3.4  2.0  Super-Scaffold_100001     462668    462816 (108241079) C CR1-J1_Pass                  LINE/CR1                   (4)   3989    3859    592  
    18    0.0  0.0  0.0  Super-Scaffold_100001     463112    463131 (108240764) + (T)n                         Simple_repeat                1     20     (0)    593  
    23    3.7  0.0  0.0  Super-Scaffold_100001     463352    463379 (108240516) + (GA)n                        Simple_repeat                1     28     (0)    594  
    17    0.0  0.0  0.0  Super-Scaffold_100001     463732    463750 (108240145) + (T)n                         Simple_repeat                1     19     (0)    595  
   233   27.7  0.0  0.0  Super-Scaffold_100001     463833    463897 (108239998) C turMer4-237                  LINE/L2                  (304)    911     847    596  
   309   14.4  1.7  0.0  Super-Scaffold_100001     464839    464898 (108238997) C CR1-Y1_Aves                  LINE/CR1                   (5)   3334    3282    597  
   226   24.1  1.3  0.0  Super-Scaffold_100001     465166    465244 (108238651) C calAnn5-896                  Unknown                  (109)    179     100    598  
    42    7.7  0.0  0.0  Super-Scaffold_100001     465517    465572 (108238323) + (A)n                         Simple_repeat                1     56     (0)    599  
   762   12.1  5.5  0.0  Super-Scaffold_100001     467735    467874 (108236021) C CR1-E_corCor                 LINE/CR1                  (15)    310      72    600  
    14   14.0  3.1  0.0  Super-Scaffold_100001     470646    470677 (108233218) + A-rich                       Low_complexity               1     33     (0)    601  
   366   26.0  3.9  0.0  Super-Scaffold_100001     472136    472253 (108231642) + calAnn6-612                  Unknown                     53    175    (50)    602  
    16   26.5  0.0  0.0  Super-Scaffold_100001     472402    472446 (108231449) + (TTT)n                       Simple_repeat                1     45     (0)    603  
    20   13.7  0.0  0.0  Super-Scaffold_100001     473724    473755 (108230140) + (T)n                         Simple_repeat                1     32     (0)    604  
    22    0.0  0.0  0.0  Super-Scaffold_100001     474539    474562 (108229333) + (A)n                         Simple_repeat                1     24     (0)    605  
    26    0.0  0.0  0.0  Super-Scaffold_100001     475085    475109 (108228786) + (T)n                         Simple_repeat                1     25     (0)    606  
 13633    3.7  1.9  0.5  Super-Scaffold_100001     475131    477585 (108226310) C turMer1-26                   LTR/ERVK                (1473)   8368    5642    607  
   538   19.5  0.8  1.6  Super-Scaffold_100001     477473    477602 (108226293) + turMer4-253                  LTR/ERVL                  1821   1949    (29)    608 *
   716   15.2  2.3  0.7  Super-Scaffold_100001     478259    478391 (108225504) C turMer1-15                   LINE/CR1                   (1)    219      85    609  
    40   21.1  9.8  1.9  Super-Scaffold_100001     478410    478603 (108225292) + A-rich                       Low_complexity               1    209     (0)    610  
   457   21.0  0.0  0.0  Super-Scaffold_100001     479451    479550 (108224345) + turMer1-15                   LINE/CR1                   121    220     (0)    611  
  1501   17.7  4.5  0.8  Super-Scaffold_100001     480068    480415 (108223480) C CR1-E_corCor                 LINE/CR1                   (1)    324       6    612  
   766   28.9  8.7  0.0  Super-Scaffold_100001     482334    482679 (108221216) C CR1-L3B_Croc                 LINE/CR1                  (88)   3189    2814    613  
   321   22.5  1.4  0.0  Super-Scaffold_100001     482958    483028 (108220867) C CR1-E6_fAlb                  LINE/CR1                   (0)    217     146    614  
  4088   13.0  1.3  0.0  Super-Scaffold_100001     483797    484427 (108219468) C turMer5-1197                 LTR/ERVL                   (0)    639       1    615  
  1229   16.7  4.5  0.1  Super-Scaffold_100001     484598    484858 (108219037) + strHab6-601.inc              LINE/CR1                   180    418   (127)    616  
    18    8.7  0.0  0.0  Super-Scaffold_100001     486651    486675 (108217220) + (T)n                         Simple_repeat                1     25     (0)    617  
   868   17.6  0.0  0.0  Super-Scaffold_100001     486756    486929 (108216966) C CR1-E3_fAlb                  LINE/CR1                  (91)    454     281    618  
   124    4.7  0.0  0.0  Super-Scaffold_100001     488597    488731 (108215164) + (TAGAA)n                     Simple_repeat                1    135     (0)    619  
  1099   22.0 11.9  0.0  Super-Scaffold_100001     488733    489027 (108214868) C CR1-X3_Pass                  LINE/CR1                  (64)   4407    4078    620  
    18   19.6  0.0  0.0  Super-Scaffold_100001     489050    489095 (108214800) + A-rich                       Low_complexity               1     46     (0)    621  
  1559   18.3  1.2  0.6  Super-Scaffold_100001     490308    490631 (108213264) C CR1-E1_Ucy                   LINE/CR1                   (3)    416      91    622  
    12   12.0  3.7  0.0  Super-Scaffold_100001     491457    491483 (108212412) + (CCCTG)n                     Simple_repeat                1     28     (0)    623  
   965   12.0  0.2  0.5  Super-Scaffold_100001     491940    492104 (108211791) C turMer6-2632                 LINE/CR1                  (46)    404     258    624  
    19   11.6  0.0  0.0  Super-Scaffold_100001     494041    494068 (108209827) + (A)n                         Simple_repeat                1     28     (0)    625  
  1024   15.0  0.0  0.6  Super-Scaffold_100001     494996    495169 (108208726) C CR1-E2_fAlb                  LINE/CR1                   (1)    199      27    626  
    15    5.5  0.0  0.0  Super-Scaffold_100001     495766    495784 (108208111) + (T)n                         Simple_repeat                1     19     (0)    627  
    15   33.7  1.2  3.6  Super-Scaffold_100001     495877    495961 (108207934) + A-rich                       Low_complexity               1     83     (0)    628  
    43    2.3  0.0  0.0  Super-Scaffold_100001     496261    496304 (108207591) + (T)n                         Simple_repeat                1     44     (0)    629  
    15   13.2  0.0  5.7  Super-Scaffold_100001     496786    496822 (108207073) + A-rich                       Low_complexity               1     35     (0)    630  
    18    0.0  0.0  0.0  Super-Scaffold_100001     497253    497272 (108206623) + (T)n                         Simple_repeat                1     20     (0)    631  
    16    0.0  0.0  0.0  Super-Scaffold_100001     497310    497327 (108206568) + (T)n                         Simple_repeat                1     18     (0)    631  
   418   30.1  1.3  1.3  Super-Scaffold_100001     497873    498030 (108205865) + Blackjack-1N_Saurop          DNA/hAT-Blackjack          186    343   (211)    632  
   486   35.7  1.0  0.4  Super-Scaffold_100001     498515    498810 (108205085) + calAnn6-612                  Unknown                      3    289    (27)    633  
    22   17.3  3.9  0.0  Super-Scaffold_100001     500434    500485 (108203410) + (ATT)n                       Simple_repeat                1     54     (0)    634  
   490   21.4  1.7  0.8  Super-Scaffold_100001     500493    500610 (108203285) C CR1-E_Pass-La_astRot.inc     LINE/CR1                  (22)    622     512    635  
  2050   18.6  2.5  0.7  Super-Scaffold_100001     501218    501665 (108202230) C CR1-J2_Pass                  LINE/CR1                   (7)   4270    3815    636  
    18    7.5  9.1  2.1  Super-Scaffold_100001     501848    501891 (108202004) + (TTTCT)n                     Simple_repeat                1     47     (0)    637  
   233   29.1  0.0  2.5  Super-Scaffold_100001     501897    501977 (108201918) C droNov5-82.inc               LINE/CR1                  (81)    601     523    638  
   964   17.3  1.9  8.6  Super-Scaffold_100001     502687    503131 (108200764) + turMer1-5                    DNA/TcMar-Tc2                1    356    (82)    639  
   327    8.9  0.0  0.0  Super-Scaffold_100001     503104    503148 (108200747) + turMer1-3                    DNA/TcMar-Tc2              258    302     (0)    640 *
   949   13.9  2.1  0.1  Super-Scaffold_100001     503589    503773 (108200122) + CR1-E2_Ucy                   LINE/CR1                   324    471     (4)    641  
    16   13.1  0.0  0.0  Super-Scaffold_100001     503805    503829 (108200066) + (T)n                         Simple_repeat                1     25     (0)    642  
    16    9.8  6.1  0.0  Super-Scaffold_100001     504933    504965 (108198930) + (ATT)n                       Simple_repeat                1     35     (0)    643  
    12    4.8  4.5  0.0  Super-Scaffold_100001     505113    505134 (108198761) + (TTTC)n                      Simple_repeat                1     23     (0)    644  
    42    0.0  0.0  0.0  Super-Scaffold_100001     505186    505224 (108198671) + (AAATA)n                     Simple_repeat                1     39     (0)    645  
   472   30.2  2.5  5.7  Super-Scaffold_100001     505748    506277 (108197618) + calAnn6-1839.inc             LINE/CR1                     6    373   (246)    646  
  3164   12.9  1.9  0.2  Super-Scaffold_100001     506577    507143 (108196752) C CR1-YB1_Tgu                  LINE/CR1                   (4)   3855    3279    647  
    31   22.3  3.6  3.6  Super-Scaffold_100001     507226    507336 (108196559) + A-rich                       Low_complexity               1    111     (0)    648  
    28    0.0  0.0  0.0  Super-Scaffold_100001     508618    508644 (108195251) + (TTTA)n                      Simple_repeat                1     27     (0)    649  
    51    0.0  2.0  0.0  Super-Scaffold_100001     508650    508699 (108195196) + (TCTA)n                      Simple_repeat                1     51     (0)    650  
   450   11.9 42.3  0.0  Super-Scaffold_100001     508773    508874 (108195021) + CR1-X1NA_Ucy                 LINE/CR1                   132    275     (0)    651  
  1115   21.4  0.9  0.0  Super-Scaffold_100001     509016    509244 (108194651) + CR1-J2_Pass                  LINE/CR1                  3937   4167   (110)    652  
   613   17.4  6.6  1.1  Super-Scaffold_100001     509360    509507 (108194388) C strHab6-601.inc              LINE/CR1                 (115)    430     304    653  
   226   21.2  3.0  1.5  Super-Scaffold_100001     510627    510693 (108193202) C CR1-8_Crp                    LINE/CR1                   (0)   2858    2791    654  
    27   19.4  5.1  1.2  Super-Scaffold_100001     510981    511059 (108192836) + (TATC)n                      Simple_repeat                1     82     (0)    655  
    34   22.3  0.0  0.0  Super-Scaffold_100001     511871    511939 (108191956) + A-rich                       Low_complexity               1     69     (0)    656  
   284   27.8  4.7  2.3  Super-Scaffold_100001     513116    513244 (108190651) C calAnn6-2903                 Unknown                   (80)    272     141    657  
   423   16.9  0.9  0.3  Super-Scaffold_100001     514033    514122 (108189773) C CR1-E_corCor                 LINE/CR1                   (4)    321     257    658  
   893   22.2  3.9  0.5  Super-Scaffold_100001     514204    514407 (108189488) C CR1-J2_Pass                  LINE/CR1                  (83)   4194    3984    659  
   580   12.5  0.0  0.0  Super-Scaffold_100001     514904    515007 (108188888) + CR1-X3_Pass                  LINE/CR1                  4368   4471     (0)    660 *
   904   12.7  1.2  1.2  Super-Scaffold_100001     514926    514943 (108188952) + (CATTC)n                     Simple_repeat                1     44   (167)    661  
   660    5.5  0.0  2.4  Super-Scaffold_100001     514944    515073 (108188822) + (CTATT)n                     Simple_repeat                4    130     (0)    662  
   904   12.7  1.2  1.2  Super-Scaffold_100001     515074    515137 (108188758) + (CATTC)n                     Satellite                   45    211     (0)    661  
   609   28.7  9.2  4.6  Super-Scaffold_100001     516703    516994 (108186901) + droNov2-13.inc               LINE/CR1                   219    523  (1552)    663 *
   873   26.6  7.5  0.8  Super-Scaffold_100001     516978    517297 (108186598) + CR1-Y2_Aves                  LINE/CR1                  2359   2676   (663)    664  
   443   20.7  2.3  4.5  Super-Scaffold_100001     518758    518872 (108185023) + CR1-X1_Pass                  LINE/CR1                  4320   4427     (1)    665  
   326   16.1  0.0  0.0  Super-Scaffold_100001     524045    524100 (108179795) + CR1-J1_Pass                  LINE/CR1                  3923   3978    (15)    666  
  1239   13.8  1.1  1.0  Super-Scaffold_100001     524347    524581 (108179314) + CR1-E3_fAlb                  LINE/CR1                   231    438     (0)    667  
    13   18.1  0.0  3.1  Super-Scaffold_100001     525187    525219 (108178676) + (TAT)n                       Simple_repeat                1     32     (0)    668  
    16    0.0  0.0  0.0  Super-Scaffold_100001     525453    525469 (108178426) + (T)n                         Simple_repeat                1     17     (0)    669  
   305   22.2  0.0  0.0  Super-Scaffold_100001     525663    525725 (108178170) C CR1-X                        LINE/CR1                   (2)   4134    4072    670  
  2551   13.2  3.5  0.2  Super-Scaffold_100001     526281    526760 (108177135) + CR1-YB1_Tgu                  LINE/CR1                  3364   3859     (0)    671  
   391    7.2  3.3  0.4  Super-Scaffold_100001     526986    527054 (108176841) C turMer1-18                   DNA/TcMar-Tc2              (0)    109      49    672 *
   666    8.7  1.1  0.0  Super-Scaffold_100001     527006    527097 (108176798) + turMer4-253                  LTR/ERVL                  1836   1928    (50)    673  
   314   20.9  3.2  2.1  Super-Scaffold_100001     527055    527077 (108176818) C turMer4-253                  LTR/ERVL                  (49)   1928    1836    673 *
   493   11.8  9.8  0.7  Super-Scaffold_100001     527255    527354 (108176541) C CR1-E5b_Ucy                  LINE/CR1                   (1)    852     759    674  
    49   15.9  4.3  1.7  Super-Scaffold_100001     528534    528649 (108175246) + (TTTG)n                      Simple_repeat                1    119     (0)    675  
    48   18.5  0.0  0.0  Super-Scaffold_100001     529088    529174 (108174721) + (T)n                         Simple_repeat                1     87     (0)    676  
    13   21.3  0.0  0.0  Super-Scaffold_100001     531339    531371 (108172524) + (GCTCCA)n                    Simple_repeat                1     33     (0)    677  
   596   17.8  1.0  4.1  Super-Scaffold_100001     532494    532625 (108171270) + CR1-E6_fAlb                  LINE/CR1                   110    215     (2)    678  
  1147   11.1  1.6  0.9  Super-Scaffold_100001     533433    533648 (108170247) C turMer6-2632                 LINE/CR1                 (215)    616     213    679  
   963   21.2  2.5  3.4  Super-Scaffold_100001     536007    536256 (108167639) + CR1-E5_fAlb                  LINE/CR1                   124    323     (4)    680  
   232   20.2  0.0 10.0  Super-Scaffold_100001     536202    536278 (108167617) + R2-2_NNi                     LINE/R2                   2957   3026  (1675)    681 *
    20    0.0  0.0  0.0  Super-Scaffold_100001     536434    536455 (108167440) + (T)n                         Simple_repeat                1     22     (0)    682  
  1459   23.9 10.2  4.5  Super-Scaffold_100001     537263    537858 (108166037) C ERV3-4_PMaj-LTR              LTR/ERV3                   (0)   1134     506    683  
   249   35.6  6.1  0.4  Super-Scaffold_100001     537640    537884 (108166011) C TguLTRL4b_fAlb               LTR/ERVL                 (434)    658     400    684 *
    70    7.6  3.6  0.0  Super-Scaffold_100001     538002    538113 (108165782) + (TTA)n                       Simple_repeat                1    116     (0)    685  
   402   27.6  4.0  5.2  Super-Scaffold_100001     539093    539268 (108164627) C Eulor11                      DNA                      (252)    301     128    686  
  1308   20.5  7.8  4.7  Super-Scaffold_100001     539897    540269 (108163626) C CR1-I_Tgu                    LINE/CR1                   (3)   4282    3899    687  
    41    0.0  0.0  0.0  Super-Scaffold_100001     542850    542887 (108161008) + (T)n                         Simple_repeat                1     38     (0)    688  
   563   12.7 24.1  0.1  Super-Scaffold_100001     543240    543387 (108160508) + CR1-E3_fAlb                  LINE/CR1                   278    521   (720)    689  
   375   17.9  0.1  0.1  Super-Scaffold_100001     543584    543674 (108160221) C CR1-J2_Pass                  LINE/CR1                   (5)   4280    4209    690  
   459   24.8  2.3  0.8  Super-Scaffold_100001     545181    545218 (108158677) C turMer4-253                  LTR/ERVL                  (10)   1968    1929    691  
   807    4.4  6.4  0.0  Super-Scaffold_100001     545219    545384 (108158511) + turMer1-11                   DNA/TcMar-Tc2                1    188   (366)    692  
   312   15.2  0.0 22.1  Super-Scaffold_100001     545469    545582 (108158313) + CR1-X1_Pass                  LINE/CR1                  4345   4425     (3)    693  
    15   20.7 12.1  0.0  Super-Scaffold_100001     547007    547015 (108156880) + (TCATT)n                     Simple_repeat                1     17    (76)    694  
    20   20.6  0.0  0.0  Super-Scaffold_100001     547016    547054 (108156841) + (T)n                         Simple_repeat                1     39     (0)    695  
    15   20.7 12.1  0.0  Super-Scaffold_100001     547055    547089 (108156806) + (TCATT)n                     Simple_repeat               18     93     (0)    694  
   270   25.3  1.9  4.8  Super-Scaffold_100001     547461    547568 (108156327) C strHab5-530                  Unknown                  (121)    131      27    696  
   447   13.6 13.6  0.3  Super-Scaffold_100001     547701    547802 (108156093) + CR1-E6_fAlb                  LINE/CR1                   119    217     (0)    697  
  2297   15.7  7.1  0.1  Super-Scaffold_100001     550107    550569 (108153326) + CR1-E5b_Ucy                  LINE/CR1                   365    851     (2)    698  
   973   12.5  1.8  0.8  Super-Scaffold_100001     552108    552273 (108151622) + CR1-E2_fAlb                  LINE/CR1                    41    200     (0)    699  
  1367    5.7  3.1  0.0  Super-Scaffold_100001     552967    553160 (108150735) + CR1-E2_fAlb                  LINE/CR1                     1    200     (0)    700  
   605   24.3  1.4  0.2  Super-Scaffold_100001     553456    553612 (108150283) + CR1-Y1_Aves                  LINE/CR1                  3169   3307    (32)    701  
    35    0.0  0.0  0.0  Super-Scaffold_100001     553713    553744 (108150151) + (TAA)n                       Simple_repeat                1     32     (0)    702  
    15    0.0  6.1  6.1  Super-Scaffold_100001     555050    555082 (108148813) + (ATTAAT)n                    Simple_repeat                1     33     (0)    703  
   273   24.1  8.1  3.2  Super-Scaffold_100001     556505    556695 (108147200) + calAnn6-656                  LINE/CR1                    18    182   (132)    704  
  1020   16.8  2.0  1.5  Super-Scaffold_100001     557152    557373 (108146522) C CR1-E3_fAlb                  LINE/CR1                  (40)    578     253    705  
   850   15.5  1.2  1.7  Super-Scaffold_100001     558106    558277 (108145618) C strHab6-601.inc              LINE/CR1                 (119)    426     284    706  
    38   22.5  0.0  0.0  Super-Scaffold_100001     559047    559125 (108144770) + (T)n                         Simple_repeat                1     79     (0)    707  
    27   11.3  0.0  0.0  Super-Scaffold_100001     559184    559231 (108144664) + (T)n                         Simple_repeat                1     48     (0)    707  
    63    5.9  2.2  1.1  Super-Scaffold_100001     561034    561123 (108142772) + (TATGTA)n                    Simple_repeat                1     91     (0)    708  
  1476   17.7  4.9  0.8  Super-Scaffold_100001     561713    562045 (108141850) + CR1-E3_fAlb                  LINE/CR1                   117    629    (55)    709  
    16   24.0  0.0  0.0  Super-Scaffold_100001     562666    562700 (108141195) + (T)n                         Simple_repeat                1     35     (0)    710  
    16   26.0  5.3  1.3  Super-Scaffold_100001     562716    562790 (108141105) + GA-rich                      Low_complexity               1     78     (0)    711  
    35    0.0  0.0  0.0  Super-Scaffold_100001     563925    563954 (108139941) + (TG)n                        Simple_repeat                1     30     (0)    712  
   950   10.8  2.3  1.9  Super-Scaffold_100001     565005    565162 (108138733) + turMer6-2632                 LINE/CR1                   255    405    (45)    713  
  2426   15.2  4.8  0.8  Super-Scaffold_100001     566014    566497 (108137398) C CR1-E5b_Ucy                  LINE/CR1                   (0)    853     351    714  
   361   14.5  0.0 23.3  Super-Scaffold_100001     567924    568013 (108135882) + CR1-E5b_Ucy                  LINE/CR1                   781    853     (0)    715  
  1097   14.4  3.5  0.4  Super-Scaffold_100001     569094    569312 (108134583) C CR1-E2_fAlb                  LINE/CR1                   (0)    200      15    716  
    11   25.6  0.0  0.0  Super-Scaffold_100001     569393    569426 (108134469) + (CAGTAG)n                    Simple_repeat                1     34     (0)    717  
    11   13.6  2.8  5.7  Super-Scaffold_100001     572304    572339 (108131556) + G-rich                       Low_complexity               1     35     (0)    718  
    22   18.7  3.3  8.0  Super-Scaffold_100001     572706    572797 (108131098) + (ATAA)n                      Simple_repeat                1     88     (0)    719  
    17    6.5  6.2  0.0  Super-Scaffold_100001     573511    573542 (108130353) + (CTATCA)n                    Simple_repeat                1     34     (0)    720  
   261   29.9  3.7  0.0  Super-Scaffold_100001     574441    574547 (108129348) C MIR_Aves1                    SINE/MIR                  (57)    207      97    721  
   741   13.9 11.8  2.2  Super-Scaffold_100001     576163    576331 (108127564) C CR1-E1_Ucy                   LINE/CR1                   (4)    415     231    722  
    35    8.8  0.0  0.0  Super-Scaffold_100001     576797    576844 (108127051) + (A)n                         Simple_repeat                1     48     (0)    723  
   681   16.6  3.6  0.8  Super-Scaffold_100001     576845    577013 (108126882) + CR1-E_Pass-La_astRot.inc     LINE/CR1                   525    643     (1)    724  
  1938   12.2  0.9  1.5  Super-Scaffold_100001     577883    578215 (108125680) + CR1-E3_fAlb                  LINE/CR1                   108    438     (0)    725  
   668   15.4  0.1  1.6  Super-Scaffold_100001     579184    579318 (108124577) + CR1-E_Pass-La_astRot.inc     LINE/CR1                   529    641     (3)    726  
   268    0.0  1.5  1.9  Super-Scaffold_100001     580010    580275 (108123620) + (TCCCT)n                     Simple_repeat                1    265     (0)    727  
   791   12.9  0.8  0.0  Super-Scaffold_100001     581327    581450 (108122445) C CR1-E3_fAlb                  LINE/CR1                   (8)    430     306    728  
   453   11.9  7.3  0.0  Super-Scaffold_100001     582072    582181 (108121714) + calAnn5-2498.inc             LINE/CR1                   804    899    (97)    729  
   550   24.1  7.1  2.4  Super-Scaffold_100001     582188    582383 (108121512) C TguLTRL4d                    LTR/ERVL                  (67)    862     658    730  
  1816   18.3  2.9  0.8  Super-Scaffold_100001     582424    582797 (108121098) C CR1-E3_fAlb                  LINE/CR1                   (0)    438      57    731  
  4958   10.3  1.5  5.3  Super-Scaffold_100001     584150    584961 (108118934) C turMer1-47                   LTR/Unknown             (2167)   2656    1752    732  
   421   11.1  0.0  0.0  Super-Scaffold_100001     584962    585024 (108118871) C turMer1-32                   DNA/hAT-Charlie            (0)     63       1    733  
   758   12.0  6.3  1.3  Super-Scaffold_100001     585278    585449 (108118446) + CR1-E4_fAlb                  LINE/CR1                   231    428     (2)    734  
   230   24.7 12.3  0.0  Super-Scaffold_100001     585878    585958 (108117937) + turMer6-3958                 DNA/PIF-Harbinger            1     91    (94)    735 *
   480   21.9  9.5  2.8  Super-Scaffold_100001     585908    586076 (108117819) C strHab6-8972                 Unknown                    (5)    466     287    736  
   758   24.1  2.1  2.9  Super-Scaffold_100001     587053    587299 (108116596) C CR1-Y1_Aves                  LINE/CR1                  (98)   3241    3009    737  
   360   18.3  2.4  0.0  Super-Scaffold_100001     587553    587634 (108116261) C CR1-X1_fAlb                  LINE/CR1                 (174)    888     805    738  
    12    0.0  8.0  3.9  Super-Scaffold_100001     587933    587957 (108115938) + (TTA)n                       Simple_repeat                1     26     (0)    739  
   306   24.2 10.0  2.8  Super-Scaffold_100001     588312    588481 (108115414) + calAnn6-60.inc               Unknown                     21    202    (46)    740  
   349   29.7  2.3  0.0  Super-Scaffold_100001     588937    589064 (108114831) C turMer5-189                  Unknown                  (215)    198      68    741  
    21   23.6  2.4  4.9  Super-Scaffold_100001     590023    590105 (108113790) + (TTCT)n                      Simple_repeat                1     81     (0)    742  
   829    8.3  9.9  1.2  Super-Scaffold_100001     591510    591665 (108112230) C turMer1-11                   DNA/TcMar-Tc2            (448)    131       1    743  
   268   11.9  0.0  0.0  Super-Scaffold_100001     591763    591804 (108112091) + CR1-Y_Pass                   LINE/CR1                  3743   3784     (4)    744  
   646   27.8  8.7  0.9  Super-Scaffold_100001     591958    592255 (108111640) + CR1-L3B_Croc                 LINE/CR1                  2957   3277     (0)    745  
  1010    4.4  0.0  0.0  Super-Scaffold_100001     592550    592685 (108111210) + CR1-E2_Ucy                   LINE/CR1                    72    207   (268)    746  
    19    9.8  2.9  2.9  Super-Scaffold_100001     593108    593142 (108110753) + GA-rich                      Low_complexity               1     35     (0)    747  
    13   27.5  0.0  2.2  Super-Scaffold_100001     593390    593435 (108110460) + A-rich                       Low_complexity               1     45     (0)    748  
  1259   14.7  8.7  0.7  Super-Scaffold_100001     593803    594079 (108109816) C CR1-X1NA_Ucy                 LINE/CR1                   (0)    293       2    749  
    12   10.4  6.1  2.9  Super-Scaffold_100001     594235    594267 (108109628) + A-rich                       Low_complexity               1     34     (0)    750  
    15   14.3  0.0  3.1  Super-Scaffold_100001     596009    596041 (108107854) + (ATT)n                       Simple_repeat                1     32     (0)    751  
    12   15.8  0.0  3.5  Super-Scaffold_100001     596519    596548 (108107347) + A-rich                       Low_complexity               1     29     (0)    752  
  1207   24.7  9.1  1.6  Super-Scaffold_100001     596624    597153 (108106742) + CR1-L3B_Croc                 LINE/CR1                   963   1531  (1746)    753  
    32    0.0  0.0  0.0  Super-Scaffold_100001     598335    598364 (108105531) + (T)n                         Simple_repeat                1     30     (0)    754  
    17    9.1  0.0  0.0  Super-Scaffold_100001     600471    600494 (108103401) + (T)n                         Simple_repeat                1     24     (0)    755  
   102    5.9  0.8  0.0  Super-Scaffold_100001     602213    602336 (108101559) + (TATTAC)n                    Simple_repeat                1    125     (0)    756  
   774   22.6  1.6  0.5  Super-Scaffold_100001     602649    602839 (108101056) C calAnn6-3202                 Unknown                   (79)    194       2    757  
   261   25.9  3.5  2.3  Super-Scaffold_100001     602786    602872 (108101023) + calAnn6-3202                 Unknown                    141    228    (45)    758 *
   544   22.6  2.6  1.4  Super-Scaffold_100001     602881    603028 (108100867) C turMer6-122                  Unknown                   (73)    200      57    759  
   753   22.8  0.0  0.0  Super-Scaffold_100001     603123    603284 (108100611) C CR1-Y_Pass                   LINE/CR1                   (6)   3782    3621    760  
  2408   20.1  1.2  1.3  Super-Scaffold_100001     603574    604116 (108099779) C CR1-E5b_Ucy                  LINE/CR1                   (0)    853      98    761  
   323   20.9  5.8  0.0  Super-Scaffold_100001     606439    606524 (108097371) C CR1-J2_Pass                  LINE/CR1                   (9)   4268    4178    762  
    18   17.5  0.0  0.0  Super-Scaffold_100001     607519    607550 (108096345) + A-rich                       Low_complexity               1     32     (0)    763  
  4772    9.1  1.4  0.1  Super-Scaffold_100001     608170    608885 (108095010) + turMer1-23                   LTR/ERVL                     1    725     (0)    764  
    21   10.8  0.0  0.0  Super-Scaffold_100001     611481    611510 (108092385) + (A)n                         Simple_repeat                1     30     (0)    765  
  1709   16.5  4.4  0.0  Super-Scaffold_100001     613638    613958 (108089937) + CR1-J1_Pass                  LINE/CR1                  3647   3981    (12)    766  
    21   18.9  8.8  1.2  Super-Scaffold_100001     614353    614432 (108089463) + (GTTT)n                      Simple_repeat                1     86     (0)    767  
   275   20.3  0.0  0.0  Super-Scaffold_100001     616306    616369 (108087526) C turMer1-24                   DNA/MULE-MuDR            (252)     64       1    768 *
   615    9.1  0.0  1.1  Super-Scaffold_100001     616314    616402 (108087493) + turMer1-11                   DNA/TcMar-Tc2                1     88   (491)    769  
   331    9.8  0.0  2.0  Super-Scaffold_100001     616369    616420 (108087475) + turMer1-3                    DNA/TcMar-Tc2              250    300     (2)    770 *
   252   22.8  0.0  1.8  Super-Scaffold_100001     616372    616429 (108087466) + turMer1-44                   LTR/Unknown               2038   2094  (2758)    771 *
  1825   19.1  2.5  4.9  Super-Scaffold_100001     616444    616884 (108087011) + CR1-E_Pass-La_astRot.inc     LINE/CR1                   210    640     (4)    772  
   459   25.6  7.7  2.3  Super-Scaffold_100001     616882    617115 (108086780) C turMer6-6386                 LINE/CR1                  (63)    619     218    773 *
   234   29.0  2.7  2.7  Super-Scaffold_100001     618554    618663 (108085232) C strHab6-1688                 Unknown                   (45)    146      37    774  
   479   28.9  3.4  0.0  Super-Scaffold_100001     618766    618914 (108084981) C turMer6-826                  Unknown                   (14)    262     109    775  
   352   21.1  6.7  0.0  Super-Scaffold_100001     620195    620284 (108083611) C droNov4-55.inc               LINE/CR1                  (27)   1141    1046    776  
   234   24.3  4.0  2.4  Super-Scaffold_100001     620620    620757 (108083138) C calAnn4-21                   LINE/CR1                 (102)   4415    4337    777  
  1544   17.8  2.6  0.1  Super-Scaffold_100001     621086    621435 (108082460) + CR1-E_corCor                 LINE/CR1                     2    418   (127)    778  
    53   12.3  0.0  0.0  Super-Scaffold_100001     624315    624406 (108079489) + (A)n                         Simple_repeat                1     92     (0)    779  
    16    0.0  0.0  0.0  Super-Scaffold_100001     625455    625472 (108078423) + (A)n                         Simple_repeat                1     18     (0)    780  
   282   25.4  6.6  2.4  Super-Scaffold_100001     627170    627290 (108076605) + strHab6-1688                 Unknown                      1    126    (65)    781  
   337   30.8  2.2  2.2  Super-Scaffold_100001     627292    627427 (108076468) + calAnn6-612                  Unknown                     22    157   (159)    782  
   232   27.2  0.0  4.3  Super-Scaffold_100001     627526    627598 (108076297) C calAnn6-3202                 Unknown                   (61)    212     143    783  
   646   18.0  8.3  1.9  Super-Scaffold_100001     627618    627766 (108076129) C CR1-E_Pass-La_astRot.inc     LINE/CR1                   (2)    642     513    784  
    19   14.2  0.0  0.0  Super-Scaffold_100001     628844    628874 (108075021) + (A)n                         Simple_repeat                1     31     (0)    785  
    16    0.0  0.0  0.0  Super-Scaffold_100001     630563    630579 (108073316) + (A)n                         Simple_repeat                1     17     (0)    786  
   700   15.0 12.4  0.6  Super-Scaffold_100001     630730    630890 (108073005) + turMer1-15                   LINE/CR1                    41    220     (0)    787  
   262   23.4  1.5  1.5  Super-Scaffold_100001     632992    633056 (108070839) + CR1-E1_Ucy                   LINE/CR1                   337    401    (18)    788 *
   326    6.7  0.0  0.0  Super-Scaffold_100001     633051    633095 (108070800) C turMer3-49                   LINE/CR1                 (160)   2362    2318    789  
    16   16.3  4.9  0.0  Super-Scaffold_100001     635369    635409 (108068486) + (ATGAGG)n                    Simple_repeat                1     43     (0)    790  
   476   14.3  8.8  0.0  Super-Scaffold_100001     637690    637780 (108066115) C CR1-E_Pass-La_astRot.inc     LINE/CR1                  (11)    633     535    791  
   465   13.9  3.4  2.2  Super-Scaffold_100001     639466    639584 (108064311) + CR1-X1NA_Ucy                 LINE/CR1                   232    291     (2)    792  
  2383   12.6  0.0  1.1  Super-Scaffold_100001     639879    640239 (108063656) + CR1-E1_Ucy                   LINE/CR1                    63    419     (0)    793  
    16    0.0  0.0  0.0  Super-Scaffold_100001     641174    641190 (108062705) + (A)n                         Simple_repeat                1     17     (0)    794  
    17   30.7  0.0  3.9  Super-Scaffold_100001     641847    641886 (108062009) + A-rich                       Low_complexity               1     77     (0)    795  
    28   10.9  0.0  0.0  Super-Scaffold_100001     641887    641926 (108061969) + (A)n                         Simple_repeat                1     40     (0)    796  
  4259   10.9  2.7  1.7  Super-Scaffold_100001     642308    642940 (108060955) C turMer5-1197                 LTR/ERVL                   (0)    639       1    797  
   914   18.9  3.8  0.8  Super-Scaffold_100001     643928    644137 (108059758) + turMer1-8                    LINE/CR1                   169    357   (157)    798  
    17    7.8  0.0  6.9  Super-Scaffold_100001     646010    646040 (108057855) + (CA)n                        Simple_repeat                1     29     (0)    799  
  5817    9.0  0.8  3.9  Super-Scaffold_100001     646520    647367 (108056528) C turMer1-47                   LTR/Unknown             (2157)   2666    1844    800  
   225    8.3  8.3  0.0  Super-Scaffold_100001     647345    647380 (108056515) C turMer1-32                   DNA/hAT-Charlie           (24)     39       1    801 *
   234   11.4  0.0  0.0  Super-Scaffold_100001     647352    647386 (108056509) + turMer1-24                   DNA/MULE-MuDR               28     62   (254)    802  
   488   20.5 13.8  1.9  Super-Scaffold_100001     647801    647937 (108055958) + CR1-E5a_Ucy                  LINE/CR1                  1128   1334     (4)    803  
    13   10.8  3.1  3.1  Super-Scaffold_100001     648421    648452 (108055443) + (AAGAAT)n                    Simple_repeat                1     32     (0)    804  
    14   11.8  4.9  4.9  Super-Scaffold_100001     648782    648822 (108055073) + GA-rich                      Low_complexity               1     41     (0)    805  
    16    6.3  5.7  2.8  Super-Scaffold_100001     649064    649098 (108054797) + (TATGAAA)n                   Simple_repeat                1     36     (0)    806  
    53    9.6  0.0  0.0  Super-Scaffold_100001     650854    650932 (108052963) + (TAT)n                       Simple_repeat                1     79     (0)    807  
    39   15.3  0.0  0.0  Super-Scaffold_100001     651166    651230 (108052665) + A-rich                       Low_complexity               1     65     (0)    808  
    28    0.0  0.0  0.0  Super-Scaffold_100001     651547    651573 (108052322) + (T)n                         Simple_repeat                1     27     (0)    809  
    16    0.0  0.0  0.0  Super-Scaffold_100001     652505    652521 (108051374) + (A)n                         Simple_repeat                1     17     (0)    810  
    16   14.7  3.3  0.0  Super-Scaffold_100001     652993    653022 (108050873) + (CA)n                        Simple_repeat                1     31     (0)    811  
   432    5.0  0.4  1.4  Super-Scaffold_100001     654080    654409 (108049486) + (GAAA)n                      Simple_repeat                1    326     (0)    812  
    13   24.7  0.0  0.0  Super-Scaffold_100001     654757    654794 (108049101) + (TTTGTT)n                    Simple_repeat                1     38     (0)    813  
    27    0.0  0.0  0.0  Super-Scaffold_100001     654845    654870 (108049025) + (T)n                         Simple_repeat                1     26     (0)    814  
    86    2.2  2.2  0.0  Super-Scaffold_100001     655274    655365 (108048530) + (CCAT)n                      Simple_repeat                1     94     (0)    815  
    17   19.9  0.0  0.0  Super-Scaffold_100001     655515    655554 (108048341) + (TTGTT)n                     Simple_repeat                1     40     (0)    816  
    14   28.9  0.0  0.0  Super-Scaffold_100001     655555    655579 (108048316) + (TTT)n                       Simple_repeat                1     65     (0)    817  
    55   15.9  0.0  0.0  Super-Scaffold_100001     656617    656708 (108047187) + (T)n                         Simple_repeat                1     92     (0)    818  
    28   19.3  0.0  0.0  Super-Scaffold_100001     656998    657050 (108046845) + (T)n                         Simple_repeat                1     53     (0)    819  
    18    8.5  0.0  0.0  Super-Scaffold_100001     659999    660023 (108043872) + (A)n                         Simple_repeat                1     25     (0)    820  
    30   12.8  0.0  0.0  Super-Scaffold_100001     660974    661026 (108042869) + (TA)n                        Simple_repeat                1     53     (0)    821  
    16   20.8  0.0  0.0  Super-Scaffold_100001     661090    661122 (108042773) + (CA)n                        Simple_repeat                1     33     (0)    822  
    15    5.6  0.0  0.0  Super-Scaffold_100001     661167    661185 (108042710) + (A)n                         Simple_repeat                1     19     (0)    823  
    16   14.5  5.3  0.0  Super-Scaffold_100001     661463    661508 (108042387) + (AAT)n                       Simple_repeat                1     48     (0)    824  
    18    0.0  3.5  3.5  Super-Scaffold_100001     661599    661627 (108042268) + (TTA)n                       Simple_repeat                1     29     (0)    825  
    21   13.2  5.8  1.9  Super-Scaffold_100001     661766    661817 (108042078) + (ATT)n                       Simple_repeat                1     54     (0)    826  
    17   24.4  5.2  4.1  Super-Scaffold_100001     661901    661973 (108041922) + (TCTT)n                      Simple_repeat                1     74     (0)    827  
    38    2.8  0.0  0.0  Super-Scaffold_100001     661974    662010 (108041885) + (CT)n                        Simple_repeat                1     37     (0)    828  
    17   24.4  5.2  4.1  Super-Scaffold_100001     662011    662032 (108041863) + (TCTT)n                      Simple_repeat                3     24     (0)    829  
    39   15.4  0.0  0.0  Super-Scaffold_100001     663160    663224 (108040671) + A-rich                       Low_complexity               1     65     (0)    830  
    24    9.5  0.0  0.0  Super-Scaffold_100001     663851    663884 (108040011) + (T)n                         Simple_repeat                1     34     (0)    831  
    17   26.0  1.8  0.0  Super-Scaffold_100001     663885    663905 (108039990) + (TTTTA)n                     Simple_repeat                1     56     (0)    832  
    15   12.2  3.7  0.0  Super-Scaffold_100001     664715    664741 (108039154) + (CA)n                        Simple_repeat                1     28     (0)    833  
    29   19.0  0.0  0.0  Super-Scaffold_100001     665641    665694 (108038201) + A-rich                       Low_complexity               1     54     (0)    834  
    23    0.0  0.0  0.0  Super-Scaffold_100001     666512    666536 (108037359) + (A)n                         Simple_repeat                1     25     (0)    835  
    15   21.6  0.0  0.0  Super-Scaffold_100001     666683    666714 (108037181) + (AC)n                        Simple_repeat                1     32     (0)    836  
    34    2.9  0.0  0.0  Super-Scaffold_100001     667004    667039 (108036856) + (T)n                         Simple_repeat                1     36     (0)    837  
    29   16.0  0.0  0.0  Super-Scaffold_100001     672018    672066 (108031829) + A-rich                       Low_complexity               1     49     (0)    838  
    39    0.0  0.0  0.0  Super-Scaffold_100001     672391    672426 (108031469) + (T)n                         Simple_repeat                1     36     (0)    839  
    17    9.8  3.0  0.0  Super-Scaffold_100001     672713    672745 (108031150) + (TATCTA)n                    Simple_repeat                1     34     (0)    840  
    16   28.1  8.0  1.9  Super-Scaffold_100001     673119    673218 (108030677) + (TC)n                        Simple_repeat                1    106     (0)    841  
    44    0.0  0.0  0.0  Super-Scaffold_100001     673496    673535 (108030360) + (T)n                         Simple_repeat                1     40     (0)    842  
    12   11.3 10.0  2.3  Super-Scaffold_100001     674039    674078 (108029817) + (CTCTC)n                     Simple_repeat                1     43     (0)    843  
    24    0.0  0.0  0.0  Super-Scaffold_100001     676353    676378 (108027517) + (A)n                         Simple_repeat                1     26     (0)    844  
    17   12.5  0.0  0.0  Super-Scaffold_100001     676541    676566 (108027329) + (A)n                         Simple_repeat                1     26     (0)    845  
    33    0.0  0.0  0.0  Super-Scaffold_100001     676654    676684 (108027211) + (T)n                         Simple_repeat                1     31     (0)    846  
    29    0.0  0.0  0.0  Super-Scaffold_100001     676849    676873 (108027022) + (AT)n                        Simple_repeat                1     25     (0)    847  
    14   16.6  0.0  9.1  Super-Scaffold_100001     677306    677353 (108026542) + (AATT)n                      Simple_repeat                1     44     (0)    848  
    24   12.4  2.3  0.0  Super-Scaffold_100001     678100    678143 (108025752) + (ATT)n                       Simple_repeat                1     45     (0)    849  
    21    2.8  8.3  0.0  Super-Scaffold_100001     678414    678451 (108025444) + (TTTG)n                      Simple_repeat                1     41     (0)    850  
    36    0.0  0.0  0.0  Super-Scaffold_100001     678700    678738 (108025157) + (A)n                         Simple_repeat                1     39     (0)    851  
    18    0.0  0.0  0.0  Super-Scaffold_100001     679468    679487 (108024408) + (TC)n                        Simple_repeat                1     20     (0)    852  
    25    9.2  0.0  0.0  Super-Scaffold_100001     679647    679681 (108024214) + (T)n                         Simple_repeat                1     35     (0)    853  
    20   20.4  0.0  0.0  Super-Scaffold_100001     679682    679691 (108024204) + (CTTTTT)n                    Simple_repeat                2     46     (0)    854  
    31   18.4  0.0  0.0  Super-Scaffold_100001     680422    680477 (108023418) + (T)n                         Simple_repeat                1     56     (0)    855  
    13   24.7  0.0  0.0  Super-Scaffold_100001     680718    680755 (108023140) + (TCTTTC)n                    Simple_repeat                1     38     (0)    856  
    16    7.7  3.6  0.0  Super-Scaffold_100001     681206    681233 (108022662) + (CCT)n                       Simple_repeat                1     29     (0)    857  
    29   14.0  3.0  3.0  Super-Scaffold_100001     681334    681400 (108022495) + (CCCAT)n                     Simple_repeat                1     67     (0)    858  
    16   16.9  0.0  0.0  Super-Scaffold_100001     682791    682817 (108021078) + G-rich                       Low_complexity               1     27     (0)    859  
    30   19.9  0.0  0.0  Super-Scaffold_100001     684222    684279 (108019616) + A-rich                       Low_complexity               1     58     (0)    860  
    39   12.9  0.0  0.0  Super-Scaffold_100001     684656    684715 (108019180) + (A)n                         Simple_repeat                1     60     (0)    861  
    31   12.6  1.9  0.0  Super-Scaffold_100001     684849    684900 (108018995) + (AG)n                        Simple_repeat                1     53     (0)    862  
    13   23.9  0.0  2.5  Super-Scaffold_100001     684984    685024 (108018871) + (TAA)n                       Simple_repeat                1     40     (0)    863  
    26   13.3  0.0  0.0  Super-Scaffold_100001     685109    685149 (108018746) + (A)n                         Simple_repeat                1     41     (0)    864  
    56   16.2  0.0  0.0  Super-Scaffold_100001     685225    685320 (108018575) + (T)n                         Simple_repeat                1     96     (0)    865  
    38    4.7  0.0  0.0  Super-Scaffold_100001     685730    685773 (108018122) + (GAA)n                       Simple_repeat                1     44     (0)    866  
    20   16.4  0.0  0.0  Super-Scaffold_100001     685910    685943 (108017952) + (T)n                         Simple_repeat                1     34     (0)    867  
    31    0.0  0.0  0.0  Super-Scaffold_100001     686086    686114 (108017781) + (T)n                         Simple_repeat                1     29     (0)    868  
    36    0.0  2.9  0.0  Super-Scaffold_100001     686381    686414 (108017481) + (AC)n                        Simple_repeat                1     35     (0)    869  
    40    6.1  0.0  0.0  Super-Scaffold_100001     686533    686583 (108017312) + (A)n                         Simple_repeat                1     51     (0)    870  
    32    0.0  0.0  0.0  Super-Scaffold_100001     686595    686624 (108017271) + (T)n                         Simple_repeat                1     30     (0)    871  
    22   11.7  2.7  0.0  Super-Scaffold_100001     686940    686976 (108016919) + (AC)n                        Simple_repeat                1     38     (0)    872  
   129   26.8  4.2  3.3  Super-Scaffold_100001     687364    687931 (108015964) + (CCCAGT)n                    Simple_repeat                1    573     (0)    873  
    23   17.8  0.0  0.0  Super-Scaffold_100001     688087    688126 (108015769) + (T)n                         Simple_repeat                1     40     (0)    874  
    19   29.8  2.5  2.5  Super-Scaffold_100001     688911    688991 (108014904) + (AT)n                        Simple_repeat                1     81     (0)    875  
   353   22.2  1.4  9.3  Super-Scaffold_100001     689302    689440 (108014455) C strHab5-472                  Unknown                  (153)    554     426    876  
   258   14.6  0.0  0.0  Super-Scaffold_100001     689682    689729 (108014166) + (TGGA)n                      Simple_repeat                1     48     (0)    877  
   229   15.1  0.0  3.8  Super-Scaffold_100001     689730    689736 (108014159) + calAnn6-6244.inc             Simple_repeat             1556   1608     (0)    878  
    15   22.3  0.0  0.0  Super-Scaffold_100001     691234    691271 (108012624) + GA-rich                      Low_complexity               1     38     (0)    879  
    17   18.2  0.0  0.0  Super-Scaffold_100001     691556    691586 (108012309) + A-rich                       Low_complexity               1     31     (0)    880  
    18    0.0  0.0  0.0  Super-Scaffold_100001     691659    691678 (108012217) + (T)n                         Simple_repeat                1     20     (0)    881  
    18   10.7  3.3  0.0  Super-Scaffold_100001     691738    691767 (108012128) + (AT)n                        Simple_repeat                1     31     (0)    882  
    14   20.6  0.0  0.0  Super-Scaffold_100001     691779    691812 (108012083) + (CAGCG)n                     Simple_repeat                1     34     (0)    883  
  1031   17.6  3.0  0.0  Super-Scaffold_100001     691884    692082 (108011813) C CR1-E3_fAlb                  LINE/CR1                  (35)    403     199    884  
  1656   21.6  4.8  2.5  Super-Scaffold_100001     692089    692525 (108011370) + TguLTR11i_fAlb               LTR/ERV1                     1    447     (0)    885  
   907   19.7  7.7  2.0  Super-Scaffold_100001     692526    692741 (108011154) C CR1-E2_Ucy                   LINE/CR1                 (241)    234       6    886  
    53    3.6  0.0  0.0  Super-Scaffold_100001     693453    693509 (108010386) + (T)n                         Simple_repeat                1     57     (0)    887  
   809   23.3 11.8  1.4  Super-Scaffold_100001     693682    693967 (108009928) C CR1-D2                       LINE/CR1                   (2)    642     365    888  
   370   19.3  4.9  0.0  Super-Scaffold_100001     694086    694209 (108009686) C calAnn5-166.inc              LINE/CR1                 (402)    980     875    889  
   159    0.6  2.4  1.2  Super-Scaffold_100001     695300    695464 (108008431) + (TTCCC)n                     Simple_repeat                1    167     (0)    890  
    16   17.8  2.1  4.3  Super-Scaffold_100001     695528    695575 (108008320) + (AATATT)n                    Simple_repeat                1     47     (0)    891  
   850   13.7  2.1  0.3  Super-Scaffold_100001     696387    696545 (108007350) C CR1-E3_fAlb                  LINE/CR1                   (2)    436     271    892  
  2273   18.8  2.7  0.5  Super-Scaffold_100001     697203    697672 (108006223) C CR1-Y1_Aves                  LINE/CR1                  (10)   3329    2901    893  
  4823   10.8  2.7  0.0  Super-Scaffold_100001     697673    698378 (108005517) C turMer1-23                   LTR/ERVL                   (0)    725       1    894  
   677   17.9 16.4  2.9  Super-Scaffold_100001     698393    698605 (108005290) C CR1-Y1_Aves                  LINE/CR1                 (453)   2886    2646    893  
   601   32.8 11.7  2.6  Super-Scaffold_100001     698820    699530 (108004365) C CR1-L3A_Croc                 LINE/CR1                 (659)   3629    2856    895  
   322   19.2  0.0  0.0  Super-Scaffold_100001     700562    700613 (108003282) + turMer6-1157                 DNA/PIF-Harbinger            3     54    (10)    896  
   259   21.5  0.0  5.4  Super-Scaffold_100001     701142    701200 (108002695) + calAnn6-3202                 Unknown                     67    122   (151)    897  
    12   22.4  0.0  2.7  Super-Scaffold_100001     702961    702998 (108000897) + (ATTTTC)n                    Simple_repeat                1     37     (0)    898  
  1562   19.8 11.8  0.0  Super-Scaffold_100001     703365    703703 (108000192) C CR1-J2_Pass                  LINE/CR1                   (4)   4273    3895    899  
   253   35.6  5.3  0.0  Super-Scaffold_100001     703785    703916 (107999979) + calAnn6-3202                 Unknown                      7    145   (128)    900  
    15   13.9  0.0  0.0  Super-Scaffold_100001     706450    706473 (107997422) + (A)n                         Simple_repeat                1     24     (0)    901  
   450   30.5  0.8  0.0  Super-Scaffold_100001     709315    709442 (107994453) C calAnn6-3202                 Unknown                  (140)    133       5    902  
    31   25.8  3.0  1.0  Super-Scaffold_100001     710634    710734 (107993161) + (TCTTTT)n                    Simple_repeat                1    103     (0)    903  
    27    6.1  0.0  0.0  Super-Scaffold_100001     711077    711110 (107992785) + (A)n                         Simple_repeat                1     34     (0)    904  
   312   12.9  2.4  0.4  Super-Scaffold_100001     711479    711573 (107992322) + turMer5-937                  LINE/CR1                  1397   1443    (69)    905  
  1899   21.3  8.2  0.6  Super-Scaffold_100001     712046    712532 (107991363) C CR1-E_Pass-La_astRot.inc     LINE/CR1                   (0)    644     121    906  
    12   19.9  0.0  0.0  Super-Scaffold_100001     712858    712886 (107991009) + A-rich                       Low_complexity               1     29     (0)    907  
   590   32.9  3.9  1.6  Super-Scaffold_100001     714079    714105 (107989790) C CR1-J2_Pass                  LINE/CR1                  (52)    666     640    908  
    29    3.2  0.0  0.0  Super-Scaffold_100001     714106    714137 (107989758) + (CATT)n                      Simple_repeat                1     32     (0)    909  
  1790   21.4  1.8  0.1  Super-Scaffold_100001     714138    714493 (107989402) C CR1-J2_Pass                  LINE/CR1                   (5)   4272    3924    908  
   323   31.4  8.2  0.8  Super-Scaffold_100001     714869    714990 (107988905) C turMer6-122                  Unknown                   (35)    167      37    910  
   279   31.0 16.4  0.6  Super-Scaffold_100001     714991    715014 (107988881) + calAnn6-3202                 Unknown                     34    202    (71)    911  
   232   31.8  6.8  2.9  Super-Scaffold_100001     715141    715273 (107988622) + calAnn6-3202                 Unknown                     29    166   (107)    912  
    17   16.7  0.9  7.9  Super-Scaffold_100001     717866    717922 (107985973) + A-rich                       Low_complexity               1     53     (0)    913  
    16    0.0  0.0  0.0  Super-Scaffold_100001     719676    719692 (107984203) + (A)n                         Simple_repeat                1     17     (0)    914  
    16   14.9  1.9  8.0  Super-Scaffold_100001     720705    720757 (107983138) + (CTCTT)n                     Simple_repeat                1     50     (0)    915  
   735   17.6  0.0  0.3  Super-Scaffold_100001     721093    721228 (107982667) + CR1-E5_fAlb                  LINE/CR1                   194    305    (22)    916  
   430   10.6  0.2  0.6  Super-Scaffold_100001     722435    722520 (107981375) C CR1-E_Pass-La_astRot.inc     LINE/CR1                   (2)    642     586    917 *
   506   12.2  2.4  1.7  Super-Scaffold_100001     722506    722639 (107981256) + CR1-E6_fAlb                  LINE/CR1                   145    217     (0)    918  
   261   21.4  1.8  0.0  Super-Scaffold_100001     726225    726250 (107977645) C turMer1-47                   LTR/Unknown             (2140)   2683    2657    919  
   487    9.5  0.0  0.0  Super-Scaffold_100001     726251    726313 (107977582) + turMer1-32                   DNA/hAT-Charlie              1     63     (0)    920  
  5825    9.0  0.3  6.7  Super-Scaffold_100001     726314    727089 (107976806) + turMer1-47                   LTR/Unknown               1877   2600  (2223)    921  
   453   10.8  2.7  1.3  Super-Scaffold_100001     727090    727164 (107976731) + turMer1-24                   DNA/MULE-MuDR                1     76   (240)    922  
   547   29.3  1.6  2.1  Super-Scaffold_100001     729582    729773 (107974122) + calAnn6-3202                 Unknown                     51    241    (32)    923  
    11   18.2  2.4  5.0  Super-Scaffold_100001     731939    731979 (107971916) + (CCCAGCC)n                   Simple_repeat                1     40     (0)    924  
    29    3.2  0.0  0.0  Super-Scaffold_100001     732229    732260 (107971635) + (CAT)n                       Simple_repeat                1     32     (0)    925  
   256   29.8 13.5  0.0  Super-Scaffold_100001     733364    733467 (107970428) C strHab4-48                   Unknown                   (42)    283     166    926  
   291   34.6  0.0  0.0  Super-Scaffold_100001     733589    733669 (107970226) C CR1-E5a_Ucy                  LINE/CR1                  (88)   1250    1170    927  
    12   12.1  7.9  2.5  Super-Scaffold_100001     735127    735164 (107968731) + A-rich                       Low_complexity               1     40     (0)    928  
    19   17.2  0.0  0.0  Super-Scaffold_100001     736386    736418 (107967477) + (T)n                         Simple_repeat                1     33     (0)    929  
  1595   12.2  7.4  0.0  Super-Scaffold_100001     737942    738212 (107965683) C strHab6-601.inc              LINE/CR1                 (115)    430     140    930  
   715   21.7  3.9  0.6  Super-Scaffold_100001     738449    738601 (107965294) + CR1-Y2_Aves                  LINE/CR1                  3182   3339     (0)    931  
   273   30.2  1.1  2.3  Super-Scaffold_100001     738765    738852 (107965043) C Chompy-6_Croc                DNA/PIF-Harbinger        (440)    540     454    932  
   252   32.5  0.0  7.8  Super-Scaffold_100001     740203    740312 (107963583) C Chompy-6_Croc                DNA/PIF-Harbinger        (422)    558     457    933  
   444   30.6  1.1  2.8  Super-Scaffold_100001     740876    741060 (107962835) + calAnn6-612                  Unknown                     52    233    (83)    934  
    17   24.4  0.0  0.0  Super-Scaffold_100001     741706    741744 (107962151) + GA-rich                      Low_complexity               1     39     (0)    935  
  1758    6.2  0.4  0.0  Super-Scaffold_100001     741856    742080 (107961815) + TguERVK5_LTR1b-L_fAlb        LTR/ERVK                     1    226   (295)    936  
    16    0.0  0.0  0.0  Super-Scaffold_100001     742525    742542 (107961353) + (A)n                         Simple_repeat                1     18     (0)    937  
   114    0.0  0.0  0.0  Super-Scaffold_100001     743748    743847 (107960048) + (AGAAT)n                     Simple_repeat                1    100     (0)    938  
   560   17.3  1.1  1.0  Super-Scaffold_100001     746329    746445 (107957450) + CR1-D2                       LINE/CR1                  4576   4669    (10)    939  
    33   21.1  0.0  0.0  Super-Scaffold_100001     748934    748999 (107954896) + A-rich                       Low_complexity               1     66     (0)    940  
    12    0.0 12.5  0.0  Super-Scaffold_100001     749348    749371 (107954524) + (AGA)n                       Simple_repeat                1     27     (0)    941  
   290   20.3  3.1  0.0  Super-Scaffold_100001     749650    749713 (107954182) + CR1-M1_Ucy                   LINE/CR1                   613    678     (0)    942  
   229   22.5  5.6  1.3  Super-Scaffold_100001     749755    749826 (107954069) C calAnnLTRK5c_I               LTR/ERVK                 (717)   2035    1961    943  
   102    3.4  1.7  7.7  Super-Scaffold_100001     750108    750286 (107953609) + (TTCT)n                      Simple_repeat                1    169     (0)    944  
    16    0.0  0.0  0.0  Super-Scaffold_100001     756371    756387 (107947508) + (T)n                         Simple_repeat                1     17     (0)    945  
    17   15.5  0.0  0.0  Super-Scaffold_100001     757723    757751 (107946144) + G-rich                       Low_complexity               1     29     (0)    946  
    17    3.5  3.2  3.2  Super-Scaffold_100001     757752    757779 (107946116) + (TGGGGG)n                    Simple_repeat                2     58     (0)    947  
    53    4.7  1.4  1.4  Super-Scaffold_100001     758567    758635 (107945260) + (CTAT)n                      Simple_repeat                1     69     (0)    948  
    27    3.5  0.0  0.0  Super-Scaffold_100001     758781    758810 (107945085) + (CCTT)n                      Simple_repeat                1     30     (0)    949  
    22    4.0  0.0  0.0  Super-Scaffold_100001     758812    758837 (107945058) + (T)n                         Simple_repeat                1     26     (0)    950  
    35    7.9  1.8  1.8  Super-Scaffold_100001     759198    759253 (107944642) + (CA)n                        Simple_repeat                1     56     (0)    951  
    30   37.8  0.0  0.0  Super-Scaffold_100001     759313    759440 (107944455) + GA-rich                      Low_complexity               1    128     (0)    952  
    18   22.4  0.0  0.0  Super-Scaffold_100001     760064    760103 (107943792) + (T)n                         Simple_repeat                1     40     (0)    953  
    17    4.3  0.0  0.0  Super-Scaffold_100001     760860    760883 (107943012) + (TTTA)n                      Simple_repeat                1     24     (0)    954  
    61    0.0  0.0  3.2  Super-Scaffold_100001     761108    761171 (107942724) + (AAGG)n                      Simple_repeat                1     62     (0)    955  
    17    4.9  0.0  0.0  Super-Scaffold_100001     762546    762566 (107941329) + (T)n                         Simple_repeat                1     21     (0)    956  
   411   16.3  1.2  3.7  Super-Scaffold_100001     763228    763310 (107940585) + turMer1-86                   SINE/tRNA                    1     81    (16)    957  
   378   28.1  5.0  8.3  Super-Scaffold_100001     764889    765249 (107938646) C X1_LINE                      LINE/CR1                  (55)    590     241    958  
  1063   14.4  0.6  0.6  Super-Scaffold_100001     765980    766160 (107937735) + CR1-E2_fAlb                  LINE/CR1                    20    200     (0)    959  
   329   20.9  4.5  3.3  Super-Scaffold_100001     767051    767139 (107936756) C Eulor9C                      DNA                       (21)    249     160    960  
   146    0.0  2.0  4.1  Super-Scaffold_100001     768207    768406 (107935489) + (TTCT)n                      Simple_repeat                1    196     (0)    961  
   268    2.3  1.5  3.7  Super-Scaffold_100001     768410    768742 (107935153) + (CTTC)n                      Simple_repeat                1    326     (0)    962  
   972   21.0  0.8  0.4  Super-Scaffold_100001     769905    770136 (107933759) C CR1-D2                       LINE/CR1                   (6)   4673    4480    963  
    23    0.0  0.0  0.0  Super-Scaffold_100001     770523    770547 (107933348) + (A)n                         Simple_repeat                1     25     (0)    964  
    21    0.0  0.0  0.0  Super-Scaffold_100001     770833    770855 (107933040) + (A)n                         Simple_repeat                1     23     (0)    965  
    29    2.3  6.7  0.0  Super-Scaffold_100001     771517    771561 (107932334) + (AAACA)n                     Simple_repeat                1     48     (0)    966  
   491   27.2  8.7  1.5  Super-Scaffold_100001     773783    774036 (107929859) + CR1-D                        LINE/CR1                  1546   1817  (2861)    967  
   315   20.7  0.0  0.0  Super-Scaffold_100001     775680    775737 (107928158) + Harbinger-N1_Croc            DNA/PIF-Harbinger           27     84     (4)    968  
    12   11.5  3.3  3.3  Super-Scaffold_100001     777200    777229 (107926666) + (TGTC)n                      Simple_repeat                1     30     (0)    969  
    19   11.7  0.0  0.0  Super-Scaffold_100001     778409    778436 (107925459) + (T)n                         Simple_repeat                1     28     (0)    970  
    25    0.0  0.0  0.0  Super-Scaffold_100001     781829    781855 (107922040) + (A)n                         Simple_repeat                1     27     (0)    971  
    31    3.0  0.0  0.0  Super-Scaffold_100001     781954    781987 (107921908) + (T)n                         Simple_repeat                1     34     (0)    972  
    20    3.9  0.0  0.0  Super-Scaffold_100001     782335    782361 (107921534) + (ATT)n                       Simple_repeat                1     27     (0)    973  
    17    0.0  0.0  7.4  Super-Scaffold_100001     782473    782501 (107921394) + (AAAT)n                      Simple_repeat                1     27     (0)    974  
   494   11.7  0.0  0.6  Super-Scaffold_100001     783687    783867 (107920028) + (TAA)n                       Simple_repeat                1    180     (0)    975  
    30    0.0  0.0  0.0  Super-Scaffold_100001     784362    784389 (107919506) + (T)n                         Simple_repeat                1     28     (0)    976  
   477   32.0  6.0  0.5  Super-Scaffold_100001     784454    784638 (107919257) C strHab5-376                  Unknown                    (9)    301     107    977  
   578   19.5  1.6  0.8  Super-Scaffold_100001     785419    785557 (107918338) C CR1-X1_Pass                  LINE/CR1                   (0)   4428    4294    978  
   132    4.3  0.0  0.7  Super-Scaffold_100001     785558    785703 (107918192) + (ATTCT)n                     Simple_repeat                1    145     (0)    979  
   821   20.8  4.4  0.0  Super-Scaffold_100001     785901    786083 (107917812) C CR1-J1_Pass                  LINE/CR1                  (27)   3966    3776    980  
   439   24.8  4.3  1.8  Super-Scaffold_100001     787081    787244 (107916651) C calAnn6-3199                 Unknown                   (63)    317     150    981 *
   450   24.9 14.7  2.7  Super-Scaffold_100001     787089    787286 (107916609) + calAnn6-2903                 Unknown                     11    262    (90)    982  
  1107   12.1  0.2  1.4  Super-Scaffold_100001     787614    787826 (107916069) C CR1-E2_fAlb                  LINE/CR1                   (4)    196      35    983  
    18   23.9  0.0  0.0  Super-Scaffold_100001     788060    788099 (107915796) + (T)n                         Simple_repeat                1     40     (0)    984  
    17   16.4  0.0  0.0  Super-Scaffold_100001     789637    789670 (107914225) + (TTAT)n                      Simple_repeat                1     34     (0)    985  
   816   25.1  2.5  0.0  Super-Scaffold_100001     790097    790295 (107913600) + CR1-J2_Pass                  LINE/CR1                  4065   4268     (9)    986  
   494   19.4 11.7  0.1  Super-Scaffold_100001     791422    791577 (107912318) C CR1-E_Pass-La_astRot.inc     LINE/CR1                  (73)    645     475    987  
    42    0.0  0.0  0.0  Super-Scaffold_100001     792377    792414 (107911481) + (AAC)n                       Simple_repeat                1     38     (0)    988  
    16   18.1  2.6  0.0  Super-Scaffold_100001     792415    792452 (107911443) + (TAA)n                       Simple_repeat                1     39     (0)    989  
   278    0.0  1.5  0.8  Super-Scaffold_100001     794180    794440 (107909455) + (CCTT)n                      Simple_repeat                1    263     (0)    990  
   399    7.7  0.0  0.0  Super-Scaffold_100001     795726    795777 (107908118) + turMer1-32                   DNA/hAT-Charlie              3     54     (9)    991 *
   677    8.5  0.0  1.1  Super-Scaffold_100001     795741    795835 (107908060) + turMer4-253                  LTR/ERVL                  1836   1929    (49)    992  
   332   12.7  1.5  4.7  Super-Scaffold_100001     795778    795791 (107908104) C turMer1-34                   DNA/TcMar-Tc2              (2)    337     274    993 *
   277   18.8  3.4  4.5  Super-Scaffold_100001     795792    795814 (107908081) C turMer1-47                   LTR/Unknown             (2169)   2654    2567    994  
   826   16.1  0.1  0.1  Super-Scaffold_100001     796381    796531 (107907364) + CR1-E_Pass-La_astRot.inc     LINE/CR1                   505    642     (2)    995  
   856   14.5  3.1  0.6  Super-Scaffold_100001     797631    797790 (107906105) + turMer6-2632                 LINE/CR1                   239    402    (48)    996  
    15   22.4  3.7  1.8  Super-Scaffold_100001     798935    798988 (107904907) + A-rich                       Low_complexity               1     55     (0)    997  
  1129   13.1  3.5  3.0  Super-Scaffold_100001     799809    800056 (107903839) + CR1-YB1_Tgu                  LINE/CR1                  3637   3855     (4)    998  
  4805    9.3  1.1  0.1  Super-Scaffold_100001     800188    800905 (107902990) + turMer1-23                   LTR/ERVL                     1    725     (0)    999  
  1513   20.7 12.6  0.6  Super-Scaffold_100001     801371    801791 (107902104) + CR1-J2_Pass                  LINE/CR1                  3819   4267    (10)   1000  
    26    6.5  0.0  0.0  Super-Scaffold_100001     804837    804869 (107899026) + (A)n                         Simple_repeat                1     33     (0)   1001  
  2639   15.8  0.8  0.8  Super-Scaffold_100001     807024    807507 (107896388) + CR1-E5b_Ucy                  LINE/CR1                   370    853     (0)   1002  
   356   18.9  0.0  1.4  Super-Scaffold_100001     812300    812374 (107891521) C UCON5                        Unknown                  (135)    301     228   1003  
  1728   20.3  5.4  2.6  Super-Scaffold_100001     813469    813878 (107890017) C CR1-J2b_Ucy                  LINE/CR1                   (0)   1205     785   1004  
  1070   16.0  2.8  0.9  Super-Scaffold_100001     814027    814240 (107889655) + turMer6-2632                 LINE/CR1                   188    405    (45)   1005  
    22    7.4  0.0  0.0  Super-Scaffold_100001     814399    814427 (107889468) + (A)n                         Simple_repeat                1     29     (0)   1006  
    14    8.2  3.9  0.0  Super-Scaffold_100001     815026    815051 (107888844) + (TTTA)n                      Simple_repeat                1     27     (0)   1007  
    25   22.6  1.3  4.0  Super-Scaffold_100001     817091    817166 (107886729) + (TTCT)n                      Simple_repeat                1     74     (0)   1008  
   564   19.9 17.6  1.7  Super-Scaffold_100001     819211    819363 (107884532) C CR1-J2_Pass                  LINE/CR1                   (7)   4270    4094   1009  
   574   22.3  0.2  0.8  Super-Scaffold_100001     820304    820435 (107883460) + CR1-J2b_Ucy                  LINE/CR1                   642    758   (447)   1010  
    16   10.0  0.0  0.0  Super-Scaffold_100001     822132    822153 (107881742) + (T)n                         Simple_repeat                1     22     (0)   1011  
  1080   11.5  0.0  0.0  Super-Scaffold_100001     824053    824217 (107879678) C turMer6-2632                 LINE/CR1                  (48)    402     238   1012  
    18   19.5  0.0  0.0  Super-Scaffold_100001     824676    824710 (107879185) + (T)n                         Simple_repeat                1     35     (0)   1013  
    16    0.0  0.0  0.0  Super-Scaffold_100001     825255    825272 (107878623) + (T)n                         Simple_repeat                1     18     (0)   1014  
   288   29.9  0.0  0.0  Super-Scaffold_100001     826663    826739 (107877156) C turMer6-122                  Unknown                  (119)     83       7   1015  
   309   22.0  2.8  0.0  Super-Scaffold_100001     826887    826962 (107876933) C CR1-J2_Pass                  LINE/CR1                   (6)   4271    4207   1016  
   244   26.5  1.5  0.0  Super-Scaffold_100001     827054    827121 (107876774) C strHab5-988                  Unknown                   (83)    109      41   1017  
  1057   15.9  5.6  2.0  Super-Scaffold_100001     827257    827585 (107876310) + CR1-E3_fAlb                  LINE/CR1                   153    721     (0)   1018  
   393   15.3  0.0 10.1  Super-Scaffold_100001     829763    829849 (107874046) + Harbinger-N96_AMi            DNA/PIF-Harbinger            1     79     (0)   1019  
    15    5.5  0.0  0.0  Super-Scaffold_100001     832652    832670 (107871225) + (T)n                         Simple_repeat                1     19     (0)   1020  
    12   26.8  0.0  0.0  Super-Scaffold_100001     832671    832691 (107871204) + (TTTTTGG)n                   Simple_repeat                1     40     (0)   1021  
  1335   10.4  1.1  0.2  Super-Scaffold_100001     832752    832973 (107870922) C CR1-E2_fAlb                  LINE/CR1                   (0)    200       1   1022  
   247   15.9  0.0  0.0  Super-Scaffold_100001     834042    834085 (107869810) C CR1-J2_Pass                  LINE/CR1                   (6)   4271    4228   1023  
   324   24.7  0.0  2.2  Super-Scaffold_100001     835399    835489 (107868406) + OldhAT1                      DNA/hAT-Ac                 294    382  (2466)   1024  
    16   13.1  0.0  0.0  Super-Scaffold_100001     836327    836351 (107867544) + (T)n                         Simple_repeat                1     25     (0)   1025  
   712   15.9  0.8  0.8  Super-Scaffold_100001     837049    837181 (107866714) C CR1-X1_Pass                  LINE/CR1                   (7)   4421    4289   1026  
   957   20.1 12.9  0.3  Super-Scaffold_100001     837691    837970 (107865925) C CR1-J2_Pass                  LINE/CR1                  (15)   4262    3948   1027  
   364   28.2  0.0  0.8  Super-Scaffold_100001     840882    840993 (107862902) + CR1-C4                       LINE/CR1                  4363   4443    (68)   1028  
  1783   17.5  4.0  4.8  Super-Scaffold_100001     841062    841463 (107862432) C CR1-E5b_Ucy                  LINE/CR1                  (60)    793     395   1029  
    12   27.6  0.0  0.0  Super-Scaffold_100001     842078    842116 (107861779) + (TGTA)n                      Simple_repeat                1     39     (0)   1030  
   695   18.3  0.2  0.8  Super-Scaffold_100001     842287    842445 (107861450) + CR1-J2_Pass                  LINE/CR1                  4154   4276     (1)   1031  
  5161   19.3  6.6  0.3  Super-Scaffold_100001     847396    848584 (107855311) C CR1-J2_Pass                  LINE/CR1                (2328)   1949     686   1032  
   620   23.9 10.7  1.9  Super-Scaffold_100001     848598    848840 (107855055) C CR1-J2_Pass                  LINE/CR1                (3650)    627     364   1032  
    79    1.3  0.0  1.3  Super-Scaffold_100001     848982    849060 (107854835) + (AAAAC)n                     Simple_repeat                1     78     (0)   1033  
    17   12.5  0.0  0.0  Super-Scaffold_100001     849659    849684 (107854211) + (T)n                         Simple_repeat                1     26     (0)   1034  
   668   16.3  4.8  3.0  Super-Scaffold_100001     850148    850295 (107853600) C CR1-E6_fAlb                  LINE/CR1                   (1)    216      91   1035  
    13   17.6  0.0  3.0  Super-Scaffold_100001     852317    852350 (107851545) + (ATGAC)n                     Simple_repeat                1     33     (0)   1036  
   326   29.8  9.9  4.7  Super-Scaffold_100001     854150    854392 (107849503) C strHab5-249                  Unknown                    (1)    438     184   1037  
   309   25.6  2.2  0.1  Super-Scaffold_100001     854407    854511 (107849384) + CR1-Y2_Aves                  LINE/CR1                  3148   3237   (102)   1038  
  1164   13.7  1.0  1.5  Super-Scaffold_100001     854518    854738 (107849157) + CR1-E2_fAlb                  LINE/CR1                    11    200     (0)   1039  
   243   33.0  0.0  0.0  Super-Scaffold_100001     854997    855093 (107848802) C MER126                       DNA                      (351)     98       2   1040  
  2097   17.8  3.5  0.6  Super-Scaffold_100001     856851    857342 (107846553) C CR1-J1_Pass                  LINE/CR1                   (7)   3986    3481   1041  
   688   16.4  1.5  6.3  Super-Scaffold_100001     858191    858373 (107845522) C CR1-E_Pass-La_astRot.inc     LINE/CR1                   (2)    642     483   1042  
    40    0.0  0.0  0.0  Super-Scaffold_100001     859140    859176 (107844719) + (T)n                         Simple_repeat                1     37     (0)   1043  
   779   20.1  0.2  1.0  Super-Scaffold_100001     859730    859926 (107843969) C turMer6-2632                 LINE/CR1                  (49)    401     237   1044  
   345   26.7  0.0  1.7  Super-Scaffold_100001     859822    859943 (107843952) + MSAT_MG                      Satellite                   12    131    (58)   1045 *
    21   22.1  0.0  0.0  Super-Scaffold_100001     862112    862154 (107841741) + A-rich                       Low_complexity               1     43     (0)   1046  
   493   20.6  5.3  0.4  Super-Scaffold_100001     862264    862393 (107841502) + turMer1-15                   LINE/CR1                    99    220     (0)   1047  
    39    0.0  0.0  0.0  Super-Scaffold_100001     863893    863928 (107839967) + (T)n                         Simple_repeat                1     36     (0)   1048  
    28    0.0  0.0  0.0  Super-Scaffold_100001     864746    864776 (107839119) + (A)n                         Simple_repeat                1     31     (0)   1049  
    18   12.2  0.0  0.0  Super-Scaffold_100001     865148    865174 (107838721) + (A)n                         Simple_repeat                1     27     (0)   1050  
    15   26.2  0.0  3.8  Super-Scaffold_100001     865175    865198 (107838697) + A-rich                       Low_complexity               5     53     (0)   1051  
  1541   16.3  4.6  0.0  Super-Scaffold_100001     866084    866457 (107837438) + strHab6-601.inc              LINE/CR1                    42    503    (11)   1052  
   294   19.8  9.6  3.0  Super-Scaffold_100001     866727    866851 (107837044) C calAnn6-612                  Unknown                  (110)    206      74   1053  
   283   27.8  2.3  4.7  Super-Scaffold_100001     866766    866939 (107836956) + calAnn6-2608                 Unknown                    221    390     (7)   1054 *
    20    0.0  0.0  0.0  Super-Scaffold_100001     868771    868792 (107835103) + (A)n                         Simple_repeat                1     22     (0)   1055  
  1025   13.9  4.8  0.2  Super-Scaffold_100001     868816    869015 (107834880) + CR1-E2_fAlb                  LINE/CR1                     5    200     (0)   1056  
  1134   21.4  5.5  0.3  Super-Scaffold_100001     869437    869708 (107834187) + CR1-J2a_Ucy                  LINE/CR1                   883   1168    (11)   1057  
   699   23.6 12.4  3.5  Super-Scaffold_100001     869886    869931 (107833964) C ERV3-28_PMaj-LTR             LTR/ERV3                   (4)   1034     720   1058  
   773   21.6  2.0  8.7  Super-Scaffold_100001     869932    870175 (107833720) C turMer6-10272                LTR/ERVL                  (34)    822     594   1059  
   403   20.6 30.4  9.6  Super-Scaffold_100001     870317    870628 (107833267) C ERV3-28_PMaj-LTR             LTR/ERV3                 (312)    726     350   1058  
   333   20.2 17.3  5.7  Super-Scaffold_100001     870808    870980 (107832915) C Tgu_rep3_L_Ucy               LTR/ERV3                 (785)    211      20   1060  
   358   24.5  9.6  0.9  Super-Scaffold_100001     871066    871243 (107832652) + strHab6-1866.inc             LTR/ERVL                   510    757     (0)   1061  
   714   17.5 10.2  0.5  Super-Scaffold_100001     872409    872558 (107831337) C CR1-E_Pass-La_astRot.inc     LINE/CR1                   (1)    643     490   1062  
  1460   14.1  4.8  1.1  Super-Scaffold_100001     873754    874087 (107829808) + turMer1-36                   LINE/CR1                     1    275     (0)   1063  
   541   18.9  3.4  2.0  Super-Scaffold_100001     876563    876698 (107827197) + CR1-E6_fAlb                  LINE/CR1                    95    217     (0)   1064  
  1190   15.6  0.0  1.0  Super-Scaffold_100001     877087    877287 (107826608) + turMer1-28                   DNA/TcMar-Tc2                1    199    (35)   1065  
   251   13.0  0.0  1.9  Super-Scaffold_100001     877289    877343 (107826552) C turMer1-21                   Unknown                  (310)    264     211   1066  
  1651   20.2  1.4  0.8  Super-Scaffold_100001     877364    877732 (107826163) + turMer1-26                   LTR/ERVK                  7987   8357  (1484)   1067  
   236   15.4  0.0  0.0  Super-Scaffold_100001     877700    877738 (107826157) + turMer4-253                  LTR/ERVL                  1896   1934    (44)   1068 *
    16   11.7  0.0  0.0  Super-Scaffold_100001     878572    878599 (107825296) + (TTCC)n                      Simple_repeat                1     28     (0)   1069  
    14    7.9  3.7  0.0  Super-Scaffold_100001     879998    880024 (107823871) + (CTAAA)n                     Simple_repeat                1     28     (0)   1070  
   882   12.0  3.2  0.0  Super-Scaffold_100001     880025    880182 (107823713) + turMer6-2632                 LINE/CR1                   241    403    (47)   1071  
    16   21.6  0.0  0.0  Super-Scaffold_100001     880847    880878 (107823017) + A-rich                       Low_complexity               1     32     (0)   1072  
   940   15.2  2.1  1.1  Super-Scaffold_100001     883250    883456 (107820439) C CR1-E5_fAlb                  LINE/CR1                 (112)    215      25   1073  
    26    8.8  0.0  0.0  Super-Scaffold_100001     884088    884123 (107819772) + (A)n                         Simple_repeat                1     36     (0)   1074  
   411   18.7  2.6  5.5  Super-Scaffold_100001     884717    884829 (107819066) C CR1-J2_Pass                  LINE/CR1                  (34)   4243    4134   1075 *
   863   11.3  0.7  1.9  Super-Scaffold_100001     884812    884989 (107818906) C turMer1-27                   LINE/CR1                 (211)    172      17   1076  
    16   22.1  0.0  0.0  Super-Scaffold_100001     885813    885844 (107818051) + (T)n                         Simple_repeat                1     32     (0)   1077  
   297   15.1  0.0  0.0  Super-Scaffold_100001     889499    889551 (107814344) C CR1-X3_Ucy                   LINE/CR1                   (1)    409     357   1078  
    17   23.3  2.0  0.0  Super-Scaffold_100001     889742    889749 (107814146) + (TTTG)n                      Simple_repeat                1     49     (0)   1079  
    15   15.3  0.0  5.3  Super-Scaffold_100001     889750    889789 (107814106) + (TTTGGTT)n                   Simple_repeat                1     38     (0)   1080  
    52    0.0  0.0  0.0  Super-Scaffold_100001     890381    890427 (107813468) + (T)n                         Simple_repeat                1     47     (0)   1081  
    62   11.5  3.9  3.0  Super-Scaffold_100001     890863    890992 (107812903) + (AATTT)n                     Simple_repeat                1    131     (0)   1082  
   655   12.8  7.7  0.2  Super-Scaffold_100001     891068    891191 (107812704) C CR1-E6_fAlb                  LINE/CR1                   (3)    214      97   1083  
   273   34.6  3.7  0.4  Super-Scaffold_100001     894408    894648 (107809247) C CR1-8_Crp                    LINE/CR1                (2568)    290      42   1084  
  2402   15.2  1.3  0.4  Super-Scaffold_100001     899411    899878 (107804017) + CR1-J2b_Ucy                  LINE/CR1                   731   1202     (3)   1085  
    16    0.0  0.0  0.0  Super-Scaffold_100001     900538    900554 (107803341) + (A)n                         Simple_repeat                1     17     (0)   1086  
  1241   11.9  2.2  1.7  Super-Scaffold_100001     900787    901016 (107802879) C CR1-E3_fAlb                  LINE/CR1                   (1)    437     207   1087  
   935   17.2  0.6  0.6  Super-Scaffold_100001     901998    902167 (107801728) C CR1-E2_fAlb                  LINE/CR1                   (0)    200      31   1088  
    13   16.2  2.7  2.7  Super-Scaffold_100001     902944    902980 (107800915) + A-rich                       Low_complexity               1     37     (0)   1089  
   419   18.3  1.2  0.0  Super-Scaffold_100001     904417    904498 (107799397) C CR1-E6_fAlb                  LINE/CR1                   (0)    217     135   1090  
   530    6.2  2.0  0.7  Super-Scaffold_100001     908212    908498 (107795397) + (TTCCC)n                     Simple_repeat                1    453    (28)   1091  
   520   15.7  0.0  0.0  Super-Scaffold_100001     908499    908670 (107795225) + C-rich                       Low_complexity               5    176     (0)   1092 *
   711   19.9  5.5  3.2  Super-Scaffold_100001     908634    908871 (107795024) C corCorLTR5La                 LTR/ERVL                 (519)    251       2   1093  
   530    6.2  2.0  0.7  Super-Scaffold_100001     908671    908686 (107795209) + (TTCCC)n                     Simple_repeat              454    481     (0)   1091 *
  1326   17.7  4.2  2.1  Super-Scaffold_100001     911968    912295 (107791600) C CR1-E5_fAlb                  LINE/CR1                   (0)    327      40   1094  
   264   27.7  4.4  0.8  Super-Scaffold_100001     912333    912445 (107791450) C calAnn6-8914.inc             Unknown                   (64)    119       3   1095  
   326   21.9  1.0  7.7  Super-Scaffold_100001     912960    913057 (107790838) + calAnn6-438                  LINE/CR1                  1405   1474    (86)   1096  
   303   31.6  5.0  0.8  Super-Scaffold_100001     913303    913423 (107790472) C calAnn6-60.inc               Unknown                  (109)    139      14   1097  
   892   24.2  0.5  0.2  Super-Scaffold_100001     915509    915729 (107788166) C CR1-J1_Pass                  LINE/CR1                  (19)   3974    3767   1098  
   995   16.1  7.4 10.7  Super-Scaffold_100001     915738    916008 (107787887) C CR1-J2_Pass                  LINE/CR1                  (11)   4266    4004   1099  
    17    8.8  0.0  0.0  Super-Scaffold_100001     916538    916561 (107787334) + (A)n                         Simple_repeat                1     24     (0)   1100  
   353   15.6  0.0  1.8  Super-Scaffold_100001     917124    917204 (107786691) + CR1-J1b_fAlb                 LINE/CR1                   310    383     (0)   1101  
   248   19.5  6.5  0.0  Super-Scaffold_100001     917138    917214 (107786681) C lycPyr5-559a                 Unknown                 (2678)   1992    1911   1102 *
    35    0.0  0.0  0.0  Super-Scaffold_100001     919270    919299 (107784596) + (GA)n                        Simple_repeat                1     30     (0)   1103  
   244   21.1  1.3  3.9  Super-Scaffold_100001     920720    920798 (107783097) C R2-2_NNi                     LINE/R2                 (2812)   1889    1813   1104 *
   785   22.2  1.7  0.6  Super-Scaffold_100001     920737    920908 (107782987) C CR1-D2                       LINE/CR1                  (10)   4669    4496   1105 *
  2611   26.9  5.5  0.9  Super-Scaffold_100001     920898    921736 (107782159) C CR1-D2                       LINE/CR1                 (954)   3724    2848   1105  
   318   28.1  1.6  0.8  Super-Scaffold_100001     921729    921850 (107782045) C CR1-D2                       LINE/CR1                (2809)   1869    1747   1105 *
    37    4.9  0.0  0.0  Super-Scaffold_100001     923664    923706 (107780189) + (T)n                         Simple_repeat                1     43     (0)   1106  
  3401    5.1  6.4  3.7  Super-Scaffold_100001     924145    924672 (107779223) C turMer1-13                   LTR/Unknown                (0)    542       1   1107  
  1063   11.1  1.2  0.4  Super-Scaffold_100001     925096    925283 (107778612) + CR1-E3_fAlb                  LINE/CR1                   269    437     (1)   1108  
  1070   11.7  5.9  1.7  Super-Scaffold_100001     926998    927240 (107776655) + strHab6-601.inc              LINE/CR1                   275    627    (91)   1109  
  2243   19.1  5.7  3.0  Super-Scaffold_100001     930069    930628 (107773267) C TguLTRK4c                    LTR/ERVK                   (7)    575       1   1110  
   601   15.5 14.6  1.0  Super-Scaffold_100001     930890    931046 (107772849) + CR1-J2a_Ucy                  LINE/CR1                   907   1059   (120)   1111  
   479   12.5  0.0  5.0  Super-Scaffold_100001     931049    931132 (107772763) C CR1-X1_Pass                  LINE/CR1                   (8)   4420    4341   1112  
   409   20.5  0.5  0.0  Super-Scaffold_100001     931126    931224 (107772671) + CR1-J2a_Ucy                  LINE/CR1                  1015   1176     (3)   1113 *
    41    0.0  0.0  0.0  Super-Scaffold_100001     932457    932491 (107771404) + (AC)n                        Simple_repeat                1     35     (0)   1114  
   284   17.5  0.0  3.2  Super-Scaffold_100001     933368    933432 (107770463) + calAnn6-1553.inc             LINE/CR1                   265    327     (9)   1115  
  1482    8.6  2.1  3.0  Super-Scaffold_100001     933891    934141 (107769754) + CR1-X1NA_Ucy                 LINE/CR1                    57    290     (3)   1116  
    17   14.2  3.2  0.0  Super-Scaffold_100001     934613    934643 (107769252) + (AT)n                        Simple_repeat                1     32     (0)   1117  
  3242   15.2  1.0  6.3  Super-Scaffold_100001     934970    935103 (107768792) + ERV3-8_PMaj-LTR              LTR/ERV3                     1    649     (0)   1118  
  3387   10.7  1.3  0.9  Super-Scaffold_100001     935104    935652 (107768243) + TguERVL2a4_LTR-La_fAlb       LTR/ERVL                   173    723     (0)   1119  
   854   18.1 18.6  0.0  Super-Scaffold_100001     936328    936548 (107767347) + CR1-J1_Ucy                   LINE/CR1                   815   1076     (3)   1120  
    22    0.0  0.0  0.0  Super-Scaffold_100001     936554    936577 (107767318) + (A)n                         Simple_repeat                1     24     (0)   1121  
  4580   10.6  1.2  0.7  Super-Scaffold_100001     936776    937496 (107766399) C turMer1-23                   LTR/ERVL                   (0)    725       1   1122  
    17   20.5  0.0  0.0  Super-Scaffold_100001     937873    937906 (107765989) + (T)n                         Simple_repeat                1     34     (0)   1123  
  1563   16.1  6.5  0.3  Super-Scaffold_100001     938690    938981 (107764914) C TguLTRL4b                    LTR/ERVL                   (0)   1064     755   1124  
   459   16.8  2.0  0.0  Super-Scaffold_100001     938980    939081 (107764814) C TguLTRL4b                    LTR/ERVL                 (908)    156      49   1124 *
  1101   22.7  4.5  0.0  Super-Scaffold_100001     939361    939607 (107764288) + CR1-J2a_Ucy                  LINE/CR1                   917   1174     (5)   1125  
   382   16.5  0.0 18.0  Super-Scaffold_100001     939824    939941 (107763954) C CR1-E5b_Ucy                  LINE/CR1                   (1)    852     753   1126  
    17   17.4  2.2  3.4  Super-Scaffold_100001     940318    940373 (107763522) + A-rich                       Low_complexity               1     55     (0)   1127  
    29    5.6  0.0  0.0  Super-Scaffold_100001     941492    941528 (107762367) + (A)n                         Simple_repeat                1     37     (0)   1128  
   258    6.1  0.0  0.0  Super-Scaffold_100001     944459    944491 (107759404) C turMer4-253                  LTR/ERVL                  (48)   1930    1898   1129  
   255    9.1  0.0  0.0  Super-Scaffold_100001     944477    944509 (107759386) + turMer1-32                   DNA/hAT-Charlie             31     63     (0)   1130 *
   371   20.2  4.8  0.0  Super-Scaffold_100001     944510    944593 (107759302) + ERV3-8_PMaj-LTR              LTR/ERV3                     1     88   (561)   1131 *
  5475    8.1  0.4  3.8  Super-Scaffold_100001     944519    945341 (107758554) + turMer1-47                   LTR/Unknown               1861   2656  (2167)   1132  
   488   20.8  2.3  2.3  Super-Scaffold_100001     945228    945355 (107758540) + turMer1-42                   LTR/ERVK                  8099   8226   (138)   1133 *
   916   16.0  1.8  0.4  Super-Scaffold_100001     945354    945536 (107758359) + turMer1-15                   LINE/CR1                    49    214     (6)   1134  
   397   23.9  1.8  1.8  Super-Scaffold_100001     945441    945551 (107758344) C lycPyr5-559a                 Unknown                 (2694)   1976    1866   1135 *
  1283   16.7  2.9  1.6  Super-Scaffold_100001     947819    948061 (107755834) + CR1-E3_fAlb                  LINE/CR1                   174    419    (19)   1136  
   373   23.9  0.0  3.7  Super-Scaffold_100001     952162    952274 (107751621) + UCON14                       DNA?                       154    262    (85)   1137  
    43   23.7  4.0  2.0  Super-Scaffold_100001     952704    952851 (107751044) + (TTTGT)n                     Simple_repeat                1    151     (0)   1138  
  1190   17.6  0.4  1.2  Super-Scaffold_100001     952905    953152 (107750743) + CR1-E2_Ucy                   LINE/CR1                    61    306   (169)   1139  
   925   19.3  1.1  0.0  Super-Scaffold_100001     953729    953909 (107749986) C CR1-J2_Pass                  LINE/CR1                  (13)   4264    4082   1140  
    27   18.8  0.0  0.0  Super-Scaffold_100001     955531    955579 (107748316) + (T)n                         Simple_repeat                1     49     (0)   1141  
    16   23.5  0.0  0.0  Super-Scaffold_100001     955925    955956 (107747939) + (T)n                         Simple_repeat                1     32     (0)   1142  
   300   27.5  4.5  6.1  Super-Scaffold_100001     956159    956380 (107747515) C CR1-11_Crp                   LINE/CR1                 (107)   1354    1202   1143  
   335   25.0  2.2  2.2  Super-Scaffold_100001     958455    958476 (107745419) + turMer1-47                   LTR/Unknown               1725   1746  (3077)   1144  
  2052   11.4  0.0  8.9  Super-Scaffold_100001     958477    958843 (107745052) C turMer1-14                   DNA/TcMar-Tc2              (0)    339       3   1145  
  2167   18.3  0.8  2.5  Super-Scaffold_100001     958844    959168 (107744727) C turMer1-44                   LTR/Unknown             (3359)   1493    1177   1146  
   236   24.2  0.0  0.0  Super-Scaffold_100001     959307    959368 (107744527) C strHab5-1601.inc             LINE/CR1                 (388)   8752    8691   1147  
  2198   10.5  3.1  0.0  Super-Scaffold_100001     959392    959780 (107744115) C CR1-D2                       LINE/CR1                   (0)   3859    3464   1148  
   912   21.5  0.0  0.0  Super-Scaffold_100001     962786    962990 (107740905) C CR1-J1_Pass                  LINE/CR1                   (9)   3984    3780   1149  
  1035   22.5  8.4  0.0  Super-Scaffold_100001     965532    965824 (107738071) C CR1-J1_Pass                  LINE/CR1                   (3)   3990    3686   1150  
    15    5.5  0.0  0.0  Super-Scaffold_100001     967064    967082 (107736813) + (A)n                         Simple_repeat                1     19     (0)   1151  
   336   19.5  0.0  0.8  Super-Scaffold_100001     967236    967316 (107736579) C calAnn5-166.inc              LINE/CR1                  (47)   1335    1280   1152  
    16    0.0  0.0  0.0  Super-Scaffold_100001     968586    968603 (107735292) + (T)n                         Simple_repeat                1     18     (0)   1153  
    32    2.9  0.0  0.0  Super-Scaffold_100001     970245    970279 (107733616) + (T)n                         Simple_repeat                1     35     (0)   1154  
    19   17.1  0.0  0.0  Super-Scaffold_100001     971904    971936 (107731959) + (T)n                         Simple_repeat                1     33     (0)   1155  
  1406   12.3  0.9  0.0  Super-Scaffold_100001     972092    972310 (107731585) C CR1-E1_Ucy                   LINE/CR1                   (0)    419     199   1156  
    15   28.3  0.0  0.0  Super-Scaffold_100001     979444    979490 (107724405) + (TAA)n                       Simple_repeat                1     47     (0)   1157  
  3954    9.2  1.8  0.3  Super-Scaffold_100001     979772    980373 (107723522) + turMer1-100                  LTR/ERVK                     1    611     (7)   1158  
  2202   16.1  7.5  2.8  Super-Scaffold_100001     981255    981732 (107722163) C CR1-E5b_Ucy                  LINE/CR1                   (3)    850     351   1159  
    24   20.8  0.0  0.0  Super-Scaffold_100001     983184    983229 (107720666) + (T)n                         Simple_repeat                1     46     (0)   1160  
    15    5.5  0.0  0.0  Super-Scaffold_100001     983230    983248 (107720647) + (G)n                         Simple_repeat                1     19     (0)   1161  
    24   14.3  0.0  0.0  Super-Scaffold_100001     983259    983297 (107720598) + (T)n                         Simple_repeat                1     39     (0)   1162  
  1439   16.4  7.8  1.5  Super-Scaffold_100001     983677    983997 (107719898) C strHab6-601.inc              LINE/CR1                 (106)    439      99   1163  
    21    4.2  0.0  0.0  Super-Scaffold_100001     985963    985987 (107717908) + (A)n                         Simple_repeat                1     25     (0)   1164  
   686   13.6  9.5  0.3  Super-Scaffold_100001     986067    986194 (107717701) C CR1-E_Pass-La_astRot.inc     LINE/CR1                   (3)    641     512   1165  
    18   14.0  0.0  4.9  Super-Scaffold_100001     986538    986580 (107717315) + (GTTT)n                      Simple_repeat                1     41     (0)   1166  
  1535   22.8  3.5  1.0  Super-Scaffold_100001     986842    987236 (107716659) + CR1-J2a_Ucy                  LINE/CR1                   775   1179     (0)   1167  
   904   15.9  1.8  1.5  Super-Scaffold_100001     987372    987394 (107716501) C strHab6-601.inc              LINE/CR1                 (115)    430     401   1168  
   318   23.0  0.0  1.4  Super-Scaffold_100001     987395    987469 (107716426) + calAnn6-1356.inc             Unknown                      5     78  (1149)   1169  
   904   15.9  1.8  1.5  Super-Scaffold_100001     987470    987571 (107716324) C strHab6-601.inc              LINE/CR1                 (115)    400     261   1168  
    25    6.5  0.0  0.0  Super-Scaffold_100001     988884    988915 (107714980) + (A)n                         Simple_repeat                1     32     (0)   1170  
   100   13.9  0.0  0.0  Super-Scaffold_100001     989457    989615 (107714280) + (A)n                         Simple_repeat                1    159     (0)   1171  
    12   21.9  0.0  6.7  Super-Scaffold_100001     989784    989831 (107714064) + (ATTAATG)n                   Simple_repeat                1     45     (0)   1172  
    81   19.5  5.3  1.3  Super-Scaffold_100001     990374    990600 (107713295) + (TTTATT)n                    Simple_repeat                1    236     (0)   1173  
   462    7.5  0.2  0.6  Super-Scaffold_100001     992652    992727 (107711168) + CR1-Y3                       LINE/CR1                   211    269     (6)   1174  
   245   22.4 11.8  0.0  Super-Scaffold_100001     997399    997474 (107706421) + calAnn6-1839.inc             LINE/CR1                   189    273   (346)   1175  
   265   23.6  2.7  2.7  Super-Scaffold_100001     998049    998122 (107705773) C calAnn6-2903                 Unknown                   (96)    256     183   1176  
   288   10.8  0.0  0.0  Super-Scaffold_100001     998771    998825 (107705070) + strHab6-601.inc              LINE/CR1                   392    439   (106)   1177  
   443   34.5  5.1  2.9  Super-Scaffold_100001    1001318   1001709 (107702186) + CR1-Y4                       LINE/CR1                  1029   1387   (688)   1178  
   351   20.6  5.0  2.0  Super-Scaffold_100001    1001682   1001803 (107702092) + strHab4-43.inc               LINE/CR1                   848    939   (660)   1179 *
   368   20.5  0.3  0.6  Super-Scaffold_100001    1002082   1002195 (107701700) + strHab5-1314.inc             LINE/CR1                   384    458     (3)   1180  
    25   21.1  0.0  0.0  Super-Scaffold_100001    1002932   1002981 (107700914) + A-rich                       Low_complexity               1     50     (0)   1181  
   951   11.3  3.9  1.3  Super-Scaffold_100001    1007334   1007522 (107696373) C CR1-E2_fAlb                  LINE/CR1                   (6)    194      26   1182  
    20    0.0  0.0  0.0  Super-Scaffold_100001    1007674   1007695 (107696200) + (A)n                         Simple_repeat                1     22     (0)   1183  
  1635   19.8  4.1  0.3  Super-Scaffold_100001    1009507   1009851 (107694044) C CR1-J2_Pass                  LINE/CR1                   (2)   4275    3918   1184  
   733   23.9  9.2  0.0  Super-Scaffold_100001    1009899   1010116 (107693779) C CR1-J2_Pass                  LINE/CR1                (1955)   2322    2085   1184  
   695   23.2 19.5  0.0  Super-Scaffold_100001    1010391   1010657 (107693238) C CR1-J2_Pass                  LINE/CR1                (2189)   2088    1770   1184  
    18   21.2  2.0  2.0  Super-Scaffold_100001    1010972   1011022 (107692873) + (AAT)n                       Simple_repeat                1     51     (0)   1185  
  1812   19.9  5.9  2.8  Super-Scaffold_100001    1011612   1012204 (107691691) + TguLTR11i_fAlb               LTR/ERV1                     1    447     (0)   1186  
    12   11.1  6.9  0.0  Super-Scaffold_100001    1012857   1012885 (107691010) + (TGTTT)n                     Simple_repeat                1     31     (0)   1187  
    28    0.0  0.0  0.0  Super-Scaffold_100001    1013056   1013085 (107690810) + (A)n                         Simple_repeat                1     30     (0)   1188  
  1091   19.0  6.2  3.2  Super-Scaffold_100001    1013294   1013577 (107690318) + CR1-J1_Pass                  LINE/CR1                  3732   3982    (11)   1189  
  2404   13.5  6.9  0.6  Super-Scaffold_100001    1014051   1014542 (107689353) + CR1-E5b_Ucy                  LINE/CR1                   331    853     (0)   1190  
   268   18.5  0.0  0.0  Super-Scaffold_100001    1016474   1016527 (107687368) C strHab4-68                   LINE/CR1                  (72)   2136    2083   1191  
    12   12.5  0.0  3.7  Super-Scaffold_100001    1018200   1018227 (107685668) + A-rich                       Low_complexity               1     27     (0)   1192  
   267   19.7  2.9  0.0  Super-Scaffold_100001    1019210   1019277 (107684618) C calAnn5-2498.inc             LINE/CR1                  (97)    899     836   1193  
  2778   17.2  5.4  1.0  Super-Scaffold_100001    1019281   1019837 (107684058) C TguLTR5b                     LTR/ERVL                  (15)    581       1   1194  
   905   12.9  1.1  2.2  Super-Scaffold_100001    1019838   1019991 (107683904) C CR1-E3_fAlb                  LINE/CR1                 (112)    326     207   1195  
    30    0.0  0.0  0.0  Super-Scaffold_100001    1020339   1020366 (107683529) + (T)n                         Simple_repeat                1     28     (0)   1196  
    12   20.1  9.6  0.0  Super-Scaffold_100001    1023789   1023840 (107680055) + (TCTGCA)n                    Simple_repeat                1     57     (0)   1197  
    60    3.2  0.0  0.0  Super-Scaffold_100001    1024845   1024907 (107678988) + (T)n                         Simple_repeat                1     63     (0)   1198  
   339   19.2  0.0  3.8  Super-Scaffold_100001    1025239   1025351 (107678544) C CR1-E3_fAlb                  LINE/CR1                   (1)    437     372   1199  
    16    5.3  0.0  0.0  Super-Scaffold_100001    1027463   1027482 (107676413) + (A)n                         Simple_repeat                1     20     (0)   1200  
    22   15.6  0.0  0.0  Super-Scaffold_100001    1028110   1028145 (107675750) + A-rich                       Low_complexity               1     36     (0)   1201  
    23   15.3  0.0  0.0  Super-Scaffold_100001    1028501   1028538 (107675357) + (T)n                         Simple_repeat                1     38     (0)   1202  
  1964   20.1  6.2  1.9  Super-Scaffold_100001    1028542   1029088 (107674807) C TguLTRK4c_fAlb               LTR/ERVK                  (44)    570       1   1203  
  2688   12.6  1.8  0.7  Super-Scaffold_100001    1029148   1029588 (107674307) + TguLTR11k                    LTR/ERV1                     1    446     (0)   1204  
   241   21.8  1.8  0.0  Super-Scaffold_100001    1030849   1030903 (107672992) C AmnSINE1                     SINE/Deu                  (76)    499     444   1205  
  5506    8.6  0.8  3.6  Super-Scaffold_100001    1031721   1032569 (107671326) C turMer1-47                   LTR/Unknown             (2167)   2656    1831   1206  
   246   14.9  2.1  0.0  Super-Scaffold_100001    1032539   1032585 (107671310) C turMer1-32                   DNA/hAT-Charlie           (15)     48       1   1207 *
    16    0.0  0.0  0.0  Super-Scaffold_100001    1032915   1032932 (107670963) + (T)n                         Simple_repeat                1     18     (0)   1208  
   314   15.4  0.0  0.0  Super-Scaffold_100001    1035526   1035577 (107668318) + turMer5-2145                 DNA                          1     52   (213)   1209  
    16    3.4  6.2  3.0  Super-Scaffold_100001    1036533   1036564 (107667331) + (AATGA)n                     Simple_repeat                1     33     (0)   1210  
  1020   13.0  0.0  1.2  Super-Scaffold_100001    1036920   1037090 (107666805) + CR1-E1_Ucy                   LINE/CR1                   248    416     (3)   1211  
    15   15.5  3.5  0.0  Super-Scaffold_100001    1039487   1039515 (107664380) + (AT)n                        Simple_repeat                1     30     (0)   1212  
    69    3.0  0.0  0.0  Super-Scaffold_100001    1039566   1039633 (107664262) + (TA)n                        Simple_repeat                1     68     (0)   1213  
   890   15.2  7.8  1.5  Super-Scaffold_100001    1040029   1040221 (107663674) + CR1-E1_Ucy                   LINE/CR1                   215    419     (0)   1214  
   312   15.9 11.5 15.9  Super-Scaffold_100001    1041595   1041751 (107662144) + Eulor6B                      DNA/Crypton                 14    164   (174)   1215  
   440   18.3  9.9  0.3  Super-Scaffold_100001    1042377   1042492 (107661403) C CR1-E5b_Ucy                  LINE/CR1                   (0)    853     750   1216  
   321   14.8  0.3  0.3  Super-Scaffold_100001    1044137   1044211 (107659684) C CR1-J3_fAlb                  LINE/CR1                   (5)    976     920   1217  
   367   29.6  1.3  3.3  Super-Scaffold_100001    1045220   1045373 (107658522) C CR1_Amni-1                   LINE/CR1                 (883)    437     287   1218  
  1952   20.8 11.3  0.8  Super-Scaffold_100001    1046917   1047455 (107656440) C TguLTR5d                     LTR/ERVL                   (0)    595       1   1219  
    28    0.0  0.0  0.0  Super-Scaffold_100001    1048470   1048496 (107655399) + (T)n                         Simple_repeat                1     27     (0)   1220  
  1180   15.7  0.0  1.4  Super-Scaffold_100001    1048609   1048834 (107655061) + CR1-J1_Ucy                   LINE/CR1                   644    866   (213)   1221  
   298   20.0  5.0  0.0  Super-Scaffold_100001    1049937   1049996 (107653899) C CR1-H                        LINE/CR1                   (7)   4805    4743   1222  
    40    2.6  0.0  0.0  Super-Scaffold_100001    1050336   1050374 (107653521) + (AT)n                        Simple_repeat                1     39     (0)   1223  
  1007   15.5  2.3  0.6  Super-Scaffold_100001    1052561   1052735 (107651160) + CR1-E6_fAlb                  LINE/CR1                    40    217     (0)   1224  
   441   19.6  1.0  2.0  Super-Scaffold_100001    1053206   1053304 (107650591) + CR1-Y1_Aves                  LINE/CR1                  3225   3322    (17)   1225  
    13   31.6  0.0  0.0  Super-Scaffold_100001    1054029   1054057 (107649838) + A-rich                       Low_complexity               1     52     (0)   1226 *
    18   19.5  0.0  0.0  Super-Scaffold_100001    1054030   1054064 (107649831) + A-rich                       Low_complexity               1     35     (0)   1226  
    16    9.6  0.0  0.0  Super-Scaffold_100001    1054058   1054080 (107649815) + (AG)n                        Simple_repeat                1     23     (0)   1227 *
    18    8.5  0.0  0.0  Super-Scaffold_100001    1055686   1055710 (107648185) + (A)n                         Simple_repeat                1     25     (0)   1228  
    16   10.0  0.0  0.0  Super-Scaffold_100001    1056050   1056071 (107647824) + (A)n                         Simple_repeat                1     22     (0)   1229  
   420   14.7 20.6  0.0  Super-Scaffold_100001    1056701   1056802 (107647093) + CR1-E_Pass-La_astRot.inc     LINE/CR1                   136    258   (386)   1230  
   267   10.7  0.0  2.1  Super-Scaffold_100001    1056804   1056851 (107647044) + calAnn5-38.inc               LINE/CR1                  4080   4126    (81)   1231  
   318   19.3  0.0  0.2  Super-Scaffold_100001    1059027   1059098 (107644797) C CR1-I_Tgu                    LINE/CR1                   (9)   4276    4217   1232  
  1930   18.9 14.6  0.5  Super-Scaffold_100001    1059857   1060341 (107643554) C CR1-J1_Ucy                   LINE/CR1                   (2)   1077     525   1233  
   932   19.4  0.5  3.5  Super-Scaffold_100001    1061610   1061812 (107642083) C turMer1-15                   LINE/CR1                   (0)    220      24   1234  
    34    7.6  4.0  4.0  Super-Scaffold_100001    1062901   1062976 (107640919) + (AT)n                        Simple_repeat                1     76     (0)   1235  
   396   18.4  0.2  1.0  Super-Scaffold_100001    1063204   1063287 (107640608) + CR1-E6_fAlb                  LINE/CR1                   147    217     (0)   1236  
  1735   12.7  0.8  0.3  Super-Scaffold_100001    1065403   1065701 (107638194) C turMer6-2632                 LINE/CR1                  (47)    403     136   1237  
  5592    7.7  0.4  3.8  Super-Scaffold_100001    1067418   1068258 (107635637) C turMer1-47                   LTR/Unknown             (2167)   2656    1844   1238  
   260    3.1  0.0  0.0  Super-Scaffold_100001    1068243   1068274 (107635621) + turMer1-47                   LTR/Unknown               2628   2659  (2164)   1239 *
    67    2.9  7.4  0.9  Super-Scaffold_100001    1069764   1069884 (107634011) + (AAAATA)n                    Simple_repeat                1    128     (0)   1240  
   736   18.8  2.0  0.0  Super-Scaffold_100001    1069901   1070080 (107633815) + CR1-J2b_Ucy                  LINE/CR1                   944   1129    (76)   1241  
    14   18.6  3.1  8.2  Super-Scaffold_100001    1071314   1071377 (107632518) + (TTAT)n                      Simple_repeat                1     61     (0)   1242  
    30    0.0  0.0  0.0  Super-Scaffold_100001    1073283   1073310 (107630585) + (TAA)n                       Simple_repeat                1     28     (0)   1243  
    16   16.6  0.0  0.0  Super-Scaffold_100001    1074591   1074617 (107629278) + (T)n                         Simple_repeat                1     27     (0)   1244  
   464   11.3 11.5  1.2  Super-Scaffold_100001    1075699   1075820 (107628075) + CR1-E6_fAlb                  LINE/CR1                   118    217     (0)   1245  
    30    0.0  0.0  0.0  Super-Scaffold_100001    1077612   1077639 (107626256) + (T)n                         Simple_repeat                1     28     (0)   1246  
   692   18.6  0.0  0.0  Super-Scaffold_100001    1078036   1078159 (107625736) C CR1-E6_fAlb                  LINE/CR1                   (2)    215      92   1247  
    21    4.2  0.0  0.0  Super-Scaffold_100001    1079473   1079497 (107624398) + (A)n                         Simple_repeat                1     25     (0)   1248  
   603   14.8  6.5  0.8  Super-Scaffold_100001    1082531   1082658 (107621237) C strHab6-601.inc              LINE/CR1                 (112)    433     320   1249  
   791   23.8  1.1  0.0  Super-Scaffold_100001    1082870   1083054 (107620841) + CR1-J2_Pass                  LINE/CR1                  4084   4270     (7)   1250  
    16   13.9  3.0  0.0  Super-Scaffold_100001    1083484   1083516 (107620379) + (TCT)n                       Simple_repeat                1     34     (0)   1251  
    27    0.0  0.0  0.0  Super-Scaffold_100001    1083523   1083548 (107620347) + (T)n                         Simple_repeat                1     26     (0)   1252  
    17    0.0  0.0  0.0  Super-Scaffold_100001    1085849   1085870 (107618025) + (TTTA)n                      Simple_repeat                1     22     (0)   1253  
   234   13.9  0.0 11.8  Super-Scaffold_100001    1087078   1087134 (107616761) + UCON1                        Unknown                    364    414   (972)   1254  
   264   28.6  3.1  0.0  Super-Scaffold_100001    1087370   1087467 (107616428) C MIR1_Amn                     SINE/MIR                  (22)    208     108   1255  
   318   20.0  0.0  0.0  Super-Scaffold_100001    1087828   1087892 (107616003) C strHab2-5.inc                LINE/CR1                 (497)    827     763   1256  
    33    0.0  0.0  0.0  Super-Scaffold_100001    1087937   1087967 (107615928) + (T)n                         Simple_repeat                1     31     (0)   1257  
   833   17.3  0.2  1.0  Super-Scaffold_100001    1089425   1089603 (107614292) + turMer6-2632                 LINE/CR1                   261    403    (47)   1258  
    12    9.8  0.0  0.0  Super-Scaffold_100001    1089644   1089665 (107614230) + (TTGT)n                      Simple_repeat                1     22     (0)   1259  
   110    1.0  0.0  0.0  Super-Scaffold_100001    1089985   1090084 (107613811) + (TATTCC)n                    Simple_repeat                1    100     (0)   1260  
   266   20.0  2.8  2.8  Super-Scaffold_100001    1091256   1091327 (107612568) C calAnn6-1374.inc             LINE/CR1                  (78)    540     469   1261  
   716   21.4  2.0  6.3  Super-Scaffold_100001    1091462   1091660 (107612235) C MER131                       DNA?                      (22)    193       3   1262  
  2082   19.6  1.9  1.9  Super-Scaffold_100001    1092381   1092859 (107611036) + CR1-J1_Ucy                   LINE/CR1                   601   1079     (0)   1263  
   837   12.7  0.0  4.9  Super-Scaffold_100001    1092898   1093046 (107610849) C CR1-E5b_Ucy                  LINE/CR1                   (6)    847     706   1264  
  3062   12.0  1.8  0.5  Super-Scaffold_100001    1093325   1093869 (107610026) + CR1-YB1_Tgu                  LINE/CR1                  3295   3846    (13)   1265  
  1134   15.9  1.7  0.1  Super-Scaffold_100001    1093950   1094161 (107609734) C CR1-X1                       LINE/CR1                   (7)    286      98   1266  
   653   22.9 14.7  0.4  Super-Scaffold_100001    1094151   1094382 (107609513) C CR1-E                        LINE/CR1                 (296)   4228    3964   1267 *
  1366   14.6  3.7  3.1  Super-Scaffold_100001    1098633   1098943 (107604952) + CR1-E3_fAlb                  LINE/CR1                   114    429     (9)   1268  
  2401   21.6  7.8  0.0  Super-Scaffold_100001    1099534   1100179 (107603716) + CR1-J1_Ucy                   LINE/CR1                     2    978   (101)   1269  
    70   18.8  0.0  0.0  Super-Scaffold_100001    1100427   1100437 (107603458) + A-rich                       Low_complexity               1     11     (0)   1270  
    29    0.0  0.0  0.0  Super-Scaffold_100001    1100438   1100464 (107603431) + (AATTAA)n                    Simple_repeat                1     27     (0)   1271  
    70   18.8  0.0  0.0  Super-Scaffold_100001    1100465   1100586 (107603309) + A-rich                       Low_complexity              12    133     (0)   1272  
   698   14.6  8.7  0.8  Super-Scaffold_100001    1101391   1101552 (107602343) + CR1-E3_fAlb                  LINE/CR1                   152    430     (8)   1273  
   562   12.5  2.0  2.8  Super-Scaffold_100001    1103087   1103213 (107600682) + CR1-YB2_Pass                 LINE/CR1                  3773   3867     (4)   1274  
    13   28.3  0.0  0.0  Super-Scaffold_100001    1103721   1103763 (107600132) + (TTTG)n                      Simple_repeat                1     43     (0)   1275  
   596   21.4  1.7  5.4  Super-Scaffold_100001    1104408   1104580 (107599315) + CR1-E5a_Ucy                  LINE/CR1                   720    886   (452)   1276  
  1324   16.9  2.5  6.1  Super-Scaffold_100001    1104585   1104906 (107598989) + turMer6-2632                 LINE/CR1                    89    399    (51)   1277  
   622   17.8 13.9  7.5  Super-Scaffold_100001    1107169   1107369 (107596526) C CR1-J2_Pass                  LINE/CR1                  (11)   4266    4054   1278  
   280   12.5  0.1  4.3  Super-Scaffold_100001    1107638   1107714 (107596181) C CR1-E                        LINE/CR1                   (8)   4516    4464   1279  
    73   13.6  0.0  0.0  Super-Scaffold_100001    1108423   1108536 (107595359) + (A)n                         Simple_repeat                1    114     (0)   1280  
   880   13.9  7.7  1.0  Super-Scaffold_100001    1109425   1109606 (107594289) + turMer6-2632                 LINE/CR1                   216    409    (41)   1281  
   473   21.4  8.0  0.0  Super-Scaffold_100001    1111069   1111180 (107592715) + CR1-Y1_Aves                  LINE/CR1                  3204   3324    (15)   1282  
   203    0.6  0.0  0.0  Super-Scaffold_100001    1111232   1111410 (107592485) + (GGGAA)n                     Simple_repeat                1    179     (0)   1283  
  1132   19.4  2.9  2.8  Super-Scaffold_100001    1111411   1111880 (107592015) + strHab6-5331.inc             Unknown                    590   1144     (2)   1284  
    29   20.0  0.0  0.0  Super-Scaffold_100001    1112263   1112319 (107591576) + A-rich                       Low_complexity               1     57     (0)   1285  
    16   16.1  0.0  0.0  Super-Scaffold_100001    1113787   1113814 (107590081) + (T)n                         Simple_repeat                1     28     (0)   1286  
    13   17.6  2.4  4.9  Super-Scaffold_100001    1116427   1116468 (107587427) + (ACA)n                       Simple_repeat                1     41     (0)   1287  
    15   12.2  0.0  0.0  Super-Scaffold_100001    1117865   1117891 (107586004) + (AAAC)n                      Simple_repeat                1     27     (0)   1288  
    20   10.8  0.0  0.0  Super-Scaffold_100001    1118780   1118809 (107585086) + (CA)n                        Simple_repeat                1     30     (0)   1289  
   479   15.4  0.0  4.4  Super-Scaffold_100001    1118950   1119044 (107584851) C CR1-YB2_Pass                 LINE/CR1                   (7)   3864    3774   1290  
   330   35.2  1.4  0.7  Super-Scaffold_100001    1119705   1119850 (107584045) C turMer6-122                  Unknown                   (31)    171      25   1291  
   640   28.3  3.6  0.5  Super-Scaffold_100001    1120110   1120301 (107583594) C calAnn6-3202                 Unknown                   (70)    203       6   1292  
  1258   19.7  7.8  1.9  Super-Scaffold_100001    1120508   1120802 (107583093) + CR1-J2_Pass                  LINE/CR1                  3963   4274     (3)   1293  
    15   18.7  4.7  0.0  Super-Scaffold_100001    1121862   1121904 (107581991) + (ATAAGCT)n                   Simple_repeat                1     45     (0)   1294  
   252   13.6  0.0  0.0  Super-Scaffold_100001    1125258   1125301 (107578594) + droNov4-55.inc               LINE/CR1                   317    360   (808)   1295 *
   263   19.2  0.0  0.0  Super-Scaffold_100001    1125298   1125349 (107578546) + R2-2_NNi                     LINE/R2                   1828   1879  (2822)   1296  
   234   23.8  1.6  0.0  Super-Scaffold_100001    1125739   1125801 (107578094) + strHab6-968.inc              LINE/CR1                   135    198  (2644)   1297 *
   350   12.3  0.0  0.0  Super-Scaffold_100001    1125752   1125808 (107578087) C turMer5-1544                 LINE/CR1                  (68)    170     114   1298  
   289    7.3  0.0  0.0  Super-Scaffold_100001    1126040   1126080 (107577815) C turMer1-15                   LINE/CR1                   (4)    216     176   1299 *
   448   13.4  1.7  0.0  Super-Scaffold_100001    1126068   1126149 (107577746) + CR1-E5a_Ucy                  LINE/CR1                  1261   1332     (6)   1300  
   317   28.9  0.0  0.0  Super-Scaffold_100001    1126228   1126336 (107577559) C CR1-C                        LINE/CR1                 (815)   3728    3637   1301  
    65    0.0  0.0  0.0  Super-Scaffold_100001    1126888   1126945 (107576950) + (AAT)n                       Simple_repeat                1     58     (0)   1302  
   240   19.6  0.0  0.0  Super-Scaffold_100001    1128865   1128915 (107574980) C calAnn6-612                  Unknown                  (214)    102      52   1303  
   354   16.3  0.8  3.1  Super-Scaffold_100001    1129541   1129643 (107574252) C turMer1-46                   LINE/CR1                  (19)     92      34   1304  
   101    3.8  0.0  0.0  Super-Scaffold_100001    1129947   1130053 (107573842) + (CATCC)n                     Simple_repeat                1    107     (0)   1305  
   322    0.0  1.7  0.7  Super-Scaffold_100001    1130236   1130537 (107573358) + (AGGA)n                      Simple_repeat                1    305     (0)   1306  
   754    6.6  8.2  0.6  Super-Scaffold_100001    1132488   1132652 (107571243) C turMer4-15                   DNA/TcMar-Tc2              (0)    339      58   1307 *
   798    9.0  0.0  0.0  Super-Scaffold_100001    1132546   1132656 (107571239) + turMer4-253                  LTR/ERVL                  1164   1274   (704)   1308  
    17    0.0  0.0  0.0  Super-Scaffold_100001    1133071   1133089 (107570806) + (A)n                         Simple_repeat                1     19     (0)   1309  
    37   16.4  1.5  0.0  Super-Scaffold_100001    1134040   1134107 (107569788) + (TA)n                        Simple_repeat                1     69     (0)   1310  
    16   21.2  5.4  1.7  Super-Scaffold_100001    1134227   1134282 (107569613) + (AAT)n                       Simple_repeat                1     58     (0)   1311  
   527   25.8 10.2  0.0  Super-Scaffold_100001    1135333   1135497 (107568398) C TguLTRL4c                    LTR/ERVL                   (0)   1099     918   1312  
  1487   11.5  0.4  0.0  Super-Scaffold_100001    1135498   1135728 (107568167) C turMer1-3                    DNA/TcMar-Tc2              (0)    302       5   1313 *
  1889   17.0  0.5  6.0  Super-Scaffold_100001    1135544   1135930 (107567965) C turMer1-37                   Unknown                    (0)    453      87   1314  
   808   16.8  4.9  9.8  Super-Scaffold_100001    1135842   1136066 (107567829) C turMer1-5                    DNA/TcMar-Tc2             (33)    215       1   1315 *
  2627   22.0  9.7  0.2  Super-Scaffold_100001    1136067   1136784 (107567111) C TguLTRL4c                    LTR/ERVL                 (184)    915     129   1312  
  4426   11.5  1.2  0.8  Super-Scaffold_100001    1136799   1137520 (107566375) C turMer1-23                   LTR/ERVL                   (0)    725       1   1316  
   257   22.3  1.8  0.0  Super-Scaffold_100001    1137527   1137595 (107566300) C TguLTRL4c                    LTR/ERVL                (1002)     90      15   1312  
  2266   19.4  2.7  1.2  Super-Scaffold_100001    1140272   1140747 (107563148) C CR1-J1_Ucy                   LINE/CR1                   (5)   1074     592   1317  
  2350   12.9  2.9  0.8  Super-Scaffold_100001    1141120   1141643 (107562252) + CR1-Y2                       LINE/CR1                  3193   3771    (88)   1318  
   162    0.0  0.0  0.0  Super-Scaffold_100001    1142132   1142271 (107561624) + (GGATA)n                     Simple_repeat                1    140     (0)   1319  
   765   18.1 12.9  0.0  Super-Scaffold_100001    1143614   1143784 (107560111) + CR1-J2_Pass                  LINE/CR1                  4004   4196    (81)   1320  
   735   24.7  1.9  7.2  Super-Scaffold_100001    1146395   1146717 (107557178) C turMer4-253                  LTR/ERVL                 (667)   1311    1005   1321 *
  3670   18.5  3.4  3.9  Super-Scaffold_100001    1146433   1147355 (107556540) + turMer1-44                   LTR/Unknown               1170   2087  (2765)   1322  
   263   25.6  2.3  1.1  Super-Scaffold_100001    1147293   1147379 (107556516) + turMer1-26                   LTR/ERVK                  8293   8380  (1461)   1323 *
    65   14.1  2.3  1.5  Super-Scaffold_100001    1147646   1147774 (107556121) + A-rich                       Low_complexity               1    130     (0)   1324  
    19   11.7  0.0  0.0  Super-Scaffold_100001    1148314   1148341 (107555554) + (T)n                         Simple_repeat                1     28     (0)   1325  
    18   26.3  1.8  1.8  Super-Scaffold_100001    1148472   1148527 (107555368) + (AT)n                        Simple_repeat                1     56     (0)   1326  
  1024    8.2  1.9  0.6  Super-Scaffold_100001    1149275   1149434 (107554461) C CR1-E1_Ucy                   LINE/CR1                  (14)    405     244   1327  
    17   20.8  2.3  0.0  Super-Scaffold_100001    1149603   1149646 (107554249) + A-rich                       Low_complexity               1     45     (0)   1328  
   400    0.7  1.2  2.5  Super-Scaffold_100001    1149651   1150035 (107553860) + (GAAA)n                      Simple_repeat                1    380     (0)   1329  
   237   16.8 33.7  0.0  Super-Scaffold_100001    1150593   1150693 (107553202) + calAnn5-2498.inc             LINE/CR1                   766    900    (96)   1330  
  2069   15.0  2.8  0.9  Super-Scaffold_100001    1151657   1152056 (107551839) C CR1-E3_fAlb                  LINE/CR1                 (872)    499      42   1331  
  2422   17.6  3.0 12.5  Super-Scaffold_100001    1152075   1152703 (107551192) + turMer1-11                   DNA/TcMar-Tc2                1    576     (3)   1332  
   311   27.8  5.4  5.6  Super-Scaffold_100001    1152352   1152394 (107551501) C turMer4-253                  LTR/ERVL                (1499)    479     330   1333 *
   603   25.9  6.1  1.9  Super-Scaffold_100001    1152395   1152740 (107551155) + turMer1-74                   Unknown                      1    360   (109)   1334 *
  1184   17.0  3.8  2.4  Super-Scaffold_100001    1152622   1152989 (107550906) C turMer4-101                  Unknown                    (0)    373       1   1335  
   311   27.8  5.4  5.6  Super-Scaffold_100001    1152741   1152831 (107551064) C turMer4-253                  LTR/ERVL                (1499)    329       1   1333 *
  1605   19.1  0.0  0.6  Super-Scaffold_100001    1152832   1153106 (107550789) C turMer1-42                   LTR/ERVK                 (978)   7386    7114   1336  
    30    5.5  0.0  0.0  Super-Scaffold_100001    1153642   1153679 (107550216) + (TTTGG)n                     Simple_repeat                1     38     (0)   1337  
    33    5.1  0.0  0.0  Super-Scaffold_100001    1154078   1154118 (107549777) + (A)n                         Simple_repeat                1     41     (0)   1338  
  5599    7.8  0.5  3.9  Super-Scaffold_100001    1154386   1155237 (107548658) + turMer1-47                   LTR/Unknown               1833   2656  (2167)   1339  
   587   15.7  0.9  0.0  Super-Scaffold_100001    1157703   1157810 (107546085) + strHab6-601.inc              LINE/CR1                   306    414   (131)   1340  
    30    6.9  6.6  0.0  Super-Scaffold_100001    1157939   1157999 (107545896) + (TCACAGAA)n                  Simple_repeat                1     65     (0)   1341  
  1685   13.7  1.9  0.3  Super-Scaffold_100001    1158000   1158291 (107545604) C CR1-E5b_Ucy                  LINE/CR1                  (15)    838     564   1342  
    12   14.0  6.2  0.0  Super-Scaffold_100001    1160338   1160369 (107543526) + (ATCTG)n                     Simple_repeat                1     34     (0)   1343  
   399   18.9  4.3  2.1  Super-Scaffold_100001    1160492   1160583 (107543312) + CR1-E_corCor                 LINE/CR1                   230    323     (2)   1344  
    14   21.2  0.0  6.5  Super-Scaffold_100001    1160617   1160665 (107543230) + (ATAA)n                      Simple_repeat                1     46     (0)   1345  
  1556   22.3  5.0  2.7  Super-Scaffold_100001    1161218   1161775 (107542120) + CR1-E2_Ucy                   LINE/CR1                     8    857   (467)   1346  
   480    9.7 13.6  0.6  Super-Scaffold_100001    1162583   1162716 (107541179) + CR1-E6_fAlb                  LINE/CR1                   130    217     (0)   1347  
    23    7.2  0.0  0.0  Super-Scaffold_100001    1163444   1163473 (107540422) + (A)n                         Simple_repeat                1     30     (0)   1348  
   788   13.2  0.9  0.2  Super-Scaffold_100001    1163992   1164135 (107539760) + CR1-E2_Ucy                   LINE/CR1                   214    323     (2)   1346  
    21    7.7  0.0  0.0  Super-Scaffold_100001    1164262   1164289 (107539606) + (T)n                         Simple_repeat                1     28     (0)   1349  
    33   23.3  1.1  1.1  Super-Scaffold_100001    1165336   1165423 (107538472) + (TTTG)n                      Simple_repeat                1     88     (0)   1350  
   235   26.2 11.2  0.0  Super-Scaffold_100001    1165663   1165742 (107538153) + turMer6-122                  Unknown                     50    138    (64)   1351  
  1724   14.9  3.3  0.9  Super-Scaffold_100001    1166206   1166536 (107537359) + turMer6-2632                 LINE/CR1                    87    425    (25)   1352  
   256   11.1  0.0  0.0  Super-Scaffold_100001    1167710   1167745 (107536150) C CR1-J2_Pass                  LINE/CR1                   (9)   4268    4233   1353 *
   940   17.3  3.2  0.0  Super-Scaffold_100001    1167714   1167905 (107535990) C CR1-J1_Ucy                   LINE/CR1                  (56)   1100     845   1354  
   258    0.0  0.0  0.0  Super-Scaffold_100001    1168825   1169045 (107534850) + (TTCTC)n                     Simple_repeat                1    221     (0)   1355  
    35    0.0  0.0  0.0  Super-Scaffold_100001    1169769   1169801 (107534094) + (TTTG)n                      Simple_repeat                1     33     (0)   1356  
   253   17.2 10.3  0.0  Super-Scaffold_100001    1170338   1170395 (107533500) + calAnn5-351                  Unknown                     43    106   (371)   1357  
  1380   15.3  3.5  0.7  Super-Scaffold_100001    1171550   1171896 (107531999) C CR1-E3_fAlb                  LINE/CR1                   (0)    438     221   1358  
  1412   12.8  2.5  0.0  Super-Scaffold_100001    1172819   1173060 (107530835) + CR1-YB1_Tgu                  LINE/CR1                  3606   3853     (6)   1359  
   392   23.5  9.4 10.2  Super-Scaffold_100001    1173686   1173813 (107530082) + CR1-J2_Pass                  LINE/CR1                  4146   4272     (5)   1360  
    13   25.6  3.9  0.0  Super-Scaffold_100001    1174493   1174543 (107529352) + (CATGA)n                     Simple_repeat                1     53     (0)   1361  
    24   12.2  0.0  0.0  Super-Scaffold_100001    1176744   1176779 (107527116) + (A)n                         Simple_repeat                1     36     (0)   1362  
    28    3.3  0.0  0.0  Super-Scaffold_100001    1176886   1176916 (107526979) + (T)n                         Simple_repeat                1     31     (0)   1363  
  1926   20.3  2.1  1.6  Super-Scaffold_100001    1178275   1178709 (107525186) C strHab6-601.inc              LINE/CR1                 (163)    558      33   1364  
   418   11.5  1.1  5.7  Super-Scaffold_100001    1180415   1180520 (107523375) C strHab6-601.inc              LINE/CR1                 (117)    428     368   1365  
    30   12.3  4.8  0.0  Super-Scaffold_100001    1181077   1181138 (107522757) + A-rich                       Low_complexity               1     65     (0)   1366  
    25   21.3  0.0  7.4  Super-Scaffold_100001    1181139   1181163 (107522732) + (TTAATT)n                    Simple_repeat                1     81     (0)   1367  
  2490   14.8  2.7  3.6  Super-Scaffold_100001    1182702   1183177 (107520718) + CR1-J1_Ucy                   LINE/CR1                   604   1075     (4)   1368  
    13   20.0  6.5  0.0  Super-Scaffold_100001    1183465   1183510 (107520385) + (TTTTCT)n                    Simple_repeat                1     49     (0)   1369  
   526   20.5  3.6  0.0  Super-Scaffold_100001    1183765   1183876 (107520019) C turMer1-35                   LTR/ERV1                (1477)   5405    5290   1370 *
  6193    8.1  0.2  3.6  Super-Scaffold_100001    1183777   1184631 (107519264) C turMer1-47                   LTR/Unknown             (2166)   2657    1831   1371  
   325   14.6  0.0  0.0  Super-Scaffold_100001    1184601   1184648 (107519247) C turMer1-32                   DNA/hAT-Charlie           (15)     48       1   1372 *
  1105   22.9  3.1  0.8  Super-Scaffold_100001    1185905   1186163 (107517732) + CR1-J1_Ucy                   LINE/CR1                   668    932   (147)   1373  
   395   19.1  1.5  4.3  Super-Scaffold_100001    1186152   1186248 (107517647) + CR1-I_Tgu                    LINE/CR1                  4201   4274    (11)   1374 *
    13   11.2  3.2  3.2  Super-Scaffold_100001    1187309   1187339 (107516556) + A-rich                       Low_complexity               1     31     (0)   1375  
   235   23.5  0.0  0.0  Super-Scaffold_100001    1187574   1187624 (107516271) + turMer5-937                  LINE/CR1                  1393   1443    (69)   1376  
   878   20.1 12.0  0.0  Super-Scaffold_100001    1188065   1188273 (107515622) + CR1-J1_Pass                  LINE/CR1                  3759   3992     (1)   1377  
    12    9.8  0.0  0.0  Super-Scaffold_100001    1188450   1188471 (107515424) + (CAAA)n                      Simple_repeat                1     22     (0)   1378  
   781   25.6  7.5  0.9  Super-Scaffold_100001    1191392   1191604 (107512291) C CR1-J1_Pass                  LINE/CR1                  (13)   3980    3754   1379  
  1823   19.9  7.9  5.5  Super-Scaffold_100001    1193499   1194018 (107509877) + CR1-Y1_Aves                  LINE/CR1                  2828   3324    (15)   1380  
   926   17.0 10.4  0.6  Super-Scaffold_100001    1197950   1198201 (107505694) C CR1-E3_fAlb                  LINE/CR1                   (0)    438     244   1381  
   579   23.4  0.5 14.8  Super-Scaffold_100001    1198286   1198501 (107505394) C turMer5-1769                 LTR/ERVK                  (35)    245      57   1382  
   870    8.3  2.1  5.9  Super-Scaffold_100001    1198509   1198649 (107505246) C turMer6-8747                 Unknown                    (2)    168      33   1383  
  1147   21.1  7.1 10.3  Super-Scaffold_100001    1198660   1199098 (107504797) C turMer1-62                   LTR/ERVK                 (197)    426       1   1384  
    21    4.2  0.0  0.0  Super-Scaffold_100001    1199696   1199720 (107504175) + (A)n                         Simple_repeat                1     25     (0)   1385  
   340   29.8  5.7  3.0  Super-Scaffold_100001    1201600   1201793 (107502102) + strHab6-3125.inc             Unknown                   2032   2230  (2522)   1386  
    15    5.5  0.0  0.0  Super-Scaffold_100001    1203020   1203038 (107500857) + (A)n                         Simple_repeat                1     19     (0)   1387  
    21   15.9  0.0  0.0  Super-Scaffold_100001    1204591   1204625 (107499270) + A-rich                       Low_complexity               1     35     (0)   1388  
    13   18.2  2.6  2.6  Super-Scaffold_100001    1205572   1205610 (107498285) + A-rich                       Low_complexity               1     39     (0)   1389  
   632   13.9 23.8  1.0  Super-Scaffold_100001    1205753   1205902 (107497993) C CR1-E_Pass-La_astRot.inc     LINE/CR1                   (0)    644     492   1390  
   233   22.1  0.0  1.5  Super-Scaffold_100001    1207330   1207398 (107496497) + calAnn5-896                  Unknown                    101    168   (120)   1391  
   474   20.8  0.6  0.4  Super-Scaffold_100001    1208701   1208802 (107495093) + CR1-E3_fAlb                  LINE/CR1                   356    438     (0)   1392  
    29   25.7  1.6  5.1  Super-Scaffold_100001    1209624   1209745 (107494150) + (TCCCTG)n                    Simple_repeat                1    118     (0)   1393  
  3132   15.5  5.3  0.4  Super-Scaffold_100001    1209829   1210484 (107493411) + CR1-YB1_Tgu                  LINE/CR1                  3267   3850     (9)   1394  
  1262   16.9  0.9  0.8  Super-Scaffold_100001    1210841   1211112 (107492783) C CR1-E2_fAlb                  LINE/CR1                   (1)    199       1   1395  
   634   12.5  0.0  0.0  Super-Scaffold_100001    1211254   1211341 (107492554) + CR1-E3_fAlb                  LINE/CR1                   221    308   (130)   1396  
    13   11.0  7.0  4.5  Super-Scaffold_100001    1211790   1211832 (107492063) + (CTGCGCG)n                   Simple_repeat                1     44     (0)   1397  
    18   23.3  0.0  0.0  Super-Scaffold_100001    1212969   1213008 (107490887) + (T)n                         Simple_repeat                1     40     (0)   1398  
  2099   16.9  2.8  7.2  Super-Scaffold_100001    1213584   1214077 (107489818) + CR1-E3_fAlb                  LINE/CR1                    13    438     (0)   1399  
  1425   17.0 12.9  1.1  Super-Scaffold_100001    1221815   1222154 (107481741) C CR1-J2b_Ucy                  LINE/CR1                   (5)   1200     871   1400  
  2040   19.4  5.6  0.7  Super-Scaffold_100001    1222565   1222990 (107480905) C TguLTR11i_fAlb               LTR/ERV1                   (0)    447       1   1401  
   285   16.4  0.0  7.3  Super-Scaffold_100001    1224343   1224401 (107479494) + strHab6-2409.inc             LINE/CR1                  2252   2306  (1947)   1402 *
   380    8.9  0.0  7.8  Super-Scaffold_100001    1224352   1224421 (107479474) C CR1-J2_Pass                  LINE/CR1                   (8)   4269    4217   1403  
   758   15.8 11.1  2.0  Super-Scaffold_100001    1227356   1227555 (107476340) + CR1-B2                       LINE/CR1                   748    909    (87)   1404  
   648   16.1 11.4  0.8  Super-Scaffold_100001    1228415   1228565 (107475330) + CR1-J2_Pass                  LINE/CR1                  4109   4251    (26)   1405  
   454   23.2  7.5  3.6  Super-Scaffold_100001    1228440   1228600 (107475295) C strHab6-2409.inc             LINE/CR1                (1842)   2411    2245   1406 *
  2477   19.8  1.6  1.1  Super-Scaffold_100001    1229693   1230213 (107473682) + CR1-J1_Ucy                   LINE/CR1                   597   1606   (133)   1407  
    70    0.0  1.5  0.0  Super-Scaffold_100001    1230826   1230891 (107473004) + (ATCCC)n                     Simple_repeat                1     67     (0)   1408  
  1196   11.8  1.8  7.0  Super-Scaffold_100001    1231802   1232077 (107471818) + CR1-E5_fAlb                  LINE/CR1                     1    248    (79)   1409  
   930   18.1 11.3  0.0  Super-Scaffold_100001    1232076   1232279 (107471616) C turMer1-8                    LINE/CR1                 (175)    339     113   1410 *
   484   20.2  1.7  5.4  Super-Scaffold_100001    1232796   1232821 (107471074) C turMer4-253                  LTR/ERVL                  (31)   1947    1926   1411  
   704    6.9  1.4  0.8  Super-Scaffold_100001    1232822   1232928 (107470967) + turMer1-5                    DNA/TcMar-Tc2                1     90   (158)   1412  
   336   13.2 13.2  7.1  Super-Scaffold_100001    1232840   1232945 (107470950) C turMer4-15                   DNA/TcMar-Tc2            (407)    147      36   1413 *
   303   24.4  3.1  1.5  Super-Scaffold_100001    1232929   1232949 (107470946) C turMer6-31249                Unknown                   (59)   1700    1571   1414 *
  2166   17.9  4.2  5.8  Super-Scaffold_100001    1233206   1233730 (107470165) C CR1-J1_Ucy                   LINE/CR1                   (0)   1079     574   1415  
   457   21.9  6.7  0.0  Super-Scaffold_100001    1235781   1235899 (107467996) C turMer1-35                   LTR/ERV1                (1466)   5416    5290   1416 *
  4860    9.2  3.0  5.1  Super-Scaffold_100001    1235809   1236236 (107467659) C turMer1-47                   LTR/Unknown             (2175)   2648    2236   1417  
  3150    8.1  3.7  0.9  Super-Scaffold_100001    1236237   1236672 (107467223) C turMer1-33                   LTR/ERVL                   (0)   4201    3754   1418  
  1069    8.3  0.0  0.0  Super-Scaffold_100001    1236569   1236701 (107467194) C turMer1-47                   LTR/Unknown             (2860)   1963    1831   1419 *
   368   10.4  0.0  0.0  Super-Scaffold_100001    1236671   1236718 (107467177) C turMer1-32                   DNA/hAT-Charlie           (15)     48       1   1420 *
   651   15.7  1.1  1.2  Super-Scaffold_100001    1236726   1236851 (107467044) + CR1-E6_fAlb                  LINE/CR1                   113    217     (0)   1421  
   309   11.4  0.0  0.0  Super-Scaffold_100001    1236947   1236990 (107466905) C droNov4-58.inc               LINE/CR1                 (102)   1020     977   1422  
   575    7.1  2.4  0.0  Super-Scaffold_100001    1237382   1237466 (107466429) + TguLTR6a_fAlb                LTR/ERVL                     1     87   (362)   1423  
   295   25.3 13.7  0.0  Super-Scaffold_100001    1237645   1237739 (107466156) + calAnn6-4951                 Unknown                     78    185    (81)   1424  
   612   13.3  8.0  0.0  Super-Scaffold_100001    1239712   1239824 (107464071) + CR1-J2a_Ucy                  LINE/CR1                   439    560   (619)   1425  
    17    0.0  0.0  0.0  Super-Scaffold_100001    1242823   1242841 (107461054) + (A)n                         Simple_repeat                1     19     (0)   1426  
  3040   22.1  2.3  4.8  Super-Scaffold_100001    1243483   1244267 (107459628) C CR1-E                        LINE/CR1                   (7)   4517    3806   1427  
    12   33.6  0.0  0.0  Super-Scaffold_100001    1244925   1244968 (107458927) + (TAA)n                       Simple_repeat                1     44     (0)   1428  
    35    4.7  0.0  2.2  Super-Scaffold_100001    1244974   1245019 (107458876) + (AAT)n                       Simple_repeat                1     45     (0)   1429  
  1463    5.2  1.1  0.0  Super-Scaffold_100001    1245034   1245224 (107458671) + CR1-E2_fAlb                  LINE/CR1                     1    193     (7)   1430  
   335   21.4  0.0  0.0  Super-Scaffold_100001    1246529   1246584 (107457311) C Chompy-1_Croc                DNA/PIF-Harbinger         (10)     62       7   1431  
   496   22.7 10.6  0.0  Super-Scaffold_100001    1246759   1246890 (107457005) C calAnn6-3199                 Unknown                   (86)    294     149   1432  
   450   27.5  9.0  1.2  Super-Scaffold_100001    1246762   1246941 (107456954) + calAnn6-2903                 Unknown                     28    281    (71)   1433 *
  1767   18.2 11.5  0.2  Super-Scaffold_100001    1247352   1247742 (107456153) C CR1-J1_Ucy                   LINE/CR1                  (35)   1044     610   1434  
   946   12.6  2.2  1.0  Super-Scaffold_100001    1248376   1248571 (107455324) C CR1-E3_fAlb                  LINE/CR1                  (66)    372     238   1435  
   304   27.2  1.3  0.0  Super-Scaffold_100001    1249257   1249333 (107454562) + turMer5-154                  Unknown                    121    209    (16)   1436  
  1112    8.1 14.6  0.0  Super-Scaffold_100001    1249461   1249647 (107454248) C CR1-E1_Ucy                   LINE/CR1                   (0)    419     214   1437  
    28    0.0  0.0  0.0  Super-Scaffold_100001    1250231   1250257 (107453638) + (T)n                         Simple_repeat                1     27     (0)   1438  
   843   16.1  1.4  1.4  Super-Scaffold_100001    1250576   1250720 (107453175) + CR1-E5_fAlb                  LINE/CR1                   183    327     (0)   1439  
    16    0.0  0.0  0.0  Super-Scaffold_100001    1251297   1251313 (107452582) + (A)n                         Simple_repeat                1     17     (0)   1440  
  1381   16.2  6.8  1.1  Super-Scaffold_100001    1252022   1252310 (107451585) C CR1-E_corCor                 LINE/CR1                   (0)    325      57   1441  
  2142   17.6  7.8  0.9  Super-Scaffold_100001    1253338   1253760 (107450135) + CR1-Y_Pass                   LINE/CR1                  3312   3763    (25)   1442  
   554   18.7  1.2  3.3  Super-Scaffold_100001    1253670   1253847 (107450048) C CR1-E6_fAlb                  LINE/CR1                   (1)    216     130   1443 *
   285   16.0 10.1 13.0  Super-Scaffold_100001    1253894   1253972 (107449923) + droNovLTRL2_LTR              LTR/ERVL                  1028   1104   (214)   1444  
  1634    6.9  0.0  0.0  Super-Scaffold_100001    1253979   1254196 (107449699) C turMer6-5468                 LTR/ERV1                   (0)    587     370   1445  
   929    7.8  0.0  0.0  Super-Scaffold_100001    1254194   1254309 (107449586) C turMer6-5468                 LTR/ERV1                 (471)    116       1   1445 *
    12   23.6  6.0  0.0  Super-Scaffold_100001    1254822   1254871 (107449024) + (CAGCAGC)n                   Simple_repeat                1     53     (0)   1446  
   234   22.0  0.0  0.0  Super-Scaffold_100001    1258629   1258687 (107445208) + crowSat2                     Satellite                 2435   2493  (1291)   1447  
  1901   18.5 18.4  1.3  Super-Scaffold_100001    1261144   1261723 (107442172) C lycPyrLTRK17                 LTR/ERVK                   (0)   1162     485   1448  
   934   16.1  9.8  0.5  Super-Scaffold_100001    1261705   1261906 (107441989) C CR1-E3_fAlb                  LINE/CR1                   (0)    438     176   1449 *
  1903   19.5  4.0  2.0  Super-Scaffold_100001    1262602   1263063 (107440832) + CR1-J3_Pass                  LINE/CR1                  3843   4266     (0)   1450  
   230   25.3  4.9  2.4  Super-Scaffold_100001    1263002   1263082 (107440813) C lycPyr5-559a                 Unknown                 (2743)   1927    1845   1451 *
   854   21.9  3.0  3.4  Super-Scaffold_100001    1263392   1263627 (107440268) C CR1-J2_Pass                  LINE/CR1                  (17)   4260    4026   1452  
   958   17.4  4.0  0.7  Super-Scaffold_100001    1264088   1264293 (107439602) C CR1-X1NA_Ucy                 LINE/CR1                   (1)    292     109   1453  
    17   12.7  0.0  0.0  Super-Scaffold_100001    1267742   1267767 (107436128) + (T)n                         Simple_repeat                1     26     (0)   1454  
    12   12.2  3.7  0.0  Super-Scaffold_100001    1269678   1269704 (107434191) + (TTGCT)n                     Simple_repeat                1     28     (0)   1455  
   399   20.8  1.4  0.0  Super-Scaffold_100001    1277003   1277074 (107426821) C CR1-J1_Ucy                   LINE/CR1                   (5)   1074    1002   1456  
   474   27.3  4.2  1.5  Super-Scaffold_100001    1278053   1278242 (107425653) C calAnn6-1553.inc             LINE/CR1                   (2)    334     140   1457  
  1062   23.2 12.2  1.9  Super-Scaffold_100001    1281186   1281514 (107422381) C REP131                       DNA                     (1523)   2686    2325   1458  
  3293   13.1  2.4  0.7  Super-Scaffold_100001    1281761   1282344 (107421551) + CR1-YB1_Tgu                  LINE/CR1                  3295   3846    (13)   1459  
   971   21.5 11.2  0.7  Super-Scaffold_100001    1284479   1284752 (107419143) C CR1-J2_Pass                  LINE/CR1                   (9)   4268    4002   1460  
   764   13.6  4.0  1.5  Super-Scaffold_100001    1285406   1285550 (107418345) + CR1-E_corCor                 LINE/CR1                   194    325     (0)   1461  
   309   23.4  3.2 15.7  Super-Scaffold_100001    1286777   1286933 (107416962) C droNov5-82.inc               LINE/CR1                 (236)    446     307   1462  
    15   20.4  0.0  0.0  Super-Scaffold_100001    1287523   1287551 (107416344) + (T)n                         Simple_repeat                1     29     (0)   1463  
  1093   15.4  9.6  0.7  Super-Scaffold_100001    1288245   1288468 (107415427) C turMer6-2632                 LINE/CR1                  (45)    405     190   1464  
    17   23.1  0.0  0.0  Super-Scaffold_100001    1289576   1289611 (107414284) + (T)n                         Simple_repeat                1     36     (0)   1465  
  1319   15.8  1.5  0.0  Super-Scaffold_100001    1289693   1289925 (107413970) C CR1-E3_fAlb                  LINE/CR1                 (245)    431     202   1466  
    18   13.2  0.0  6.8  Super-Scaffold_100001    1290214   1290260 (107413635) + (AATTAT)n                    Simple_repeat                1     44     (0)   1467  
    11   24.0  2.6  0.0  Super-Scaffold_100001    1290354   1290392 (107413503) + (TTTTGAC)n                   Simple_repeat                1     40     (0)   1468  
  1868   20.6  9.5  0.0  Super-Scaffold_100001    1294956   1295377 (107408518) + CR1-J1_Ucy                   LINE/CR1                   613   1074     (5)   1469  
  1454   18.9  0.0  1.5  Super-Scaffold_100001    1298271   1298534 (107405361) C CR1-J2_Pass                  LINE/CR1                  (14)   4263    4004   1470  
  1359   15.2  1.6  0.0  Super-Scaffold_100001    1299099   1299341 (107404554) + CR1-X1_Pass                  LINE/CR1                  4088   4334    (94)   1471  
    13   20.9  0.0  0.0  Super-Scaffold_100001    1299529   1299561 (107404334) + G-rich                       Low_complexity               1     33     (0)   1472  
    22    9.2  0.0  0.0  Super-Scaffold_100001    1299648   1299682 (107404213) + (AACAA)n                     Simple_repeat                1     35     (0)   1473  
   284   29.8  0.0  0.0  Super-Scaffold_100001    1300034   1300117 (107403778) + Chompy-6_Croc                DNA/PIF-Harbinger          194    277   (703)   1474  
  2488   16.7  1.0  0.7  Super-Scaffold_100001    1300156   1300618 (107403277) + CR1-X1_Pass                  LINE/CR1                  3998   4428     (0)   1475  
  2683   16.6  3.3  1.3  Super-Scaffold_100001    1300843   1301360 (107402535) C CR1-J1_Ucy                   LINE/CR1                   (1)   1078     551   1476  
   815   12.3  3.1  0.4  Super-Scaffold_100001    1302267   1302412 (107401483) C CR1-E3_fAlb                  LINE/CR1                   (4)    434     304   1477  
    27    2.5  4.8  2.3  Super-Scaffold_100001    1305586   1305627 (107398268) + (TTGTGGCT)n                  Simple_repeat                1     43     (0)   1478  
  1062   17.8  2.3  0.9  Super-Scaffold_100001    1306527   1306741 (107397154) + CR1-E1_Ucy                   LINE/CR1                   226    419     (0)   1479  
    24    3.6  0.0  0.0  Super-Scaffold_100001    1307296   1307324 (107396571) + (A)n                         Simple_repeat                1     29     (0)   1480  
   235   29.8  3.0  6.8  Super-Scaffold_100001    1308092   1308289 (107395606) + strHab6-2409.inc             LINE/CR1                  2235   2425  (1828)   1481 *
  1582   15.1  0.8  0.8  Super-Scaffold_100001    1308120   1308372 (107395523) C CR1-E4_fAlb                  LINE/CR1                   (1)    429     177   1482  
  1255   19.2  1.5  0.9  Super-Scaffold_100001    1309906   1310173 (107393722) + strHab6-601.inc              LINE/CR1                   178    427   (118)   1483  
    18   15.0  0.0  0.0  Super-Scaffold_100001    1310693   1310722 (107393173) + (TG)n                        Simple_repeat                1     30     (0)   1484  
    17    8.1  0.0  0.0  Super-Scaffold_100001    1311293   1311318 (107392577) + (ATT)n                       Simple_repeat                1     26     (0)   1485  
   299   27.5  0.0  0.0  Super-Scaffold_100001    1311563   1311631 (107392264) C calAnn6-2173.inc             Unknown                  (116)    183     115   1486  
  3580   14.4  3.5  1.2  Super-Scaffold_100001    1312447   1313094 (107390801) + fAlbLTRK3                    LTR/ERVK                     1    663     (0)   1487  
   230   26.0  7.8  0.0  Super-Scaffold_100001    1313745   1313821 (107390074) C MIR1_Amn                     SINE/MIR                 (100)    130      48   1488  
   314   24.2  0.0  0.0  Super-Scaffold_100001    1314162   1314223 (107389672) + Chompy-2_Croc                DNA/PIF-Harbinger            6     67     (5)   1489  
  1526   19.2  1.0  1.0  Super-Scaffold_100001    1314593   1314891 (107389004) + CR1-J2_Pass                  LINE/CR1                  3973   4271     (6)   1490  
    28    0.0  0.0  0.0  Super-Scaffold_100001    1315906   1315932 (107387963) + (T)n                         Simple_repeat                1     27     (0)   1491  
   306   15.7  0.0  0.0  Super-Scaffold_100001    1316277   1316334 (107387561) C CR1-J2_Pass                  LINE/CR1                   (9)   4268    4218   1492  
  1991   18.4  6.0  0.7  Super-Scaffold_100001    1316590   1317070 (107386825) C CR1-J1b_fAlb                 LINE/CR1                   (0)    433      36   1493  
   538   16.0  1.1  1.1  Super-Scaffold_100001    1317375   1317469 (107386426) C turMer1-42                   LTR/ERVK                 (132)   8232    8138   1494 *
   540   11.7  0.0  0.0  Super-Scaffold_100001    1317393   1317469 (107386426) + turMer1-5                    DNA/TcMar-Tc2                1     77   (171)   1495  
   483   16.5  2.8  2.8  Super-Scaffold_100001    1317470   1317498 (107386397) C turMer1-47                   LTR/Unknown             (2167)   2656    2551   1496  
   230   25.4  0.0  1.7  Super-Scaffold_100001    1317999   1318058 (107385837) + MIR_Aves1                    SINE/MIR                   183    241    (23)   1497  
   501   20.1  1.9  1.0  Super-Scaffold_100001    1318940   1319057 (107384838) C CR1-J1_Ucy                   LINE/CR1                   (1)   1078     972   1498 *
   784   16.7  6.1  0.6  Super-Scaffold_100001    1319057   1319219 (107384676) + turMer1-8                    LINE/CR1                    88    259   (255)   1499  
   470   14.0  0.0  0.8  Super-Scaffold_100001    1319193   1319290 (107384605) + turMer1-8                    LINE/CR1                   363    434    (80)   1500 *
   298   26.8  2.8  7.7  Super-Scaffold_100001    1319387   1319495 (107384400) + Chompy-2353_AMi              DNA/PIF-Harbinger           29    132   (138)   1501  
   298   19.3  6.4  6.4  Super-Scaffold_100001    1319428   1319521 (107384374) C Chompy-2353_AMi              DNA/PIF-Harbinger          (8)    262     169   1502  
    60    0.0  0.0  0.0  Super-Scaffold_100001    1319824   1319877 (107384018) + (TATTT)n                     Simple_repeat                1     54     (0)   1503  
  2040   17.6  4.9  1.4  Super-Scaffold_100001    1320271   1320716 (107383179) C CR1-E3_fAlb                  LINE/CR1                   (0)    831      21   1504  
   747   13.7  1.1  8.0  Super-Scaffold_100001    1321687   1321852 (107382043) C CR1-E_Pass-La_astRot.inc     LINE/CR1                   (4)    640     448   1505  
   915   16.9  4.6  0.7  Super-Scaffold_100001    1322876   1323046 (107380849) + calAnn6-1374.inc             LINE/CR1                   377    536    (82)   1506  
   682   17.6  1.4  0.9  Super-Scaffold_100001    1325219   1325384 (107378511) + CR1-E_Pass-La_astRot.inc     LINE/CR1                   520    643     (1)   1507  
    16    0.0  0.0  0.0  Super-Scaffold_100001    1327031   1327047 (107376848) + (T)n                         Simple_repeat                1     17     (0)   1508  
  1027   22.0  5.2  1.9  Super-Scaffold_100001    1327743   1327780 (107376115) C CR1-E3_fAlb                  LINE/CR1                  (80)   2635    2596   1509  
    27    8.0  0.0  0.0  Super-Scaffold_100001    1327781   1327820 (107376075) + (CATGGAAT)n                  Simple_repeat                1     40     (0)   1510  
  1586   12.3  2.1  1.6  Super-Scaffold_100001    1327821   1328087 (107375808) C CR1-E3_fAlb                  LINE/CR1                  (12)    426     175   1509  
   597   22.5  0.0  0.0  Super-Scaffold_100001    1330479   1330607 (107373288) + CR1-J1_Pass                  LINE/CR1                  3865   3993     (0)   1511  
   552   20.0  1.5  1.5  Super-Scaffold_100001    1332758   1332889 (107371006) + turMer1-26                   LTR/ERVK                  5626   5757  (4084)   1512 *
  5649    8.7  1.3  6.8  Super-Scaffold_100001    1332778   1333606 (107370289) C turMer1-47                   LTR/Unknown             (2163)   2660    1877   1513  
   506    6.5  0.0  0.0  Super-Scaffold_100001    1333607   1333668 (107370227) C turMer1-32                   DNA/hAT-Charlie            (0)     63       2   1514  
   285   25.7  1.4  0.0  Super-Scaffold_100001    1333608   1333677 (107370218) C turMer1-42                   LTR/ERVK                (1188)   7176    7106   1515 *
   257   11.5  0.0 11.4  Super-Scaffold_100001    1333640   1333688 (107370207) + turMer1-47                   LTR/Unknown               2627   2670  (2153)   1516 *
   363   19.7  4.8  2.3  Super-Scaffold_100001    1334964   1335081 (107368814) + CR1-Y1_Aves                  LINE/CR1                  3258   3326    (13)   1517  
  1995   21.3 13.8  0.5  Super-Scaffold_100001    1335297   1335848 (107368047) + CR1-E_Pass-La_astRot.inc     LINE/CR1                    28    643     (1)   1518  
   377   16.2  5.7  0.9  Super-Scaffold_100001    1337070   1337156 (107366739) + calAnn6-194.inc              LINE/CR1                   392    465  (1155)   1519  
  1461   15.7  0.4  3.9  Super-Scaffold_100001    1337280   1337546 (107366349) + CR1-E3_fAlb                  LINE/CR1                   186    437     (1)   1520  
   273   24.6  0.0  0.0  Super-Scaffold_100001    1337497   1337557 (107366338) C calAnn6-1356.inc             Unknown                 (1163)     64       4   1521 *
  1522   13.2  1.5  0.9  Super-Scaffold_100001    1338904   1339155 (107364740) C CR1-E3_fAlb                  LINE/CR1                   (2)    436     224   1522  
    17   11.3  5.3  0.0  Super-Scaffold_100001    1339426   1339463 (107364432) + A-rich                       Low_complexity               1     40     (0)   1523  
   243   31.0  0.0  0.0  Super-Scaffold_100001    1340169   1340255 (107363640) C X6B_LINE                     LINE/CR1                 (284)    197      63   1524  
    21    3.3  3.2  0.0  Super-Scaffold_100001    1340385   1340429 (107363466) + (ACA)n                       Simple_repeat                1     46     (0)   1525  
    39   11.5  0.0  0.0  Super-Scaffold_100001    1341562   1341618 (107362277) + (A)n                         Simple_repeat                1     57     (0)   1526  
  1760   12.7  0.7  0.7  Super-Scaffold_100001    1344314   1344583 (107359312) + CR1-X1NA_Ucy                 LINE/CR1                    24    293     (0)   1527  
   575   11.7 20.0  1.4  Super-Scaffold_100001    1345452   1345615 (107358280) C turMer6-2632                 LINE/CR1                 (164)    286     171   1528  
   232   22.9  3.2  1.6  Super-Scaffold_100001    1346739   1346800 (107357095) C Chompy-1_Croc                DNA/PIF-Harbinger          (8)     64       2   1529  
  2550   18.9  5.5  0.8  Super-Scaffold_100001    1348591   1349108 (107354787) + TguLTR5c                     LTR/ERVL                     1    525    (61)   1530  
  2289   22.2 11.1  1.1  Super-Scaffold_100001    1351808   1352517 (107351378) + CR1-E5b_Ucy                  LINE/CR1                   131    853     (0)   1531  
   266   16.1  3.6  0.0  Super-Scaffold_100001    1352977   1353032 (107350863) C calAnn6-2260                 Unknown                   (89)     59       2   1532  
  5050   10.2  1.1  0.1  Super-Scaffold_100001    1353267   1353980 (107349915) + turMer1-23                   LTR/ERVL                     1    721     (4)   1533  
  1460   18.4  3.7  5.5  Super-Scaffold_100001    1354193   1354678 (107349217) + CR1-J1_Ucy                   LINE/CR1                   141    953   (126)   1534  
   427   28.7  0.0  0.8  Super-Scaffold_100001    1354659   1354781 (107349114) + CR1-J2_Pass                  LINE/CR1                  4148   4269     (8)   1535 *
    12    4.9  0.0  4.5  Super-Scaffold_100001    1355008   1355030 (107348865) + (GAAA)n                      Simple_repeat                1     22     (0)   1536  
    17    5.0  0.0  0.0  Super-Scaffold_100001    1356214   1356234 (107347661) + (T)n                         Simple_repeat                1     21     (0)   1537  
    25    6.6  0.0  0.0  Super-Scaffold_100001    1357238   1357269 (107346626) + (A)n                         Simple_repeat                1     32     (0)   1538  
  1285    7.9  0.8  0.8  Super-Scaffold_100001    1361739   1361944 (107341951) C CR1-E2_fAlb                  LINE/CR1                  (21)    179       4   1539  
   455   34.0  5.3  1.7  Super-Scaffold_100001    1363399   1363679 (107340216) C strHab4-68.inc               LINE/CR1                 (927)   1280    1056   1540  
    11   21.6  2.5  2.5  Super-Scaffold_100001    1364775   1364814 (107339081) + (ATTGCT)n                    Simple_repeat                1     40     (0)   1541  
   448   32.8  0.6  2.4  Super-Scaffold_100001    1366667   1366838 (107337057) C AmnSINE1                     SINE/Deu                 (326)    249      81   1542  
   349   24.6  0.6 16.1  Super-Scaffold_100001    1367999   1368177 (107335718) + MER131                       DNA?                        25    179    (36)   1543  
   535    7.1  7.1  1.5  Super-Scaffold_100001    1368833   1368936 (107334959) C CR1-E6_fAlb                  LINE/CR1                   (1)    216     141   1544  
   417   27.1  8.2  0.5  Super-Scaffold_100001    1369963   1370133 (107333762) + CR1-8_Crp                    LINE/CR1                  2337   2520   (338)   1545 *
   724   30.8  0.4  0.8  Super-Scaffold_100001    1370133   1370387 (107333508) + CR1-11_Crp                   LINE/CR1                  1190   1443    (18)   1546  
    17    0.0  0.0  0.0  Super-Scaffold_100001    1371489   1371507 (107332388) + (A)n                         Simple_repeat                1     19     (0)   1547  
    21   13.4  0.0  0.0  Super-Scaffold_100001    1372238   1372270 (107331625) + (T)n                         Simple_repeat                1     33     (0)   1548  
    37    0.0  0.0  0.0  Super-Scaffold_100001    1373019   1373052 (107330843) + (T)n                         Simple_repeat                1     34     (0)   1549  
  1355   15.9  3.8  1.3  Super-Scaffold_100001    1375223   1375480 (107328415) C CR1-J2_Pass                  LINE/CR1                  (15)   4262    4027   1550  
   277   25.6  3.5  1.1  Super-Scaffold_100001    1376338   1376424 (107327471) + turMer6-14011                LINE/CR1                    53    141   (793)   1551  
   904   20.0  2.0  2.2  Super-Scaffold_100001    1376604   1376844 (107327051) + CR1-D2                       LINE/CR1                  4531   4671     (8)   1552  
    48    1.7  4.8  1.5  Super-Scaffold_100001    1377070   1377132 (107326763) + (GTTTT)n                     Simple_repeat                1     65     (0)   1553  
    14   28.3  0.0  0.0  Super-Scaffold_100001    1377172   1377214 (107326681) + (TTT)n                       Simple_repeat                1     43     (0)   1554  
    17   18.2  0.0  0.0  Super-Scaffold_100001    1380266   1380296 (107323599) + (GT)n                        Simple_repeat                1     31     (0)   1555  
    23    0.0  0.0  0.0  Super-Scaffold_100001    1380578   1380602 (107323293) + (A)n                         Simple_repeat                1     25     (0)   1556  
    27   21.0  2.0  6.3  Super-Scaffold_100001    1380713   1380811 (107323084) + (ATTTT)n                     Simple_repeat                1     95     (0)   1557  
  1103   10.4 14.4  0.1  Super-Scaffold_100001    1382871   1383104 (107320791) + CR1-J2_Pass                  LINE/CR1                  3636   3889   (388)   1558  
   269   12.8  6.4  0.0  Super-Scaffold_100001    1383084   1383130 (107320765) + CR1-J1_Pass                  LINE/CR1                  3941   3990     (3)   1559 *
   419    9.4  0.0  4.7  Super-Scaffold_100001    1383517   1383583 (107320312) + turMer3-49                   LINE/CR1                  2405   2468    (54)   1560  
  1005   16.4  1.1  1.8  Super-Scaffold_100001    1384990   1385178 (107318717) + CR1-E_Pass-La_astRot.inc     LINE/CR1                   435    639     (5)   1561  
    12   15.8  9.8  1.8  Super-Scaffold_100001    1386249   1386299 (107317596) + (GCACTGG)n                   Simple_repeat                1     55     (0)   1562  
   581   24.2  7.2  0.0  Super-Scaffold_100001    1387756   1387908 (107315987) C MIR_Aves2                    SINE/MIR                   (6)    249      86   1563  
  1725   18.1  2.6  3.3  Super-Scaffold_100001    1388379   1388746 (107315149) C CR1-E3_fAlb                  LINE/CR1                 (724)    518      79   1564  
   404   33.1  3.7  0.6  Super-Scaffold_100001    1388758   1388918 (107314977) + calAnn6-612                  Unknown                     91    256    (60)   1565  
   770   23.3  8.6  0.5  Super-Scaffold_100001    1389584   1389781 (107314114) + UCON31                       Unknown                     72    285   (169)   1566  
   327   27.3  2.3  0.0  Super-Scaffold_100001    1390744   1390831 (107313064) + R2-2_NNi                     LINE/R2                   2926   3015  (1686)   1567 *
   375   22.2  2.5  0.0  Super-Scaffold_100001    1390755   1390835 (107313060) + CR1-J2_Pass                  LINE/CR1                  4194   4276     (1)   1568  
   610   16.4  2.6  0.2  Super-Scaffold_100001    1391837   1391881 (107312014) C CR1-YB2_Pass                 LINE/CR1                   (1)   3870    3794   1569  
   300   24.3  0.0  1.4  Super-Scaffold_100001    1391882   1391956 (107311939) + strHab6-968.inc              LINE/CR1                   160    233  (2609)   1570  
    13   13.7  2.9  2.9  Super-Scaffold_100001    1391983   1392016 (107311879) + (ATATT)n                     Simple_repeat                1     34     (0)   1571  
    15   14.4  0.0  0.0  Super-Scaffold_100001    1392532   1392555 (107311340) + (T)n                         Simple_repeat                1     24     (0)   1572  
   232   15.2  4.3  0.0  Super-Scaffold_100001    1392849   1392894 (107311001) + TguERV7i_LTR-Lb_lycPyr       LTR/ERV1                  4134   4181  (2410)   1573  
    45    0.0  0.0  0.0  Super-Scaffold_100001    1393242   1393282 (107310613) + (CTGGGG)n                    Simple_repeat                1     41     (0)   1574  
    16    0.0  0.0  0.0  Super-Scaffold_100001    1393532   1393549 (107310346) + (A)n                         Simple_repeat                1     18     (0)   1575  
  1341   24.9  2.5  0.1  Super-Scaffold_100001    1394065   1394371 (107309524) + CR1-J2_Pass                  LINE/CR1                  3942   4208    (69)   1576  
    16   20.0  0.0  2.4  Super-Scaffold_100001    1394624   1394665 (107309230) + A-rich                       Low_complexity               1     41     (0)   1577  
    74    0.0  0.0  0.0  Super-Scaffold_100001    1395692   1395757 (107308138) + (ATTTT)n                     Simple_repeat                1     66     (0)   1578  
   562   24.1  4.4  1.4  Super-Scaffold_100001    1395787   1395921 (107307974) C MER131                       DNA?                      (63)    152      14   1579  
    12   12.5  0.0  3.7  Super-Scaffold_100001    1397320   1397347 (107306548) + (TTTA)n                      Simple_repeat                1     27     (0)   1580  
   258   12.8  0.0  2.6  Super-Scaffold_100001    1397820   1397859 (107306036) + TguLTRL1a7-b_fAlb            LTR/ERVL                   631    669     (0)   1581  
  1926   17.1 11.5  0.7  Super-Scaffold_100001    1399581   1399981 (107303914) C TguLTR11i_fAlb               LTR/ERV1                   (3)    444       1   1582  
   500   30.0  0.0  0.0  Super-Scaffold_100001    1400321   1400450 (107303445) C MIR1_Amn                     SINE/MIR                  (99)    131       2   1583  
  3242   14.1 12.0  0.4  Super-Scaffold_100001    1401645   1402261 (107301634) + CR1-X1b_Ucy                  LINE/CR1                   117   1285    (39)   1584  
   225   28.6  0.0  0.0  Super-Scaffold_100001    1402498   1402560 (107301335) C MIR_Aves1                    SINE/MIR                   (0)    264     202   1585  
   415   21.0 10.9  3.9  Super-Scaffold_100001    1402572   1402690 (107301205) C CR1-10_CPB-La_astRot         LINE/CR1                 (172)    132       6   1586  
    26    0.0  8.3  0.0  Super-Scaffold_100001    1403567   1403602 (107300293) + (TTTTG)n                     Simple_repeat                1     39     (0)   1587  
    28    0.0  0.0  0.0  Super-Scaffold_100001    1404565   1404591 (107299304) + (T)n                         Simple_repeat                1     27     (0)   1588  
    18   23.3  0.0  0.0  Super-Scaffold_100001    1405027   1405066 (107298829) + A-rich                       Low_complexity               1     40     (0)   1589  
    15   22.9  3.8  1.9  Super-Scaffold_100001    1405067   1405079 (107298816) + (AAC)n                       Simple_repeat                1     54     (0)   1590  
    16   18.9  0.0  0.0  Super-Scaffold_100001    1405325   1405354 (107298541) + (T)n                         Simple_repeat                1     30     (0)   1591  
   649   15.2 10.6  0.3  Super-Scaffold_100001    1407639   1407789 (107296106) C turMer1-13                   LINE/CR1                   (0)    150      11   1592  
  4433   10.3  2.7  0.9  Super-Scaffold_100001    1408129   1408756 (107295139) + turMer5-1197                 LTR/ERVL                     1    639     (0)   1593  
    16   20.9  0.0  0.0  Super-Scaffold_100001    1409898   1409937 (107293958) + (T)n                         Simple_repeat                1     40     (0)   1594  
    16   10.0  0.0  0.0  Super-Scaffold_100001    1415993   1416014 (107287881) + (T)n                         Simple_repeat                1     22     (0)   1595  
    39    0.0  0.0  2.6  Super-Scaffold_100001    1416890   1416929 (107286966) + (AGGGAG)n                    Simple_repeat                1     39     (0)   1596  
   272   27.9  1.3  0.0  Super-Scaffold_100001    1417028   1417106 (107286789) C calAnn5-166.inc              LINE/CR1                  (41)   1341    1273   1597  
    12   16.5  5.9  0.0  Super-Scaffold_100001    1418267   1418300 (107285595) + (CTTTC)n                     Simple_repeat                1     36     (0)   1598  
    26    0.0  0.0  0.0  Super-Scaffold_100001    1420878   1420902 (107282993) + (T)n                         Simple_repeat                1     25     (0)   1599  
    43   11.4  6.1  2.0  Super-Scaffold_100001    1422934   1423031 (107280864) + A-rich                       Low_complexity               1    102     (0)   1600  
   286   15.1  0.0  0.0  Super-Scaffold_100001    1424561   1424613 (107279282) + calAnn5-896                  Unknown                    119    171   (117)   1601  
    38    8.5  0.0  0.0  Super-Scaffold_100001    1425157   1425207 (107278688) + (A)n                         Simple_repeat                1     51     (0)   1602  
  2001   11.5  2.4  0.9  Super-Scaffold_100001    1425366   1425706 (107278189) C CR1-YB1_Tgu                  LINE/CR1                   (3)   3856    3511   1603  
   284   23.5  0.0  0.2  Super-Scaffold_100001    1425917   1425990 (107277905) + strHab6-601.inc              LINE/CR1                   369    429   (116)   1604  
   545   10.3 10.6  0.1  Super-Scaffold_100001    1426556   1426647 (107277248) + CR1-E_Pass-La_astRot.inc     LINE/CR1                   552    643     (1)   1605  
    28    0.0  0.0  0.0  Super-Scaffold_100001    1426648   1426674 (107277221) + (AAAAC)n                     Simple_repeat                1     27     (0)   1606  
   530   16.9  8.3  1.6  Super-Scaffold_100001    1426675   1426701 (107277194) + CR1-E_Pass-La_astRot.inc     LINE/CR1                  1878   1906    (25)   1605  
    47    0.0  0.0  0.0  Super-Scaffold_100001    1428287   1428329 (107275566) + (T)n                         Simple_repeat                1     43     (0)   1607  
  1447   14.6  5.5  1.1  Super-Scaffold_100001    1429043   1429327 (107274568) C CR1-E3_fAlb                  LINE/CR1                   (2)    436     174   1608  
  5215    9.6  1.0  0.1  Super-Scaffold_100001    1430214   1430932 (107272963) C turMer1-23                   LTR/ERVL                   (0)    725       1   1609  
   236   15.4  0.0  0.0  Super-Scaffold_100001    1431026   1431064 (107272831) + R2-1_ACC                     LINE/R2                   1529   1567  (2838)   1610  
    18    8.5  0.0  0.0  Super-Scaffold_100001    1431105   1431129 (107272766) + (A)n                         Simple_repeat                1     25     (0)   1611  
   801   23.3  1.4  1.0  Super-Scaffold_100001    1431611   1431818 (107272077) + calAnn6-612                  Unknown                      6    214   (102)   1612  
   236   30.6  0.6 11.1  Super-Scaffold_100001    1432630   1432798 (107271097) + turMer6-1110                 Unknown                     92    244    (83)   1613  
    89    4.2  0.0  1.0  Super-Scaffold_100001    1433730   1433830 (107270065) + (TAAAA)n                     Simple_repeat                1    100     (0)   1614  
  1082   11.0  0.5  1.8  Super-Scaffold_100001    1433836   1434016 (107269879) + CR1-E3_fAlb                  LINE/CR1                   236    415    (23)   1615  
    15   14.4  5.0  2.4  Super-Scaffold_100001    1435205   1435244 (107268651) + (TAT)n                       Simple_repeat                1     41     (0)   1616  
   627   30.9  2.4  5.5  Super-Scaffold_100001    1435779   1436076 (107267819) + turMer6-509                  LINE/CR1                   318    606   (274)   1617  
   307   12.5  8.8  1.6  Super-Scaffold_100001    1439152   1439208 (107264687) + turMer5-428                  LINE/CR1                   248    308   (224)   1618  
   984   27.7  9.5  1.2  Super-Scaffold_100001    1439696   1440075 (107263820) + CR1-L3B_Croc                 LINE/CR1                  2847   3257    (20)   1619  
   245   21.8  1.2  3.8  Super-Scaffold_100001    1441154   1441234 (107262661) + CR1-L3B_Croc                 LINE/CR1                  3196   3274     (3)   1620  
    20   20.9  0.0  2.2  Super-Scaffold_100001    1441543   1441588 (107262307) + (TA)n                        Simple_repeat                1     45     (0)   1621  
    19    0.0  0.0  0.0  Super-Scaffold_100001    1445210   1445230 (107258665) + (T)n                         Simple_repeat                1     21     (0)   1622  
   559   29.4  8.6  3.7  Super-Scaffold_100001    1445578   1445916 (107257979) C CR1-L3B_Croc                 LINE/CR1                 (103)   3174    2820   1623  
   337   24.5 13.0  0.8  Super-Scaffold_100001    1447018   1447132 (107256763) + MIR1_Amn                     SINE/MIR                    13    141    (89)   1624  
    37   15.5  1.4  0.0  Super-Scaffold_100001    1448541   1448612 (107255283) + (TTTTG)n                     Simple_repeat                1     73     (0)   1625  
    16   13.2  0.0  2.9  Super-Scaffold_100001    1450905   1450939 (107252956) + (TGTAA)n                     Simple_repeat                1     34     (0)   1626  
    16   12.5  4.1  6.2  Super-Scaffold_100001    1451001   1451049 (107252846) + (ATACAT)n                    Simple_repeat                1     48     (0)   1627  
   690   13.3  9.6  1.1  Super-Scaffold_100001    1451904   1452049 (107251846) C CR1-X1NA_Ucy                 LINE/CR1                   (0)    293     160   1628  
   232   25.3  5.4  1.0  Super-Scaffold_100001    1452322   1452413 (107251482) C REP131                       DNA?                    (3883)    326     231   1629  
   860   17.8  3.0  0.6  Super-Scaffold_100001    1452430   1452593 (107251302) C REP131                       DNA?                    (4035)    174       7   1629  
   906   14.7  0.5  0.6  Super-Scaffold_100001    1453701   1453862 (107250033) C CR1-E6_fAlb                  LINE/CR1                   (1)    216      71   1630  
    18   10.5  0.0  0.0  Super-Scaffold_100001    1454860   1454890 (107249005) + (TCTATT)n                    Simple_repeat                1     31     (0)   1631  
   262   33.1  9.7  0.6  Super-Scaffold_100001    1455480   1455634 (107248261) + turMer5-230                  Unknown                     56    224    (93)   1632  
    14   15.3  0.0  0.0  Super-Scaffold_100001    1458231   1458259 (107245636) + (TTTCC)n                     Simple_repeat                1     29     (0)   1633  
   322   25.5  5.8  6.4  Super-Scaffold_100001    1460005   1460209 (107243686) + strHab6-1525.inc             LINE/CR1                   114    317   (277)   1634  
    15    5.6  0.0  0.0  Super-Scaffold_100001    1460390   1460408 (107243487) + (A)n                         Simple_repeat                1     19     (0)   1635  
   286   21.9  0.0  1.9  Super-Scaffold_100001    1460462   1460561 (107243334) + droNov6-1050.inc             LINE/CR1                    47    101   (113)   1636  
  1191    9.3  1.7  0.1  Super-Scaffold_100001    1461210   1461417 (107242478) C CR1-E3_fAlb                  LINE/CR1                   (1)    437     249   1637  
  1054   11.1  1.3  4.6  Super-Scaffold_100001    1462492   1462709 (107241186) + turMer6-2632                 LINE/CR1                   212    538   (704)   1638  
   341   31.9  1.7  8.2  Super-Scaffold_100001    1463651   1463937 (107239958) + UCON4                        Unspecified                201    470     (0)   1639  
  2113   15.4  3.1  0.0  Super-Scaffold_100001    1464330   1464718 (107239177) + strHab6-601.inc              LINE/CR1                    29    429   (116)   1640  
    25   21.0  0.0  0.0  Super-Scaffold_100001    1465692   1465741 (107238154) + A-rich                       Low_complexity               1     50     (0)   1641  
    15   26.1  2.0  0.0  Super-Scaffold_100001    1466337   1466386 (107237509) + (TATA)n                      Simple_repeat                1     51     (0)   1642  
   376   32.6  1.5  0.5  Super-Scaffold_100001    1474612   1474808 (107229087) C UCON60_Saur                  DNA?                      (30)    737     539   1643  
   432   14.6  6.6  2.1  Super-Scaffold_100001    1475989   1476079 (107227816) + CR1-E_Pass-La_astRot.inc     LINE/CR1                   544    638     (6)   1644  
  1438   15.3  0.8  0.6  Super-Scaffold_100001    1476579   1476865 (107227030) + CR1-E3_fAlb                  LINE/CR1                   177    514   (857)   1645  
   392   23.0  2.3  1.6  Super-Scaffold_100001    1479268   1479395 (107224500) + UCON4                        Unspecified                335    463     (7)   1646  
   497   26.6  2.7  2.0  Super-Scaffold_100001    1480351   1480496 (107223399) + MIR_Aves2                    SINE/MIR                     3    149   (106)   1647  
   642   10.0  3.6  0.9  Super-Scaffold_100001    1482513   1482623 (107221272) + turMer1-15                   LINE/CR1                   105    218     (2)   1648  
   259   16.2  4.3  1.4  Super-Scaffold_100001    1484356   1484424 (107219471) C turMer6-11376                DNA                       (69)     87      17   1649  
    16    0.0  0.0  0.0  Super-Scaffold_100001    1485606   1485623 (107218272) + (A)n                         Simple_repeat                1     18     (0)   1650  
    16   24.6  1.8  1.8  Super-Scaffold_100001    1485756   1485810 (107218085) + (TATAA)n                     Simple_repeat                1     55     (0)   1651  
    16   13.2  0.0  0.0  Super-Scaffold_100001    1486695   1486719 (107217176) + (T)n                         Simple_repeat                1     25     (0)   1652  
    17   18.4  0.0  0.0  Super-Scaffold_100001    1486749   1486779 (107217116) + A-rich                       Low_complexity               1     31     (0)   1653  
    18   17.7  0.0  0.0  Super-Scaffold_100001    1487825   1487856 (107216039) + A-rich                       Low_complexity               1     32     (0)   1654  
   697   12.0  0.1  0.1  Super-Scaffold_100001    1488528   1488644 (107215251) C CR1-E5b_Ucy                  LINE/CR1                   (0)    853     753   1655  
    16   16.2  0.0  0.0  Super-Scaffold_100001    1488892   1488919 (107214976) + A-rich                       Low_complexity               1     28     (0)   1656  
   885   20.0  9.8  0.4  Super-Scaffold_100001    1489497   1489742 (107214153) C CR1-L3B_Croc                 LINE/CR1                   (7)   3270    3002   1657  
   536   31.9 10.7  3.0  Super-Scaffold_100001    1489963   1490243 (107213652) + strHab4-853                  Unknown                      6    307    (16)   1658  
   458   19.8 13.6  1.7  Super-Scaffold_100001    1490253   1490371 (107213524) C strHab6-7986.inc             LINE/CR1                  (56)   1875    1765   1659  
  2222   17.4  0.9  0.7  Super-Scaffold_100001    1492888   1493316 (107210579) + CR1-J1_Ucy                   LINE/CR1                   647   1076     (3)   1660  
    15    5.5  0.0  0.0  Super-Scaffold_100001    1494305   1494323 (107209572) + (T)n                         Simple_repeat                1     19     (0)   1661  
   518   12.2  0.0  1.2  Super-Scaffold_100001    1494840   1494930 (107208965) C CR1-E_corCor                 LINE/CR1                   (5)    320     246   1662  
   663   18.2  5.8  0.0  Super-Scaffold_100001    1496665   1496785 (107207110) C CR1-E5b_Ucy                  LINE/CR1                   (0)    853     726   1663  
    16   15.9  0.0  0.0  Super-Scaffold_100001    1496821   1496848 (107207047) + A-rich                       Low_complexity               1     28     (0)   1664  
   794   21.5  7.4  2.4  Super-Scaffold_100001    1496942   1497184 (107206711) + CR1-J2_Pass                  LINE/CR1                  4014   4268     (9)   1665  
   313   30.9  4.6  3.8  Super-Scaffold_100001    1497563   1497693 (107206202) C calAnn6-4279                 Unknown                 (4259)   1811    1680   1666  
  2488   14.5  2.7  0.9  Super-Scaffold_100001    1498393   1498870 (107205025) C CR1-Y_Pass                   LINE/CR1                   (7)   3781    3348   1667  
   500   27.3  3.2  0.6  Super-Scaffold_100001    1499385   1499401 (107204494) + Eulor6D                      DNA?                         4    161   (140)   1668  
   503   25.0  3.6  0.7  Super-Scaffold_100001    1499402   1499538 (107204357) + turMer6-7209                 DNA/Crypton                 14    154   (135)   1669  
  1097   24.8  0.0  7.1  Super-Scaffold_100001    1499642   1499958 (107203937) + CR1-D2                       LINE/CR1                  4372   4667    (12)   1670  
  1564    8.3  0.0  1.8  Super-Scaffold_100001    1501482   1501714 (107202181) + CR1-E3_fAlb                  LINE/CR1                   199    427    (11)   1671  
    65    3.0  0.0  0.0  Super-Scaffold_100001    1502387   1502453 (107201442) + (TAGTAA)n                    Simple_repeat                1     67     (0)   1672  
  2319   15.1  5.5  0.0  Super-Scaffold_100001    1503937   1504406 (107199489) + CR1-YB1_Tgu                  LINE/CR1                  3362   3857     (2)   1673  
   436   29.2  7.8  2.8  Super-Scaffold_100001    1505839   1506109 (107197786) C CR1-L3B_Croc                 LINE/CR1                   (6)   3271    2988   1674  
   514   27.1  0.0  0.0  Super-Scaffold_100001    1506145   1506273 (107197622) C turMer5-230                  Unknown                   (73)    244     116   1675 *
   801   13.4 15.9  0.0  Super-Scaffold_100001    1506264   1506420 (107197475) C turMer6-2632                 LINE/CR1                  (45)    405     224   1676  
   372   35.2  2.6  2.2  Super-Scaffold_100001    1506750   1507022 (107196873) C CR1-L3A_Croc                 LINE/CR1                 (616)   3672    3399   1677  
  1827   15.6  4.3  0.1  Super-Scaffold_100001    1507226   1507572 (107196323) C CR1-J2_Pass                  LINE/CR1                   (7)   4270    3921   1678  
    19    0.0  0.0  0.0  Super-Scaffold_100001    1507737   1507757 (107196138) + (T)n                         Simple_repeat                1     21     (0)   1679  
    19   11.3  0.0  7.3  Super-Scaffold_100001    1509983   1510026 (107193869) + (TTA)n                       Simple_repeat                1     41     (0)   1680  
    18   12.0  0.0  0.0  Super-Scaffold_100001    1510216   1510242 (107193653) + (A)n                         Simple_repeat                1     27     (0)   1681  
   658   15.4  5.2  1.4  Super-Scaffold_100001    1511757   1511908 (107191987) C CR1-E                        LINE/CR1                   (0)   4524    4397   1682  
    13   18.9  2.8  0.0  Super-Scaffold_100001    1514903   1514938 (107188957) + (TCAATA)n                    Simple_repeat                1     37     (0)   1683  
   580   19.6  6.5  0.7  Super-Scaffold_100001    1515217   1515355 (107188540) + CR1-YB2_Pass                 LINE/CR1                  3712   3858    (13)   1684  
    15    5.5  0.0  0.0  Super-Scaffold_100001    1519973   1519991 (107183904) + (T)n                         Simple_repeat                1     19     (0)   1685  
  1216   16.2  3.1  0.4  Super-Scaffold_100001    1522014   1522275 (107181620) + CR1-E_corCor                 LINE/CR1                    94    578    (40)   1686  
   691   15.0  4.1  3.2  Super-Scaffold_100001    1523503   1523653 (107180242) + CR1-E5b_Ucy                  LINE/CR1                   702    853     (0)   1687  
    27    0.0  0.0  0.0  Super-Scaffold_100001    1523928   1523953 (107179942) + (T)n                         Simple_repeat                1     26     (0)   1688  
    13   12.8  0.0 10.5  Super-Scaffold_100001    1524238   1524279 (107179616) + A-rich                       Low_complexity               1     38     (0)   1689  
    34   23.5  1.6  0.8  Super-Scaffold_100001    1524871   1524940 (107178955) + A-rich                       Low_complexity               1     70     (0)   1690  
    17   17.9  3.7  3.7  Super-Scaffold_100001    1527178   1527231 (107176664) + (TATTCT)n                    Simple_repeat                1     54     (0)   1691  
  2354   13.2  6.7  1.7  Super-Scaffold_100001    1530953   1531447 (107172448) + CR1-E2_Ucy                   LINE/CR1                    44    492   (879)   1692  
    18   10.5  2.1  6.7  Super-Scaffold_100001    1532162   1532208 (107171687) + A-rich                       Low_complexity               1     45     (0)   1693  
    22    3.1  0.0  5.7  Super-Scaffold_100001    1534946   1534982 (107168913) + (AAAATT)n                    Simple_repeat                1     35     (0)   1694  
  2808   14.1  1.0  0.9  Super-Scaffold_100001    1535371   1535871 (107168024) + CR1-E2_Ucy                   LINE/CR1                     1    528   (713)   1695  
   688    8.0  1.1  1.8  Super-Scaffold_100001    1536244   1536381 (107167514) C turMer1-28                   DNA/TcMar-Tc2            (107)    127       1   1696 *
   843    6.9  0.0  1.7  Super-Scaffold_100001    1536267   1536384 (107167511) + turMer1-47                   LTR/Unknown               2541   2656  (2167)   1697  
   247   11.4  0.0  0.0  Super-Scaffold_100001    1536356   1536390 (107167505) C turMer1-47                   LTR/Unknown             (3046)   1777    1743   1698 *
    12   17.2  3.8  7.8  Super-Scaffold_100001    1538495   1538547 (107165348) + (TATT)n                      Simple_repeat                1     51     (0)   1699  
   705   27.4 19.4  2.1  Super-Scaffold_100001    1541992   1542605 (107161290) C droNov5-531.inc              LINE/CR1                   (0)   1739     916   1700  
  1311   12.2  9.0  0.4  Super-Scaffold_100001    1542733   1542955 (107160940) C CR1-E4_fAlb                  LINE/CR1                   (1)    429     188   1701  
    65    0.0  0.0  0.0  Super-Scaffold_100001    1545576   1545630 (107158265) + (AT)n                        Simple_repeat                1     55     (0)   1702  
    28   12.9  0.0  0.0  Super-Scaffold_100001    1546644   1546686 (107157209) + (A)n                         Simple_repeat                1     43     (0)   1703  
   259   23.2 12.3  2.6  Super-Scaffold_100001    1547902   1548007 (107155888) C calAnn6-4951                 Unknown                   (30)    236     121   1704 *
  1662   23.2 12.7  0.2  Super-Scaffold_100001    1547996   1548472 (107155423) C CR1-Y3                       LINE/CR1                  (19)   4505    3972   1705  
   447   16.9  0.0  0.6  Super-Scaffold_100001    1549135   1549227 (107154668) C CR1-C4                       LINE/CR1                   (5)   4534    4438   1706  
    17    8.8  0.0  0.0  Super-Scaffold_100001    1551407   1551430 (107152465) + (T)n                         Simple_repeat                1     24     (0)   1707  
   880   18.7  5.3  0.0  Super-Scaffold_100001    1557154   1557324 (107146571) C CR1-D2                       LINE/CR1                   (6)   4673    4494   1708  
   361   25.8  1.0  3.2  Super-Scaffold_100001    1559671   1559766 (107144129) C MER131                       SINE?                     (79)     95       2   1709  
  2002   19.3  0.3  0.0  Super-Scaffold_100001    1560980   1561331 (107142564) C CR1-J2_Pass                  LINE/CR1                   (3)   4274    3922   1710  
    17    4.2  0.0  0.0  Super-Scaffold_100001    1561659   1561683 (107142212) + (CCTC)n                      Simple_repeat                1     25     (0)   1711  
  2878   13.7  4.8  0.4  Super-Scaffold_100001    1564191   1564711 (107139184) + CR1-YB1_Tgu                  LINE/CR1                  3043   3586   (273)   1712  
    26    8.9  0.0  0.0  Super-Scaffold_100001    1565569   1565604 (107138291) + (A)n                         Simple_repeat                1     36     (0)   1713  
   484   26.3 12.6  3.0  Super-Scaffold_100001    1569346   1569717 (107134178) + CR1-8_Crp                    LINE/CR1                   959   1365  (1493)   1714  
   247   28.3  4.9 10.2  Super-Scaffold_100001    1569883   1570067 (107133828) + droNov4-55.inc               LINE/CR1                   938   1113    (55)   1715  
    19    0.0  0.0  0.0  Super-Scaffold_100001    1570703   1570723 (107133172) + (A)n                         Simple_repeat                1     21     (0)   1716  
    12    7.8  3.2  6.7  Super-Scaffold_100001    1573009   1573039 (107130856) + (GCACA)n                     Simple_repeat                1     30     (0)   1717  
   783   21.9  3.6  0.7  Super-Scaffold_100001    1573852   1574048 (107129847) + CR1-J2_Pass                  LINE/CR1                  4104   4267    (10)   1718  
  2109   22.6  6.2  0.8  Super-Scaffold_100001    1575151   1575667 (107128228) + CR1-X1_Pass                  LINE/CR1                  3890   4422     (6)   1719  
   249   20.6  4.3  1.4  Super-Scaffold_100001    1579645   1579713 (107124182) + droNovLTRL2_LTR              LTR/ERVL                  1247   1317     (1)   1720  
    14    9.7  5.7  2.8  Super-Scaffold_100001    1581067   1581101 (107122794) + (TTAATA)n                    Simple_repeat                1     36     (0)   1721  
    13    4.2  8.0  0.0  Super-Scaffold_100001    1582267   1582291 (107121604) + (AAAAG)n                     Simple_repeat                1     27     (0)   1722  
   281   18.3  0.0  2.6  Super-Scaffold_100001    1584027   1584097 (107119798) + CR1-X2                       LINE/CR1                  1406   1466    (94)   1723  
   354   14.2  3.8  3.7  Super-Scaffold_100001    1584173   1584270 (107119625) C turMer5-1544                 LINE/CR1                  (35)    203     140   1724  
   262   24.9  0.0  0.0  Super-Scaffold_100001    1585275   1585354 (107118541) + turMer6-11376                DNA                         18    100    (56)   1725  
    24   23.1  1.0  1.0  Super-Scaffold_100001    1585629   1585685 (107118210) + A-rich                       Low_complexity               1     57     (0)   1726  
   333   27.9  0.9  0.9  Super-Scaffold_100001    1589085   1589189 (107114706) + calAnn6-60.inc               Unknown                      9    113   (135)   1727 *
  1092    8.4  0.7  0.3  Super-Scaffold_100001    1589186   1589358 (107114537) C CR1-E3_fAlb                  LINE/CR1                  (39)    399     247   1728  
   467   16.7  8.3  0.0  Super-Scaffold_100001    1589565   1589672 (107114223) + turMer1-8                    LINE/CR1                   320    436    (78)   1729  
    14   11.5  0.0  3.5  Super-Scaffold_100001    1591075   1591153 (107112742) + (TGTT)n                      Simple_repeat                1     76     (0)   1730  
    15   13.7  0.0  0.0  Super-Scaffold_100001    1595065   1595088 (107108807) + (T)n                         Simple_repeat                1     24     (0)   1731  
   237   30.8  0.0  0.0  Super-Scaffold_100001    1595859   1595923 (107107972) C calAnn6-2173.inc             Unknown                  (137)    162      98   1732  
    21   26.2  4.4  0.0  Super-Scaffold_100001    1597520   1597587 (107106308) + (TA)n                        Simple_repeat                1     71     (0)   1733  
   823   10.3  2.0  0.8  Super-Scaffold_100001    1597841   1597974 (107105921) C turMer1-15                   LINE/CR1                   (2)    218      98   1734  
    15   28.7  0.0  0.0  Super-Scaffold_100001    1598321   1598362 (107105533) + GA-rich                      Low_complexity               1     42     (0)   1735  
   370   23.6  3.1  2.4  Super-Scaffold_100001    1598989   1599118 (107104777) + strHab6-26.inc               LINE/CR1                  2710   2797  (1706)   1736  
   283   16.3  0.0  0.0  Super-Scaffold_100001    1599122   1599170 (107104725) + CR1-E6_fAlb                  LINE/CR1                   168    216     (1)   1737  
    29    3.2  0.0  0.0  Super-Scaffold_100001    1599807   1599838 (107104057) + (AATA)n                      Simple_repeat                1     32     (0)   1738  
  1701   11.7  2.4  1.3  Super-Scaffold_100001    1600737   1601042 (107102853) + CR1-E3_fAlb                  LINE/CR1                   175    574     (0)   1739  
    12   16.2  2.6  5.3  Super-Scaffold_100001    1602139   1602177 (107101718) + (TTTTAT)n                    Simple_repeat                1     38     (0)   1740  
  2109   18.1 14.1  0.6  Super-Scaffold_100001    1602822   1603387 (107100508) + CR1-J1_Ucy                   LINE/CR1                   438   1079     (0)   1741  
  4588    8.8  2.1  0.3  Super-Scaffold_100001    1603557   1604207 (107099688) + fAlbLTRK3                    LTR/ERVK                     1    663     (0)   1742  
   302   23.6  0.8  9.9  Super-Scaffold_100001    1604215   1604346 (107099549) + droNovLTRL2_LTR              LTR/ERVL                   708    828   (490)   1743 *
   303   25.2  4.1  2.4  Super-Scaffold_100001    1604270   1604391 (107099504) + strHab6-1619                 Unknown                    701    824   (414)   1744  
    33    0.0  0.0  0.0  Super-Scaffold_100001    1605079   1605109 (107098786) + (T)n                         Simple_repeat                1     31     (0)   1745  
  1585   22.2 13.9  0.5  Super-Scaffold_100001    1606939   1607427 (107096468) C CR1-Y2_Aves                  LINE/CR1                  (14)   3325    2772   1746  
  2246   25.1  9.1  0.7  Super-Scaffold_100001    1607434   1608124 (107095771) C CR1-Y2_Aves                  LINE/CR1                 (712)   2627    1879   1746  
    20    0.0  0.0  0.0  Super-Scaffold_100001    1611763   1611784 (107092111) + (A)n                         Simple_repeat                1     22     (0)   1747  
    16    9.7  0.0  0.0  Super-Scaffold_100001    1611843   1611864 (107092031) + (A)n                         Simple_repeat                1     22     (0)   1747  
   351   24.4  5.9  0.0  Super-Scaffold_100001    1613181   1613315 (107090580) + turMer6-6925                 Unknown                      5    147    (24)   1748  
    26    0.0  0.0  0.0  Super-Scaffold_100001    1613566   1613593 (107090302) + (A)n                         Simple_repeat                1     28     (0)   1749  
    13   18.6  8.2  0.0  Super-Scaffold_100001    1613984   1614032 (107089863) + (TTTATAA)n                   Simple_repeat                1     53     (0)   1750  
    16   13.2  0.0  0.0  Super-Scaffold_100001    1615064   1615088 (107088807) + (A)n                         Simple_repeat                1     25     (0)   1751  
  4567   17.5  4.7  1.0  Super-Scaffold_100001    1616187   1617080 (107086815) C CR1-J1_Ucy                   LINE/CR1                   (3)   1076     150   1752  
   289   27.0  6.1  3.4  Super-Scaffold_100001    1617330   1617444 (107086451) C strHab5-478.inc              LINE/CR1                 (153)    269     152   1753  
    16    0.0  0.0  0.0  Super-Scaffold_100001    1620010   1620027 (107083868) + (T)n                         Simple_repeat                1     18     (0)   1754  
  2025   18.1  2.2  0.6  Super-Scaffold_100001    1621097   1621581 (107082314) + CR1-E_Pass-La_astRot.inc     LINE/CR1                    90    602    (42)   1755  
   471   18.9  5.2  0.5  Super-Scaffold_100001    1626474   1626583 (107077312) + turMer1-15                   LINE/CR1                   117    218     (2)   1756  
   301   19.8 10.5  0.0  Super-Scaffold_100001    1626513   1626598 (107077297) C lycPyr5-559a                 Unknown                 (2724)   1946    1852   1757 *
    25    0.0  0.0  0.0  Super-Scaffold_100001    1626981   1627007 (107076888) + (A)n                         Simple_repeat                1     27     (0)   1758  
    19    8.3  0.0  0.0  Super-Scaffold_100001    1627016   1627041 (107076854) + (T)n                         Simple_repeat                1     26     (0)   1759  
    19    8.2  0.0  0.0  Super-Scaffold_100001    1628264   1628289 (107075606) + (T)n                         Simple_repeat                1     26     (0)   1760  
    16    5.2  0.0  0.0  Super-Scaffold_100001    1629469   1629488 (107074407) + (AT)n                        Simple_repeat                1     20     (0)   1761  
   339   18.7 35.5  0.0  Super-Scaffold_100001    1629746   1629852 (107074043) + turMer2-12                   LINE/CR1                   430    574     (0)   1762  
    13   14.3  3.0  3.0  Super-Scaffold_100001    1632176   1632208 (107071687) + (AAT)n                       Simple_repeat                1     33     (0)   1763  
    13   24.9  5.7  2.8  Super-Scaffold_100001    1632429   1632498 (107071397) + (ATTT)n                      Simple_repeat                1     72     (0)   1764  
    16    0.0  0.0  0.0  Super-Scaffold_100001    1634354   1634370 (107069525) + (A)n                         Simple_repeat                1     17     (0)   1765  
    43   17.6  0.0  0.0  Super-Scaffold_100001    1634379   1634455 (107069440) + (T)n                         Simple_repeat                1     77     (0)   1766  
    21    7.6  0.0  0.0  Super-Scaffold_100001    1635543   1635570 (107068325) + (A)n                         Simple_repeat                1     28     (0)   1767  
    22    0.0  0.0  0.0  Super-Scaffold_100001    1636294   1636317 (107067578) + (T)n                         Simple_repeat                1     24     (0)   1768  
    16   19.2  0.0  0.0  Super-Scaffold_100001    1639782   1639811 (107064084) + A-rich                       Low_complexity               1     30     (0)   1769  
  1971   20.6 12.9  0.6  Super-Scaffold_100001    1645165   1645720 (107058175) C CR1-E_Pass-La_astRot.inc     LINE/CR1                   (1)    643      20   1770  
    18   12.6  0.0  2.8  Super-Scaffold_100001    1648641   1648677 (107055218) + (AAGTATT)n                   Simple_repeat                1     36     (0)   1771  
    16    0.0  0.0  0.0  Super-Scaffold_100001    1650219   1650236 (107053659) + (A)n                         Simple_repeat                1     18     (0)   1772  
    16   15.9  0.0  0.0  Super-Scaffold_100001    1650455   1650482 (107053413) + (T)n                         Simple_repeat                1     28     (0)   1773  
   439   32.1  5.4  3.1  Super-Scaffold_100001    1650690   1650911 (107052984) + calAnn6-1913.inc             LINE/CR1                     5    231    (25)   1774  
    16    0.0  0.0  0.0  Super-Scaffold_100001    1653642   1653658 (107050237) + (A)n                         Simple_repeat                1     17     (0)   1775  
   472   20.1 17.3  1.1  Super-Scaffold_100001    1653781   1653936 (107049959) + droNov2-13.inc               LINE/CR1                    13    193  (1882)   1776  
   438   15.2 14.7  0.6  Super-Scaffold_100001    1653919   1654026 (107049869) C strHab2-5.inc                LINE/CR1                 (501)    823     720   1777 *
   265   18.2  0.0  8.3  Super-Scaffold_100001    1654025   1654102 (107049793) + droNov2-13.inc               LINE/CR1                   191    262  (1813)   1776 *
   764   23.1  7.5  5.8  Super-Scaffold_100001    1654123   1654361 (107049534) + CR1-Y2_Aves                  LINE/CR1                  3081   3323    (16)   1778  
   677   10.0  0.0  0.0  Super-Scaffold_100001    1654471   1654560 (107049335) C turMer4-253                  LTR/ERVL                  (53)   1925    1836   1779  
   340   20.0  3.2  3.2  Super-Scaffold_100001    1654488   1654510 (107049385) + turMer4-253                  LTR/ERVL                  1836   1925    (50)   1779 *
   417    4.3  2.1  0.9  Super-Scaffold_100001    1654511   1654577 (107049318) + turMer1-17                   DNA/TcMar-Tc2              385    438     (0)   1780  
   358   12.1  6.0  1.4  Super-Scaffold_100001    1654521   1654587 (107049308) C turMer1-47                   LTR/Unknown             (3017)   1806    1737   1781 *
   248   21.6 20.3  0.0  Super-Scaffold_100001    1654532   1654605 (107049290) + turMer1-44                   LTR/Unknown               2042   2130  (2722)   1782 *
    12   31.5  0.0  0.0  Super-Scaffold_100001    1655352   1655398 (107048497) + A-rich                       Low_complexity               1     47     (0)   1783  
    25    6.6  0.0  0.0  Super-Scaffold_100001    1655672   1655703 (107048192) + (A)n                         Simple_repeat                1     32     (0)   1784  
    16   24.2  3.3  1.6  Super-Scaffold_100001    1655704   1655730 (107048165) + A-rich                       Low_complexity               2     61     (0)   1785  
    19    4.5  0.0  0.0  Super-Scaffold_100001    1660166   1660188 (107043707) + (A)n                         Simple_repeat                1     23     (0)   1786  
   234   19.2  0.0  2.1  Super-Scaffold_100001    1660976   1661023 (107042872) C ERV3-23_PMaj-LTR             LTR/ERV3                   (3)    551     505   1787  
  1153   21.9 13.6  2.9  Super-Scaffold_100001    1661987   1662325 (107041570) + calAnn6-194.inc              LINE/CR1                  1201   1574    (46)   1788  
    21    0.0  0.0  0.0  Super-Scaffold_100001    1663766   1663788 (107040107) + (A)n                         Simple_repeat                1     23     (0)   1789  
    24   14.3  0.0  0.0  Super-Scaffold_100001    1664758   1664796 (107039099) + (A)n                         Simple_repeat                1     39     (0)   1790  
   378   28.5  6.2  2.4  Super-Scaffold_100001    1665081   1665294 (107038601) C calAnn6-60.inc               Unknown                   (35)    282      25   1791  
  1102   14.6  1.2  1.3  Super-Scaffold_100001    1667913   1668119 (107035776) + CR1-E3_fAlb                  LINE/CR1                   265    438     (0)   1792  
   649   28.9  4.0  2.9  Super-Scaffold_100001    1668816   1669089 (107034806) C strHab4-54.inc               LINE/CR1                 (193)    288      12   1793  
   569   19.7  1.1  2.0  Super-Scaffold_100001    1669469   1669597 (107034298) + turMer1-36                   LINE/CR1                   164    275     (0)   1794  
   479    9.5  0.0  0.0  Super-Scaffold_100001    1669995   1670057 (107033838) + turMer1-32                   DNA/hAT-Charlie              1     63     (0)   1795  
  5582    7.9  1.7  6.9  Super-Scaffold_100001    1670058   1670880 (107033015) + turMer1-47                   LTR/Unknown               1877   2657  (2166)   1796  
   590   17.9  2.6  0.0  Super-Scaffold_100001    1670779   1670895 (107033000) + turMer4-253                  LTR/ERVL                  1168   1287   (691)   1797 *
   399   28.9  7.3  2.0  Super-Scaffold_100001    1673065   1673297 (107030598) + REP131                       DNA                       2281   2525  (1684)   1798  
    19    4.5  0.0  0.0  Super-Scaffold_100001    1673305   1673327 (107030568) + (A)n                         Simple_repeat                1     23     (0)   1799  
    12   15.9  9.5  0.0  Super-Scaffold_100001    1673427   1673468 (107030427) + (CTTAGT)n                    Simple_repeat                1     46     (0)   1800  
    13   21.1  5.2  3.4  Super-Scaffold_100001    1673484   1673541 (107030354) + GA-rich                      Low_complexity               1     59     (0)   1801  
   244   26.1  4.3  0.0  Super-Scaffold_100001    1677547   1677615 (107026280) C calAnn6-387.inc              Unknown                   (81)    112      41   1802  
    16    0.0  0.0  0.0  Super-Scaffold_100001    1679125   1679141 (107024754) + (A)n                         Simple_repeat                1     17     (0)   1803  
    21   13.3  0.0  0.0  Super-Scaffold_100001    1681790   1681822 (107022073) + (A)n                         Simple_repeat                1     33     (0)   1804  
    20    4.3  0.0  0.0  Super-Scaffold_100001    1682913   1682936 (107020959) + (A)n                         Simple_repeat                1     24     (0)   1805  
    31   29.5  0.0  0.0  Super-Scaffold_100001    1683128   1683214 (107020681) + GA-rich                      Low_complexity               1     87     (0)   1806  
    37    6.6  0.0  0.0  Super-Scaffold_100001    1686512   1686559 (107017336) + (A)n                         Simple_repeat                1     48     (0)   1807  
    25    3.5  0.0  0.0  Super-Scaffold_100001    1691316   1691345 (107012550) + (A)n                         Simple_repeat                1     30     (0)   1808  
    15   23.3  2.2  0.0  Super-Scaffold_100001    1694922   1694966 (107008929) + A-rich                       Low_complexity               1     46     (0)   1809  
   237   25.6  2.6  0.0  Super-Scaffold_100001    1698758   1698835 (107005060) C CR1-10_CPB-La_astRot         LINE/CR1                 (161)    143      64   1810  
   228    3.5  0.0  0.0  Super-Scaffold_100001    1699459   1699487 (107004408) C CR1-J2_Pass                  LINE/CR1                  (15)   4262    4234   1811  
    28    8.1  0.0  0.0  Super-Scaffold_100001    1699532   1699571 (107004324) + (T)n                         Simple_repeat                1     40     (0)   1812  
   345   17.6  0.0  2.9  Super-Scaffold_100001    1703274   1703361 (107000534) + droNov6-273.inc              LINE/CR1                  1564   1622     (1)   1813  
  2998   11.4  0.0  1.0  Super-Scaffold_100001    1703565   1704076 (106999819) + turMer4-15                   DNA/TcMar-Tc2               48    554     (0)   1814  
  1446   18.9  5.5  4.9  Super-Scaffold_100001    1704077   1704640 (106999255) C turMer3-2                    Unknown                  (367)    503       1   1815  
   860   20.1  0.0  5.7  Super-Scaffold_100001    1704573   1704815 (106999080) C turMer1-42                   LTR/ERVK                (1022)   7342    7113   1816 *
    16   13.1  0.0  0.0  Super-Scaffold_100001    1706526   1706550 (106997345) + (A)n                         Simple_repeat                1     25     (0)   1817  
  2513   18.1  9.5  0.5  Super-Scaffold_100001    1714744   1715439 (106988456) C CR1-D2                       LINE/CR1                 (134)   4545    3388   1818  
    49   14.3  0.0  0.0  Super-Scaffold_100001    1715691   1715768 (106988127) + (A)n                         Simple_repeat                1     78     (0)   1819  
    16   10.0  0.0  0.0  Super-Scaffold_100001    1716611   1716632 (106987263) + (A)n                         Simple_repeat                1     22     (0)   1820  
    20   10.7  0.0  0.0  Super-Scaffold_100001    1717392   1717421 (106986474) + (TA)n                        Simple_repeat                1     30     (0)   1821  
   964   18.3 15.6  0.0  Super-Scaffold_100001    1717456   1717756 (106986139) C CR1-E_Pass-La_astRot.inc     LINE/CR1                  (37)    607     260   1822  
    26    0.0  0.0  0.0  Super-Scaffold_100001    1723847   1723871 (106980024) + (GGAT)n                      Simple_repeat                1     25     (0)   1823  
    12    9.7  0.0  0.0  Super-Scaffold_100001    1723891   1723912 (106979983) + (GGAA)n                      Simple_repeat                1     22     (0)   1824  
  1552   17.6  4.0  0.0  Super-Scaffold_100001    1724283   1724605 (106979290) + CR1-Y_Pass                   LINE/CR1                  3446   3781     (7)   1825  
   560   20.2  0.8  0.0  Super-Scaffold_100001    1724612   1724735 (106979160) C CR1-J3_Pass                  LINE/CR1                  (24)   4242    4118   1826  
  1158   17.8  1.6  5.5  Super-Scaffold_100001    1725015   1725293 (106978602) + CR1-X3_Pass                  LINE/CR1                  4170   4411    (60)   1827  
   298   27.6  0.0  2.9  Super-Scaffold_100001    1730328   1730435 (106973460) C strHab6-1688                 Unknown                   (76)    115      11   1828  
    25    3.5  0.0  0.0  Super-Scaffold_100001    1730721   1730750 (106973145) + (A)n                         Simple_repeat                1     30     (0)   1829  
   295   31.9  1.6  5.1  Super-Scaffold_100001    1731087   1731208 (106972687) C MER133B                      DNA?                       (7)    133      16   1830 *
   301   31.0  2.0  1.0  Super-Scaffold_100001    1731109   1731209 (106972686) + MER133B                      DNA/PIF-Harbinger            5    106     (9)   1831  
    12   20.6  2.9  0.0  Super-Scaffold_100001    1731826   1731859 (106972036) + (TTTG)n                      Simple_repeat                1     35     (0)   1832  
    41   22.6  0.0  0.0  Super-Scaffold_100001    1732006   1732092 (106971803) + A-rich                       Low_complexity               1     87     (0)   1833  
    17    4.2  0.0  0.0  Super-Scaffold_100001    1732493   1732517 (106971378) + (ACAG)n                      Simple_repeat                1     25     (0)   1834  
    13    0.0  0.0  5.0  Super-Scaffold_100001    1733848   1733868 (106970027) + (CTT)n                       Simple_repeat                1     20     (0)   1835  
    18   21.0  0.0  0.0  Super-Scaffold_100001    1734781   1734815 (106969080) + A-rich                       Low_complexity               1     35     (0)   1836  
   292   32.0  2.4  0.8  Super-Scaffold_100001    1735474   1735514 (106968381) C MER131                       DNA?                      (51)    164      40   1837  
   309   29.3  0.0  0.0  Super-Scaffold_100001    1735515   1735596 (106968299) C turMer6-2088                 DNA                       (63)    148      67   1838  
   356   25.5  1.8  8.5  Super-Scaffold_100001    1735775   1735937 (106967958) + REP131                       DNA                       3733   3885   (324)   1839  
   303   28.5  6.6  3.5  Super-Scaffold_100001    1736003   1736169 (106967726) C strHab6-342                  DNA                      (149)    177       6   1840 *
   709   28.0  2.3  0.0  Super-Scaffold_100001    1736026   1736239 (106967656) + REP131                       DNA                       3989   4207     (2)   1841  
    23    7.0  0.0  0.0  Super-Scaffold_100001    1737154   1737183 (106966712) + (A)n                         Simple_repeat                1     30     (0)   1842  
    27    0.0  0.0  0.0  Super-Scaffold_100001    1737420   1737448 (106966447) + (A)n                         Simple_repeat                1     29     (0)   1843  
    15   15.3  0.0  5.3  Super-Scaffold_100001    1739675   1739714 (106964181) + (TTATT)n                     Simple_repeat                1     38     (0)   1844  
    29   17.7  0.0  0.0  Super-Scaffold_100001    1740189   1740240 (106963655) + A-rich                       Low_complexity               1     52     (0)   1845  
    19   20.9  2.0  8.7  Super-Scaffold_100001    1740331   1740344 (106963551) + G-rich                       Low_complexity               1     12     (0)   1846  
    41    4.4  0.0  0.0  Super-Scaffold_100001    1740345   1740391 (106963504) + (AGGGATGC)n                  Simple_repeat                1     47     (0)   1847  
    19   20.9  2.0  8.7  Super-Scaffold_100001    1740392   1740474 (106963421) + G-rich                       Low_complexity              13     91     (0)   1848  
    19    4.5  0.0  0.0  Super-Scaffold_100001    1741047   1741069 (106962826) + (T)n                         Simple_repeat                1     23     (0)   1849  
    40    0.0  0.0  0.0  Super-Scaffold_100001    1741238   1741274 (106962621) + (T)n                         Simple_repeat                1     37     (0)   1850  
    19   15.0  2.2  2.2  Super-Scaffold_100001    1741923   1741968 (106961927) + (TGTTT)n                     Simple_repeat                1     46     (0)   1851  
    41   11.9  0.0  0.0  Super-Scaffold_100001    1742282   1742355 (106961540) + (T)n                         Simple_repeat                1     74     (0)   1852  
    15    4.0  3.6  3.6  Super-Scaffold_100001    1742656   1742683 (106961212) + (GAAG)n                      Simple_repeat                1     28     (0)   1853  
    13   15.1  3.4  0.0  Super-Scaffold_100001    1742848   1742879 (106961016) + A-rich                       Low_complexity               1     33     (0)   1854  
    17   18.2  0.0  0.0  Super-Scaffold_100001    1743081   1743111 (106960784) + (C)n                         Simple_repeat                1     31     (0)   1855  
    31    0.0  0.0  0.0  Super-Scaffold_100001    1743239   1743267 (106960628) + (CAG)n                       Simple_repeat                1     29     (0)   1856  
   613   16.0  4.1  1.6  Super-Scaffold_100001    1747034   1747154 (106956741) + MER131_strHab.inc            DNA/MER                     13    136    (55)   1857  
   517   25.1  7.4  2.7  Super-Scaffold_100001    1747041   1747216 (106956679) + MER131                       DNA?                        20    203    (12)   1858 *
   564   20.2  1.6  1.3  Super-Scaffold_100001    1750735   1750855 (106953040) C CR1-E5b_Ucy                  LINE/CR1                   (0)    853     751   1859  
    18   12.2  0.0  0.0  Super-Scaffold_100001    1751385   1751411 (106952484) + (T)n                         Simple_repeat                1     27     (0)   1860  
    15   33.2  0.0  0.0  Super-Scaffold_100001    1751648   1751696 (106952199) + (TT)n                        Simple_repeat                1     49     (0)   1861  
    35   12.4  0.0  0.0  Super-Scaffold_100001    1752594   1752646 (106951249) + (A)n                         Simple_repeat                1     53     (0)   1862  
    24    9.5  6.2  2.0  Super-Scaffold_100001    1752890   1752937 (106950958) + GA-rich                      Low_complexity               1     50     (0)   1863  
  1665   12.5  3.1  0.8  Super-Scaffold_100001    1754899   1755176 (106948719) + CR1-E5_fAlb                  LINE/CR1                    80    326     (1)   1864  
   268   30.5  1.9  0.9  Super-Scaffold_100001    1756216   1756321 (106947574) C Harbinger-N276_AMi           DNA/PIF-Harbinger          (1)    109       3   1865  
   296   25.0  1.5  0.0  Super-Scaffold_100001    1756823   1756890 (106947005) + Chompy-4_Croc                DNA/PIF-Harbinger           61    129     (1)   1866  
    30   22.0  0.0  0.0  Super-Scaffold_100001    1758594   1758653 (106945242) + (T)n                         Simple_repeat                1     60     (0)   1867  
    11   27.2  2.3  0.0  Super-Scaffold_100001    1758664   1758707 (106945188) + (AATTTG)n                    Simple_repeat                1     45     (0)   1868  
    65    7.5  0.0  0.0  Super-Scaffold_100001    1760898   1760982 (106942913) + (T)n                         Simple_repeat                1     85     (0)   1869  
    33    5.0  0.0  0.0  Super-Scaffold_100001    1761352   1761392 (106942503) + (AG)n                        Simple_repeat                1     41     (0)   1870  
  1161   11.7  0.6  0.0  Super-Scaffold_100001    1762275   1762445 (106941450) + CR1-E_corCor                 LINE/CR1                   137    308    (17)   1871  
    34    8.7  0.0  0.0  Super-Scaffold_100001    1762447   1762496 (106941399) + (ATTCTATG)n                  Simple_repeat                1     50     (0)   1872  
    13   12.3  0.0 10.3  Super-Scaffold_100001    1762736   1762778 (106941117) + A-rich                       Low_complexity               1     39     (0)   1873  
   908   13.4  2.1  2.1  Super-Scaffold_100001    1763310   1763454 (106940441) C CR1-J3_Pass                  LINE/CR1                   (7)   4259    4115   1874  
   378   22.5 11.0  2.5  Super-Scaffold_100001    1764161   1764306 (106939589) + calAnn6-2173.inc             Unknown                     79    236    (63)   1875  
   770   29.8 10.9  3.1  Super-Scaffold_100001    1768016   1768428 (106935467) C REP131                       DNA                     (3765)    444       1   1876  
    18    0.0  0.0  0.0  Super-Scaffold_100001    1768846   1768865 (106935030) + (AC)n                        Simple_repeat                1     20     (0)   1877  
  1051   22.5  0.8  1.3  Super-Scaffold_100001    1769394   1769627 (106934268) C turMer1-15                   LINE/CR1                   (0)    220      40   1878  
    17   15.3  0.0  0.0  Super-Scaffold_100001    1770596   1770624 (106933271) + A-rich                       Low_complexity               1     29     (0)   1879  
   334   33.3  2.2  0.6  Super-Scaffold_100001    1773566   1773743 (106930152) C strHab6-5202.inc             DNA/PIF-Harbinger         (67)    285     105   1880  
   279   15.6  0.0  1.9  Super-Scaffold_100001    1774517   1774578 (106929317) C calAnn5-2498.inc             LINE/CR1                 (118)    878     784   1881  
  1363   13.8  4.1  2.0  Super-Scaffold_100001    1776988   1777296 (106926599) + CR1-E1_Ucy                   LINE/CR1                   205    509   (862)   1882  
    28    0.0  0.0  0.0  Super-Scaffold_100001    1778121   1778147 (106925748) + (T)n                         Simple_repeat                1     27     (0)   1883  
  2566   21.8 10.1  0.6  Super-Scaffold_100001    1778856   1779487 (106924408) + CR1-E5b_Ucy                  LINE/CR1                   191    853     (0)   1884  
    16   16.1  0.0  0.0  Super-Scaffold_100001    1780302   1780329 (106923566) + A-rich                       Low_complexity               1     28     (0)   1885  
  2719   12.3  0.7  0.5  Super-Scaffold_100001    1781626   1782042 (106921853) + CR1-J3_Pass                  LINE/CR1                  3842   4259     (7)   1886  
    31    3.3  0.0  0.0  Super-Scaffold_100001    1783834   1783864 (106920031) + (AT)n                        Simple_repeat                1     31     (0)   1887  
  1886   15.2  0.6  1.4  Super-Scaffold_100001    1783971   1784325 (106919570) C CR1-E3_fAlb                  LINE/CR1                   (0)    438     142   1888  
    13    4.3  3.9  3.9  Super-Scaffold_100001    1785070   1785095 (106918800) + (TCTCC)n                     Simple_repeat                1     26     (0)   1889  
    14   10.8  0.0  6.2  Super-Scaffold_100001    1785408   1785441 (106918454) + A-rich                       Low_complexity               1     32     (0)   1890  
   285   29.2 10.6  0.0  Super-Scaffold_100001    1786177   1786289 (106917606) C calAnn6-1477.inc             LINE/CR1                   (0)    334     210   1891  
   811   31.7  2.0  6.9  Super-Scaffold_100001    1786480   1787094 (106916801) C droNov5-82.inc               LINE/CR1                 (201)    481      21   1892  
  1289   15.2  2.4  3.6  Super-Scaffold_100001    1787199   1787476 (106916419) C CR1-E5_fAlb                  LINE/CR1                   (0)    327      87   1893  
    15    5.6  0.0  0.0  Super-Scaffold_100001    1790930   1790948 (106912947) + (T)n                         Simple_repeat                1     19     (0)   1894  
   716   13.0  0.1  1.6  Super-Scaffold_100001    1794824   1794950 (106908945) C CR1-E2_fAlb                  LINE/CR1                   (1)    199      98   1895  
   372   29.6  4.8  9.7  Super-Scaffold_100001    1796078   1796363 (106907532) C calAnn6-2173.inc             Unknown                    (2)    315      55   1896 *
   450   29.3  0.9  9.8  Super-Scaffold_100001    1796147   1796369 (106907526) + calAnn6-2173.inc             Unknown                     70    274    (25)   1897  
    92   11.9  0.0  0.0  Super-Scaffold_100001    1797030   1797166 (106906729) + (A)n                         Simple_repeat                1    137     (0)   1898  
    29   20.5  0.0  0.0  Super-Scaffold_100001    1797794   1797850 (106906045) + (T)n                         Simple_repeat                1     57     (0)   1899  
    13    7.4  6.5  3.1  Super-Scaffold_100001    1798722   1798752 (106905143) + (CTTT)n                      Simple_repeat                1     32     (0)   1900  
   410   22.4  1.6  7.4  Super-Scaffold_100001    1799197   1799359 (106904536) C CR1-13_AMi                   LINE/CR1                 (140)    584     455   1901  
    31    3.0  0.0  0.0  Super-Scaffold_100001    1799600   1799633 (106904262) + (TGAGC)n                     Simple_repeat                1     34     (0)   1902  
    13   18.9  7.1  0.0  Super-Scaffold_100001    1801836   1801877 (106902018) + (GTT)n                       Simple_repeat                1     45     (0)   1903  
   633   13.5  1.7  0.2  Super-Scaffold_100001    1802279   1802396 (106901499) + CR1-E_Pass-La_astRot.inc     LINE/CR1                   554    642     (2)   1904  
   239   11.4  0.0  0.0  Super-Scaffold_100001    1804906   1804940 (106898955) + strHab6-3384                 LINE/CR1                   168    202   (482)   1905  
  1206   17.6 12.6  1.3  Super-Scaffold_100001    1805710   1805976 (106897919) + CR1-J2_Pass                  LINE/CR1                  4013   4269     (8)   1906  
    15   13.9  0.0  0.0  Super-Scaffold_100001    1806336   1806359 (106897536) + (T)n                         Simple_repeat                1     24     (0)   1907  
  1234   11.9  4.1  2.4  Super-Scaffold_100001    1806852   1807078 (106896817) + CR1-E_corCor                 LINE/CR1                   107    324     (1)   1908  
  3042   18.1  4.5  0.6  Super-Scaffold_100001    1809354   1809970 (106893925) + CR1-J1_Ucy                   LINE/CR1                   436   1076     (3)   1909  
   309   34.3  3.5  0.0  Super-Scaffold_100001    1811882   1812024 (106891871) C calAnn6-612                  Unknown                  (131)    185      38   1910  
   344   27.9  8.1  0.6  Super-Scaffold_100001    1812728   1812875 (106891020) C OldhAT-N1c                   DNA/hAT                  (206)    333     175   1911  
    16   13.7  0.0  0.0  Super-Scaffold_100001    1812939   1812978 (106890917) + (T)n                         Simple_repeat                1     40     (0)   1912  
    15   29.7  0.0  0.0  Super-Scaffold_100001    1813160   1813208 (106890687) + (TTT)n                       Simple_repeat                1     49     (0)   1913  
  1399   20.1  3.5  0.7  Super-Scaffold_100001    1814345   1814654 (106889241) + CR1-E4_fAlb                  LINE/CR1                   125    430     (0)   1914  
   443   27.2  4.8  5.7  Super-Scaffold_100001    1815715   1815944 (106887951) C CR1-L3A_Croc                 LINE/CR1                  (66)   4222    3995   1915  
   260   27.3 12.5  0.0  Super-Scaffold_100001    1818028   1818115 (106885780) C L2-1_CPB                     LINE/L2                  (296)   3207    3109   1916  
    17   13.7  5.0  0.0  Super-Scaffold_100001    1822728   1822767 (106881128) + (TTTTCTT)n                   Simple_repeat                1     42     (0)   1917  
    20   32.2  0.0  0.0  Super-Scaffold_100001    1822826   1822887 (106881008) + (TT)n                        Simple_repeat                1     62     (0)   1918  
   342   21.6  0.0 18.8  Super-Scaffold_100001    1824782   1824901 (106878994) C OldhAT-N1b                   DNA/hAT                  (641)    299     199   1919  
    22   10.4  0.0  0.0  Super-Scaffold_100001    1824968   1824998 (106878897) + (T)n                         Simple_repeat                1     31     (0)   1920  
  1349   23.9  1.8  0.9  Super-Scaffold_100001    1825586   1825919 (106877976) C REP131                       DNA?                    (1554)   2655    2319   1921  
   493   29.8 21.1  1.6  Super-Scaffold_100001    1826053   1826540 (106877355) C REP131                       DNA?                    (2093)   2116    1535   1921  
  1168   21.1 10.1  6.0  Super-Scaffold_100001    1826797   1827164 (106876731) C REP131                       DNA                     (3814)    395      14   1922  
    14   12.3  5.4  2.6  Super-Scaffold_100001    1828510   1828546 (106875349) + (ATT)n                       Simple_repeat                1     38     (0)   1923  
   242   20.5  8.0  2.5  Super-Scaffold_100001    1830650   1830724 (106873171) + MER121B                      DNA/hAT                    330    408     (1)   1924  
   457   27.4  8.3  6.5  Super-Scaffold_100001    1831088   1831329 (106872566) + hAT6-N1_Croc                 DNA/hAT-hAT6                 3    248    (67)   1925  
    56    0.0  0.0  0.0  Super-Scaffold_100001    1831353   1831402 (106872493) + (T)n                         Simple_repeat                1     50     (0)   1926  
   247   17.1  0.0  0.0  Super-Scaffold_100001    1831452   1831492 (106872403) + hAT6-N1_Croc                 DNA/hAT-hAT6               275    315     (0)   1927  
    20   11.3  0.0  0.0  Super-Scaffold_100001    1832238   1832266 (106871629) + (A)n                         Simple_repeat                1     29     (0)   1928  
    13   20.3  7.8  0.0  Super-Scaffold_100001    1832269   1832282 (106871613) + A-rich                       Low_complexity               6     55     (0)   1929  
    17    8.9  0.0  0.0  Super-Scaffold_100001    1832307   1832330 (106871565) + (T)n                         Simple_repeat                1     24     (0)   1930  
    15    0.0  0.0  0.0  Super-Scaffold_100001    1832506   1832522 (106871373) + (AC)n                        Simple_repeat                1     17     (0)   1931  
    24   22.9  0.0  0.0  Super-Scaffold_100001    1832541   1832591 (106871304) + (T)n                         Simple_repeat                1     51     (0)   1932  
    19   12.6  2.1  4.3  Super-Scaffold_100001    1833055   1833101 (106870794) + A-rich                       Low_complexity               1     46     (0)   1933  
    18    4.8  0.0  0.0  Super-Scaffold_100001    1835036   1835057 (106868838) + (T)n                         Simple_repeat                1     22     (0)   1934  
    12   18.3  6.7  2.1  Super-Scaffold_100001    1836516   1836560 (106867335) + (TATTTG)n                    Simple_repeat                1     47     (0)   1935  
    12   12.7  2.5  7.9  Super-Scaffold_100001    1836568   1836607 (106867288) + (ATTTTA)n                    Simple_repeat                1     38     (0)   1936  
    38    0.0  0.0  0.0  Super-Scaffold_100001    1836616   1836650 (106867245) + (T)n                         Simple_repeat                1     35     (0)   1937  
   589   23.5  3.9  6.5  Super-Scaffold_100001    1837759   1837968 (106865927) + strHab5-1314.inc             LINE/CR1                   173    460     (1)   1938  
   288   13.0  2.2  0.0  Super-Scaffold_100001    1838137   1838182 (106865713) C CR1-E_Pass-La_astRot.inc     LINE/CR1                   (3)    641     595   1939  
   439    9.9  0.2  0.0  Super-Scaffold_100001    1840622   1840688 (106863207) C turMer3-49                   LINE/CR1                  (58)   2464    2406   1940 *
   704   20.6  1.9  1.2  Super-Scaffold_100001    1840686   1840847 (106863048) C CR1-E2_Ucy                   LINE/CR1                 (185)    290     128   1941  
    12    9.7  8.6  2.7  Super-Scaffold_100001    1844415   1844449 (106859446) + (ATGT)n                      Simple_repeat                1     37     (0)   1942  
   234   28.1  1.6  0.0  Super-Scaffold_100001    1845041   1845104 (106858791) C calAnn6-1747.inc             Unknown                   (46)    419     355   1943  
  2701   17.4  8.5  0.2  Super-Scaffold_100001    1845825   1846352 (106857543) + CR1-J2b_Ucy                  LINE/CR1                   574   1145    (60)   1944  
   549   15.3  0.9  1.8  Super-Scaffold_100001    1846350   1846367 (106857528) + turMer6-31249                Unknown                   1594   1703    (55)   1945 *
   790    5.4  0.0  0.0  Super-Scaffold_100001    1846368   1846460 (106857435) + turMer4-253                  LTR/ERVL                  1836   1928    (50)   1946  
   347   13.9  0.0  0.0  Super-Scaffold_100001    1846456   1846525 (106857370) + turMer5-937                  LINE/CR1                  1395   1444    (68)   1947 *
   319   27.5  9.0  3.7  Super-Scaffold_100001    1848306   1848460 (106855435) C calAnn6-60.inc               Unknown                   (38)    210      48   1948  
   406   25.7 15.3  3.6  Super-Scaffold_100001    1850190   1850391 (106853504) + calAnn6-612                  Unknown                     79    303    (13)   1949  
    37    2.4  0.0  0.0  Super-Scaffold_100001    1850719   1850761 (106853134) + (A)n                         Simple_repeat                1     43     (0)   1950  
    37    0.0  0.0  2.6  Super-Scaffold_100001    1852296   1852334 (106851561) + (TTCTTTTGT)n                 Simple_repeat                1     38     (0)   1951  
   385   29.6  6.0  1.6  Super-Scaffold_100001    1853309   1853490 (106850405) C turMer5-154                  Unknown                   (26)    199      10   1952  
   299   29.1  2.3  1.1  Super-Scaffold_100001    1855612   1855698 (106848197) C strHab6-5202.inc             DNA/PIF-Harbinger        (246)    106      19   1953  
    14   29.2  0.0  0.0  Super-Scaffold_100001    1857451   1857499 (106846396) + (TTTT)n                      Simple_repeat                1     49     (0)   1954  
    31    3.8  5.2  3.4  Super-Scaffold_100001    1860524   1860581 (106843314) + (ATGAT)n                     Simple_repeat                1     59     (0)   1955  
  2832   22.2  2.4  1.5  Super-Scaffold_100001    1860585   1861217 (106842678) + CR1-E_Pass-La_astRot.inc     LINE/CR1                    18    639     (5)   1956  
    21    6.7  0.0  3.0  Super-Scaffold_100001    1862123   1862156 (106841739) + (ATT)n                       Simple_repeat                1     33     (0)   1957  
   516   14.8 13.0  2.1  Super-Scaffold_100001    1863422   1863551 (106840344) + CR1-E_Pass-La_astRot.inc     LINE/CR1                   544    643     (1)   1958  
   422   28.8  5.0  5.0  Super-Scaffold_100001    1864844   1865004 (106838891) C calAnn6-60.inc               Unknown                   (47)    201      41   1959  
  1876   21.3  5.2  2.2  Super-Scaffold_100001    1865048   1865493 (106838402) + CR1-J2b_Ucy                  LINE/CR1                   747   1205     (0)   1960  
    25    6.7  0.0  0.0  Super-Scaffold_100001    1866847   1866878 (106837017) + (T)n                         Simple_repeat                1     32     (0)   1961  
    19    4.5  0.0  0.0  Super-Scaffold_100001    1867370   1867392 (106836503) + (T)n                         Simple_repeat                1     23     (0)   1962  
    16    0.0  0.0  0.0  Super-Scaffold_100001    1867938   1867954 (106835941) + (T)n                         Simple_repeat                1     17     (0)   1963  
   562   24.3  3.0  6.1  Super-Scaffold_100001    1869139   1869394 (106834501) + CR1-16_AMi                   LINE/CR1                   521    724   (127)   1964  
   245   21.8  1.8  0.0  Super-Scaffold_100001    1869640   1869694 (106834201) + UCON14                       DNA?                       277    332    (15)   1965  
    15    0.0  0.0  0.0  Super-Scaffold_100001    1870418   1870434 (106833461) + (TG)n                        Simple_repeat                1     17     (0)   1966  
   254   27.1  1.4  0.0  Super-Scaffold_100001    1872480   1872549 (106831346) C calAnn6-2903                 Unknown                  (131)    221     151   1967  
   836   21.7  5.7  1.4  Super-Scaffold_100001    1872645   1872854 (106831041) C CR1-I_Tgu                    LINE/CR1                   (9)   4276    4058   1968  
   433   16.8  1.5  4.1  Super-Scaffold_100001    1873130   1873276 (106830619) C turMer6-2632                 LINE/CR1                  (48)    402     167   1969  
  1173   13.8  1.3  0.7  Super-Scaffold_100001    1874661   1874856 (106829039) + CR1-YB1_Tgu                  LINE/CR1                  3689   3856     (3)   1970  
   243   20.3  4.2  2.8  Super-Scaffold_100001    1876135   1876160 (106827735) + turMer6-19177                DNA                          6     77   (137)   1971  
   251   11.1  6.7  0.0  Super-Scaffold_100001    1876161   1876205 (106827690) + MER131                       DNA?                        32     79   (136)   1972  
   412   22.1  6.2  2.0  Super-Scaffold_100001    1876508   1876604 (106827291) + MIR_Aves2                    SINE/MIR                    20    120   (135)   1973  
    12   16.6  0.0  0.0  Super-Scaffold_100001    1877833   1877859 (106826036) + (TCTTT)n                     Simple_repeat                1     27     (0)   1974  
   547   30.9  4.7  1.8  Super-Scaffold_100001    1881340   1881553 (106822342) + LFSINE_Vert                  SINE                        47    266   (193)   1975  
   262   31.2  1.0  2.1  Super-Scaffold_100001    1881860   1881957 (106821938) C CR1-11_Crp                   LINE/CR1                  (11)   1450    1354   1976  
   822   18.8  1.3  0.7  Super-Scaffold_100001    1882424   1882573 (106821322) + CR1-D2                       LINE/CR1                  4528   4678     (1)   1977  
    18    8.5  0.0  0.0  Super-Scaffold_100001    1882655   1882679 (106821216) + (T)n                         Simple_repeat                1     25     (0)   1978  
    11   24.5  2.2  2.2  Super-Scaffold_100001    1883676   1883720 (106820175) + (TTTGCTG)n                   Simple_repeat                1     45     (0)   1979  
    13    4.3  0.0  7.7  Super-Scaffold_100001    1884446   1884473 (106819422) + (TGGTT)n                     Simple_repeat                1     26     (0)   1980  
   284   23.8 11.1  2.0  Super-Scaffold_100001    1885863   1885952 (106817943) C Harbinger-N276_AMi           DNA/PIF-Harbinger          (8)    102       5   1981  
  2698   17.9  0.9  0.2  Super-Scaffold_100001    1889620   1890083 (106813812) + CR1-J2b_Ucy                  LINE/CR1                   736   1202     (3)   1982  
   250   29.4  2.3  2.3  Super-Scaffold_100001    1891532   1891618 (106812277) C Chompy-2353_AMi              DNA/PIF-Harbinger        (136)    134      48   1983  
    27   15.1  0.0  0.0  Super-Scaffold_100001    1891902   1891945 (106811950) + A-rich                       Low_complexity               1     44     (0)   1984  
  1298   20.5  5.0  1.8  Super-Scaffold_100001    1893146   1893468 (106810427) C CR1-E_Pass-La_astRot.inc     LINE/CR1                   (2)    642     310   1985  
  1202   17.2  0.8  0.6  Super-Scaffold_100001    1893700   1893937 (106809958) + CR1-YB2_Pass                 LINE/CR1                  3556   3748   (123)   1986  
   270   18.4  4.5  1.5  Super-Scaffold_100001    1893904   1893969 (106809926) + turMer4-8                    LINE/CR1                  1040   1107     (3)   1987 *
  1488   18.6  0.4  0.4  Super-Scaffold_100001    1894957   1895221 (106808674) + CR1-X1NA_Ucy                 LINE/CR1                    29    293     (0)   1988  
   509    7.2  2.9  0.0  Super-Scaffold_100001    1895332   1895400 (106808495) C turMer1-24                   DNA/MULE-MuDR            (245)     71       1   1989 *
  1178   14.0  2.3  0.3  Super-Scaffold_100001    1895348   1895636 (106808259) + turMer1-28                   DNA/TcMar-Tc2                1    356    (82)   1990  
   350    6.5  0.0  0.0  Super-Scaffold_100001    1895608   1895653 (106808242) C turMer1-32                   DNA/hAT-Charlie           (17)     46       1   1991 *
   307   23.4  2.6  1.3  Super-Scaffold_100001    1896328   1896405 (106807490) + CR1-Y2_Aves                  LINE/CR1                  3249   3327    (12)   1992  
   319   13.4  1.6  0.5  Super-Scaffold_100001    1900461   1900531 (106803364) + CR1-E_Pass-La_astRot.inc     LINE/CR1                   595    641     (3)   1993  
   936   11.2  0.0  0.7  Super-Scaffold_100001    1904464   1904608 (106799287) C CR1-E6_fAlb                  LINE/CR1                   (1)    216      94   1994  
   625   25.8 12.6  2.1  Super-Scaffold_100001    1906049   1906302 (106797593) + calAnn6-1553.inc             LINE/CR1                    55    334     (2)   1995  
    52    4.9  0.0  0.0  Super-Scaffold_100001    1907809   1907872 (106796023) + (A)n                         Simple_repeat                1     64     (0)   1996  
    24    8.8  2.7  0.0  Super-Scaffold_100001    1908654   1908690 (106795205) + (AT)n                        Simple_repeat                1     38     (0)   1997  
  1206   19.3  8.7  0.0  Super-Scaffold_100001    1908756   1909009 (106794886) C CR1-D2                       LINE/CR1                  (69)   4610    4335   1998  
   463   22.7  2.1  0.0  Super-Scaffold_100001    1909189   1909285 (106794610) + CR1-D2                       LINE/CR1                  4496   4594    (85)   1999 *
  1527   17.2  0.3  5.9  Super-Scaffold_100001    1909283   1909584 (106794311) + CR1-E3_fAlb                  LINE/CR1                   153    438     (0)   2000  
    13   15.2  5.1  2.5  Super-Scaffold_100001    1911684   1911722 (106792173) + (TCTC)n                      Simple_repeat                1     40     (0)   2001  
    14   25.8  3.5  1.7  Super-Scaffold_100001    1911723   1911737 (106792158) + (TACTCTC)n                   Simple_repeat                5     59     (0)   2002  
   581   26.8 10.8  5.9  Super-Scaffold_100001    1913651   1913908 (106789987) + AmnSINE1                     SINE/Deu                   128    397   (178)   2003  
   353   28.6  1.0  0.0  Super-Scaffold_100001    1915319   1915416 (106788479) + CR1_Amni-1                   LINE/CR1                  1098   1196   (124)   2004  
   238   23.6  1.8  0.0  Super-Scaffold_100001    1916393   1916447 (106787448) + calAnn6-4951                 Unknown                    158    213    (53)   2005  
   112    2.7  0.9  0.0  Super-Scaffold_100001    1916685   1916799 (106787096) + (AGAAT)n                     Simple_repeat                1    116     (0)   2006  
   338   15.7  0.0  0.0  Super-Scaffold_100001    1916800   1916848 (106787047) C CR1-X3_Pass                  LINE/CR1                  (64)   4407    4359   2007  
   309   24.1  6.3  0.0  Super-Scaffold_100001    1918851   1918929 (106784966) + turMer6-2825                 LINE/CR1                    76    159   (110)   2008  
   999   15.4  4.5  3.9  Super-Scaffold_100001    1922057   1922287 (106781608) + CR1-E4_fAlb                  LINE/CR1                   251    429     (1)   2009  
   304   16.9  7.7  0.0  Super-Scaffold_100001    1922370   1922434 (106781461) + turMer1-32                   LTR/ERVL                   262    331     (0)   2010  
  2566   15.8  2.1  1.9  Super-Scaffold_100001    1922497   1922962 (106780933) + CR1-X1_Pass                  LINE/CR1                  3960   4426     (2)   2011  
    13   16.3  2.8  2.8  Super-Scaffold_100001    1923376   1923411 (106780484) + A-rich                       Low_complexity               1     36     (0)   2012  
   308    0.0  3.1  1.2  Super-Scaffold_100001    1923582   1923898 (106779997) + (GAGGA)n                     Simple_repeat                1    323     (0)   2013  
    54   15.0  0.0  0.0  Super-Scaffold_100001    1925771   1925859 (106778036) + (A)n                         Simple_repeat                1     89     (0)   2014  
  1568   20.4  5.9  1.8  Super-Scaffold_100001    1926306   1926729 (106777166) C CR1-D2                       LINE/CR1                   (0)   4679    4259   2015  
   392   31.6 13.3  0.9  Super-Scaffold_100001    1927231   1927425 (106776470) + turMer6-4591                 Unknown                      7    225    (99)   2016  
   274   27.9  8.9  0.8  Super-Scaffold_100001    1927323   1927445 (106776450) C calAnn5-556                  Unknown                  (125)    209      77   2017 *
   347   26.7  9.2  1.1  Super-Scaffold_100001    1927619   1927822 (106776073) + droNov6-1287.inc             LINE/CR1                   329    482   (362)   2018  
   276   25.2 10.5  1.8  Super-Scaffold_100001    1931073   1931177 (106772718) C turMer6-2392                 LINE/CR1                 (320)    697     584   2019  
   300   12.5  0.0  0.0  Super-Scaffold_100001    1932217   1932256 (106771639) + CR1-X3_Ucy                   LINE/CR1                   358    397    (13)   2020  
   153    1.4  0.0  0.7  Super-Scaffold_100001    1932257   1932402 (106771493) + (TATTC)n                     Simple_repeat                1    145     (0)   2021  
   260   23.2  4.8  1.2  Super-Scaffold_100001    1932403   1932444 (106771451) + CR1-X3_Pass                  LINE/CR1                  4410   4451    (20)   2022  
    23    9.4  0.0  2.9  Super-Scaffold_100001    1933965   1934000 (106769895) + (AG)n                        Simple_repeat                1     35     (0)   2023  
    27    0.0  0.0  0.0  Super-Scaffold_100001    1934002   1934027 (106769868) + (GAGG)n                      Simple_repeat                1     26     (0)   2024  
    17   11.7  2.6  2.6  Super-Scaffold_100001    1934375   1934413 (106769482) + GA-rich                      Low_complexity               1     39     (0)   2025  
  1018   22.2 20.2  0.0  Super-Scaffold_100001    1935933   1936284 (106767611) C REP131                       DNA?                    (1526)   2683    2261   2026  
   543   29.1 14.8  3.9  Super-Scaffold_100001    1936363   1936991 (106766904) C REP131                       DNA?                    (2099)   2110    1416   2026  
   451   30.0  0.0  0.0  Super-Scaffold_100001    1937035   1937154 (106766741) C REP131                       DNA                     (3801)    408     289   2027  
  1333   16.4  5.3  2.8  Super-Scaffold_100001    1940572   1940815 (106763080) + CR1-E4_fAlb                  LINE/CR1                   181    430     (0)   2028  
   495   27.8  4.5  1.1  Super-Scaffold_100001    1941549   1941726 (106762169) + droNov6-1287.inc             LINE/CR1                   364    547   (297)   2029  
   695   26.5  2.5  2.4  Super-Scaffold_100001    1942219   1942464 (106761431) + droNov5-82.inc               LINE/CR1                   451    671    (11)   2030  
   675   30.6  3.8  3.1  Super-Scaffold_100001    1942282   1942571 (106761324) C CR1-10_CPB-La_astRot         LINE/CR1                  (10)    294       3   2031 *
    17   16.4  0.0  5.6  Super-Scaffold_100001    1943248   1943285 (106760610) + (AT)n                        Simple_repeat                1     36     (0)   2032  
   799   14.7 10.8  0.1  Super-Scaffold_100001    1944366   1944545 (106759350) C CR1-E6_fAlb                  LINE/CR1                   (6)    211      60   2033  
   401   12.7  0.0  0.0  Super-Scaffold_100001    1946271   1946333 (106757562) + turMer6-2893                 DNA/PIF-Harbinger          140    202     (1)   2034  
   258   26.1  1.5  0.0  Super-Scaffold_100001    1949817   1949881 (106754014) + CR1_Amni-1                   LINE/CR1                  1108   1173   (147)   2035  
    23    3.7  0.0  0.0  Super-Scaffold_100001    1950959   1950986 (106752909) + (T)n                         Simple_repeat                1     28     (0)   2036  
    28   10.5  0.0  0.0  Super-Scaffold_100001    1951047   1951087 (106752808) + (T)n                         Simple_repeat                1     41     (0)   2036  
   590   14.1  0.0  3.3  Super-Scaffold_100001    1953252   1953346 (106750549) C CR1-J3_Pass                  LINE/CR1                   (1)   4265    4174   2037  
   268   29.7 13.7  4.7  Super-Scaffold_100001    1955049   1955362 (106748533) + CR1-L3B_Croc                 LINE/CR1                  2815   3155   (122)   2038  
  1047   17.3  3.0  1.3  Super-Scaffold_100001    1955583   1955797 (106748098) + CR1-E_Pass-La_astRot.inc     LINE/CR1                   451    678    (51)   2039  
    12   10.3  6.1  2.9  Super-Scaffold_100001    1956347   1956379 (106747516) + (TTACA)n                     Simple_repeat                1     34     (0)   2040  
    17   12.7  0.0  0.0  Super-Scaffold_100001    1957303   1957328 (106746567) + (A)n                         Simple_repeat                1     26     (0)   2041  
    13   20.6  8.0  0.0  Super-Scaffold_100001    1960216   1960271 (106743624) + (TTG)n                       Simple_repeat                1     60     (0)   2042  
   231   27.6  4.5  2.2  Super-Scaffold_100001    1962768   1962856 (106741039) + L2-1_CPB                     LINE/L2                   3413   3503     (0)   2043  
   229   15.9  2.3  0.0  Super-Scaffold_100001    1964355   1964398 (106739497) C R2-2_NNi                     LINE/R2                 (1690)   3011    2967   2044  
    19    8.1  0.0  0.0  Super-Scaffold_100001    1964651   1964676 (106739219) + (A)n                         Simple_repeat                1     26     (0)   2045  
   673   26.6  7.1  5.9  Super-Scaffold_100001    1964991   1965242 (106738653) C OldhAT1                      DNA/hAT-Ac              (1875)    973     719   2046  
   256   35.9  3.2  2.1  Super-Scaffold_100001    1965246   1965433 (106738462) C LFSINE_Vert                  SINE                       (0)    459     270   2047  
    13   28.4  0.0  5.2  Super-Scaffold_100001    1966298   1966358 (106737537) + (AACTGAA)n                   Simple_repeat                1     58     (0)   2048  
  1222   22.7  8.1  1.2  Super-Scaffold_100001    1966876   1967196 (106736699) C CR1-Y2_Aves                  LINE/CR1                   (3)   3336    2994   2049  
    18   25.3  0.0  0.0  Super-Scaffold_100001    1967245   1967286 (106736609) + (AT)n                        Simple_repeat                1     42     (0)   2050  
   331   21.2  0.0  0.0  Super-Scaffold_100001    1969645   1969710 (106734185) C turMer1-15                   LINE/CR1                  (47)    173     108   2051  
   259   34.7  0.8  0.0  Super-Scaffold_100001    1970826   1970946 (106732949) C MIR1_Amn                     SINE/MIR                   (1)    229     108   2052  
  1682   18.7  2.9  0.3  Super-Scaffold_100001    1972012   1972327 (106731568) + CR1-E5_fAlb                  LINE/CR1                     4    327     (0)   2053  
   236   20.8  9.5  8.2  Super-Scaffold_100001    1972267   1972350 (106731545) C fAlbSat6                     Satellite               (2503)    873     789   2054 *
   270   11.9  2.4  0.0  Super-Scaffold_100001    1972821   1972862 (106731033) + strHab6-342                  DNA                         10     52   (274)   2055 *
   755   28.2 10.1  7.4  Super-Scaffold_100001    1972853   1973326 (106730569) C REP131                       DNA                      (159)   4050    3565   2056  
   546   19.9  3.2  3.0  Super-Scaffold_100001    1973695   1973841 (106730054) C turMer1-15                   LINE/CR1                   (0)    220      89   2057  
   488   26.6  4.3  2.4  Super-Scaffold_100001    1976563   1976724 (106727171) C REP131                       DNA?                    (2464)   1745    1581   2058  
   271   32.9  8.8  0.6  Super-Scaffold_100001    1976880   1977038 (106726857) C REP131                       DNA?                    (2763)   1446    1275   2058  
    17   14.2  4.0  4.0  Super-Scaffold_100001    1977064   1977113 (106726782) + (TTCCTTC)n                   Simple_repeat                1     50     (0)   2059  
    16    5.2  0.0  0.0  Super-Scaffold_100001    1977765   1977784 (106726111) + (T)n                         Simple_repeat                1     20     (0)   2060  
   361   33.4 12.4  3.0  Super-Scaffold_100001    1979021   1979715 (106724180) + CR1-L3A_Croc                 LINE/CR1                  2723   3480   (808)   2061  
  1214   26.3 10.5  0.2  Super-Scaffold_100001    1979975   1980336 (106723559) C CR1-E_Pass-La_astRot.inc     LINE/CR1                   (1)    643     245   2062  
    12   14.1  0.0  8.8  Super-Scaffold_100001    1981132   1981168 (106722727) + A-rich                       Low_complexity               1     34     (0)   2063  
  1898   16.1  0.8  0.4  Super-Scaffold_100001    1981932   1982263 (106721632) + CR1-E5_fAlb                  LINE/CR1                    21    632    (52)   2064  
  1047   12.8  1.3  0.1  Super-Scaffold_100001    1983859   1984038 (106719857) + CR1-E3_fAlb                  LINE/CR1                   274    436     (2)   2065  
   299    0.4  0.4  0.7  Super-Scaffold_100001    1986146   1986418 (106717477) + (AAGG)n                      Simple_repeat                1    272     (0)   2066  
   277   29.6  3.9  3.9  Super-Scaffold_100001    1987655   1987784 (106716111) C droNov4-125.inc              LINE/CR1                 (473)    135       6   2067  
  2859   19.2  2.6  0.9  Super-Scaffold_100001    1987825   1988365 (106715530) C CR1-E_Pass-La_astRot.inc     LINE/CR1                   (1)    643      94   2068  
    28   21.9  0.0  0.0  Super-Scaffold_100001    1988808   1988865 (106715030) + A-rich                       Low_complexity               1     58     (0)   2069  
   348   22.1  6.1  1.7  Super-Scaffold_100001    1989012   1989126 (106714769) C strHab5-199.inc              SINE/tRNA                 (46)    187      68   2070  
  1460   21.8  0.3  0.0  Super-Scaffold_100001    1989615   1989922 (106713973) + CR1-E_Pass-La_astRot.inc     LINE/CR1                   261    569    (75)   2071  
   347   30.3 11.7  1.3  Super-Scaffold_100001    1991711   1991924 (106711971) + calAnn6-612                  Unknown                     61    296    (20)   2072  
    19   21.1  2.9  1.9  Super-Scaffold_100001    1991948   1992000 (106711895) + A-rich                       Low_complexity               1     53     (0)   2073  
    18   12.6  0.0  0.0  Super-Scaffold_100001    1993461   1993487 (106710408) + (A)n                         Simple_repeat                1     27     (0)   2074  
   724   17.1  0.0  3.7  Super-Scaffold_100001    1994530   1994669 (106709226) + strHab6-2409.inc             LINE/CR1                  2263   2397  (1856)   2075 *
   959   11.8  0.0  0.0  Super-Scaffold_100001    1994545   1994679 (106709216) C turMer1-15                   LINE/CR1                  (15)    205      71   2076  
  1464   13.6  4.0  0.0  Super-Scaffold_100001    1994696   1994946 (106708949) C CR1-J1_Ucy                   LINE/CR1                 (327)    752     492   2077  
  3022   18.1  1.4  1.1  Super-Scaffold_100001    1995547   1996114 (106707781) + ERV3-14_PMaj-LTR             LTR/ERV3                     1    570     (4)   2078  
    13   16.6  0.0  0.0  Super-Scaffold_100001    1998241   1998267 (106705628) + (TTA)n                       Simple_repeat                1     27     (0)   2079  
   313   36.8  5.9  0.5  Super-Scaffold_100001    1999788   1999989 (106703906) C turMer5-154                  Unknown                   (12)    213       1   2080  
   282   33.0  8.1  0.0  Super-Scaffold_100001    2000274   2000458 (106703437) + REP131                       DNA                       2487   2686  (1523)   2081  
   439   25.2  8.3  3.0  Super-Scaffold_100001    2002877   2003068 (106700827) C strHab4-54.inc               LINE/CR1                 (256)    225      24   2082  
    20   21.0  0.0  0.0  Super-Scaffold_100001    2003181   2003219 (106700676) + A-rich                       Low_complexity               1     39     (0)   2083  
   271   29.7  2.9  7.2  Super-Scaffold_100001    2004865   2005038 (106698857) + Eulor6E                      DNA?                         4    170   (122)   2084  
    16   19.6  2.9  0.0  Super-Scaffold_100001    2005561   2005595 (106698300) + (AT)n                        Simple_repeat                1     36     (0)   2085  
    15   18.9  2.3  2.3  Super-Scaffold_100001    2005619   2005662 (106698233) + A-rich                       Low_complexity               1     44     (0)   2086  
    16    0.0  0.0  0.0  Super-Scaffold_100001    2006310   2006326 (106697569) + (A)n                         Simple_repeat                1     17     (0)   2087  
    12   10.0  0.0  0.0  Super-Scaffold_100001    2006787   2006808 (106697087) + (CAGG)n                      Simple_repeat                1     22     (0)   2088  
    12   12.1  0.0  6.9  Super-Scaffold_100001    2008280   2008310 (106695585) + A-rich                       Low_complexity               1     29     (0)   2089  
    20   13.1  8.1  3.1  Super-Scaffold_100001    2010126   2010187 (106693708) + A-rich                       Low_complexity               1     65     (0)   2090  
    20   19.6 10.8  1.1  Super-Scaffold_100001    2012684   2012766 (106691129) + (TA)n                        Simple_repeat                1     91     (0)   2091  
   560   25.6  0.8  0.0  Super-Scaffold_100001    2013008   2013132 (106690763) + Chompy-4_Croc                DNA/PIF-Harbinger            1    126     (4)   2092  
   287   36.0  0.0  0.0  Super-Scaffold_100001    2015599   2015723 (106688172) + L2-1_CPB                     LINE/L2                   3370   3494     (9)   2093  
  1438   15.4  5.0  1.7  Super-Scaffold_100001    2015937   2016265 (106687630) + turMer6-2632                 LINE/CR1                   136    409    (41)   2094  
   269   30.5  4.1  2.0  Super-Scaffold_100001    2019343   2019439 (106684456) C Harbinger-N276_AMi           DNA/PIF-Harbinger         (11)     99       1   2095  
   328   27.1  5.1  2.9  Super-Scaffold_100001    2019475   2019611 (106684284) + calAnn6-1553.inc             LINE/CR1                   166    305    (31)   2096  
   351   21.7  1.4  0.0  Super-Scaffold_100001    2019637   2019705 (106684190) + strHab5-192                  DNA/PIF-Harbinger            6     75     (0)   2097  
    33    0.0  0.0  0.0  Super-Scaffold_100001    2021313   2021343 (106682552) + (T)n                         Simple_repeat                1     31     (0)   2098  
   278   26.2  0.0  0.0  Super-Scaffold_100001    2022060   2022120 (106681775) + calAnn6-8914.inc             Unknown                      2     62   (121)   2099 *
   298   21.0  5.2  1.2  Super-Scaffold_100001    2022074   2022150 (106681745) C strHab6-2943.inc             DNA/PIF-Harbinger          (6)    211     132   2100  
    32    0.0  0.0  0.0  Super-Scaffold_100001    2022995   2023024 (106680871) + (GATT)n                      Simple_repeat                1     30     (0)   2101  
   228    7.3  4.8  2.3  Super-Scaffold_100001    2025970   2026011 (106677884) + AmnL2-1                      LINE/L2                   1181   1223  (1390)   2102  
   588   31.8  0.0  1.8  Super-Scaffold_100001    2026418   2026587 (106677308) C UCON64_Sauria                Unknown                  (437)    382     216   2103  
   809   19.1  8.7  6.4  Super-Scaffold_100001    2026807   2027036 (106676859) C UCON64_Sauria                Unknown                   (84)    735     501   2104  
   243   23.4  9.4  7.4  Super-Scaffold_100001    2027040   2027065 (106676830) C strHab2-5.inc                LINE/CR1                  (26)   1524    1500   2105  
    32    0.0  0.0  0.0  Super-Scaffold_100001    2027066   2027095 (106676800) + (T)n                         Simple_repeat                1     30     (0)   2106  
   491   13.6  8.9  1.7  Super-Scaffold_100001    2027096   2027231 (106676664) C strHab2-5.inc                LINE/CR1                 (498)    826     736   2105  
    70    1.5  0.0  0.0  Super-Scaffold_100001    2030904   2030970 (106672925) + (ATAATAG)n                   Simple_repeat                1     67     (0)   2107  
   307   19.6  0.0  0.0  Super-Scaffold_100001    2031083   2031133 (106672762) + CR1-J1_Pass                  LINE/CR1                  3740   3790   (203)   2108  
    25   19.5  0.0  0.0  Super-Scaffold_100001    2031156   2031202 (106672693) + A-rich                       Low_complexity               1     47     (0)   2109  
   601   30.6  8.8  1.7  Super-Scaffold_100001    2034011   2034339 (106669556) C CR1-L3B_Croc                 LINE/CR1                 (238)   3039    2688   2110  
    16   18.4  0.0  0.0  Super-Scaffold_100001    2034863   2034899 (106668996) + A-rich                       Low_complexity               1     37     (0)   2111  
    16   20.8  0.0  0.0  Super-Scaffold_100001    2035222   2035254 (106668641) + A-rich                       Low_complexity               1     33     (0)   2112  
   362   20.1 16.4  4.3  Super-Scaffold_100001    2037168   2037192 (106666703) C CR1-X1_Pass                  LINE/CR1                   (4)   4424    4405   2113  
    29    8.3  0.0  3.8  Super-Scaffold_100001    2037193   2037247 (106666648) + (GAATCACA)n                  Simple_repeat                1     53     (0)   2114  
   362   20.1 16.4  4.3  Super-Scaffold_100001    2037248   2037325 (106666570) C CR1-X1_Pass                  LINE/CR1                  (24)   4404    4310   2113  
   324   22.5 16.9  4.0  Super-Scaffold_100001    2040300   2040438 (106663457) C Chompy-4_Croc                DNA/PIF-Harbinger         (50)    127       1   2115  
    18   21.8  0.0  0.0  Super-Scaffold_100001    2041629   2041665 (106662230) + (AT)n                        Simple_repeat                1     37     (0)   2116  
   252   32.8  7.9  2.6  Super-Scaffold_100001    2042882   2043135 (106660760) + turMer6-9260                 LINE/CR1                   116    382    (81)   2117  
   232   30.2  0.0  2.1  Super-Scaffold_100001    2043160   2043257 (106660638) + turMer6-6384                 LINE/CR1                    76    171   (311)   2118  
   385   33.0  3.0  2.0  Super-Scaffold_100001    2043551   2043748 (106660147) + droNov5-82.inc               LINE/CR1                   474    673     (9)   2119  
   326   22.4  0.0  0.0  Super-Scaffold_100001    2043959   2044016 (106659879) + turMer6-1157                 DNA/PIF-Harbinger            7     64     (0)   2120  
  2030   14.1  1.2  0.3  Super-Scaffold_100001    2044560   2044887 (106659008) C CR1-E3_fAlb                  LINE/CR1                   (0)    438     108   2121  
   989   17.1  0.0  1.8  Super-Scaffold_100001    2045044   2045210 (106658685) + CR1-D2                       LINE/CR1                  4514   4677     (2)   2122  
    76    0.0  1.4  0.0  Super-Scaffold_100001    2046183   2046253 (106657642) + (GATGA)n                     Simple_repeat                1     72     (0)   2123  
    20    7.9  0.0  0.0  Super-Scaffold_100001    2046893   2046919 (106656976) + (T)n                         Simple_repeat                1     27     (0)   2124  
    48    1.8  0.0  0.0  Super-Scaffold_100001    2047608   2047662 (106656233) + (A)n                         Simple_repeat                1     55     (0)   2125  
    18   11.4  5.9  3.9  Super-Scaffold_100001    2048717   2048767 (106655128) + A-rich                       Low_complexity               1     52     (0)   2126  
   972   16.2  1.2  2.4  Super-Scaffold_100001    2050462   2050632 (106653263) + CR1-E_corCor                 LINE/CR1                   157    325     (0)   2127  
   226   32.2  4.2  5.1  Super-Scaffold_100001    2051750   2051965 (106651930) C strHab6-2409.inc             LINE/CR1                (1789)   2464    2251   2128 *
  1128   17.3  0.8  1.3  Super-Scaffold_100001    2051786   2051987 (106651908) + CR1-E_Pass-La_astRot.inc     LINE/CR1                   467    641     (3)   2129  
    11   14.1 10.3  0.0  Super-Scaffold_100001    2055646   2055684 (106648211) + (ACCAATT)n                   Simple_repeat                1     43     (0)   2130  
    18   29.2  0.0  0.0  Super-Scaffold_100001    2056530   2056579 (106647316) + GA-rich                      Low_complexity               1     50     (0)   2131  
   814   22.3  6.6  0.5  Super-Scaffold_100001    2056849   2057080 (106646815) C turMer1-8                    LINE/CR1                 (314)    200       3   2132  
   944   16.6  0.4  1.5  Super-Scaffold_100001    2059780   2059986 (106643909) + CR1-E5_fAlb                  LINE/CR1                   189    457    (88)   2133  
   377   26.5  5.0  1.7  Super-Scaffold_100001    2062974   2063099 (106640796) C turMer5-230                  Unknown                  (102)    250     121   2134  
    20   20.5  0.0  0.0  Super-Scaffold_100001    2063794   2063833 (106640062) + (AT)n                        Simple_repeat                1     40     (0)   2135  
   235   29.0  1.9  2.9  Super-Scaffold_100001    2068258   2068360 (106635535) + REP131                       DNA                          1    102  (4107)   2136  
    12   19.4  0.0  5.4  Super-Scaffold_100001    2069338   2069376 (106634519) + (TGTACTG)n                   Simple_repeat                1     37     (0)   2137  
   593   29.4  7.5  1.2  Super-Scaffold_100001    2070308   2070548 (106633347) + CR1-11_Crp                   LINE/CR1                  1195   1450    (11)   2138  
   982   18.2  6.3  1.9  Super-Scaffold_100001    2075039   2075254 (106628641) C CR1-J2_Pass                  LINE/CR1                   (0)   4277    4067   2139  
    48    0.0  0.0  0.0  Super-Scaffold_100001    2075255   2075306 (106628589) + (A)n                         Simple_repeat                1     52     (0)   2140  
  2420   15.3 12.3  0.2  Super-Scaffold_100001    2075319   2075815 (106628080) C CR1-J1_Ucy                   LINE/CR1                 (206)    873     317   2141  
   664   25.0 20.4  0.4  Super-Scaffold_100001    2075964   2076188 (106627707) + CR1-Y2_Aves                  LINE/CR1                  3056   3325    (14)   2142  
    31   15.2  0.0  0.0  Super-Scaffold_100001    2080002   2080052 (106623843) + A-rich                       Low_complexity               1     51     (0)   2143  
    16   13.4  4.7  2.3  Super-Scaffold_100001    2081601   2081643 (106622252) + (AGAACAA)n                   Simple_repeat                1     44     (0)   2144  
  1964   12.6 12.5  0.3  Super-Scaffold_100001    2085167   2085509 (106618386) C CR1-E3_fAlb                  LINE/CR1                   (0)    438      54   2145  
    21   10.8  0.0  0.0  Super-Scaffold_100001    2087113   2087142 (106616753) + (T)n                         Simple_repeat                1     30     (0)   2146  
  2726   15.8  4.3  0.7  Super-Scaffold_100001    2087559   2088117 (106615778) + CR1-J3_Pass                  LINE/CR1                  3683   4261     (5)   2147  
    13   19.4  0.0  2.8  Super-Scaffold_100001    2089692   2089728 (106614167) + A-rich                       Low_complexity               1     36     (0)   2148  
   291   10.8  3.9  5.2  Super-Scaffold_100001    2092623   2092700 (106611195) + calAnn5-896                  Unknown                    112    188   (100)   2149  
    18    8.5  0.0  0.0  Super-Scaffold_100001    2097904   2097928 (106605967) + (A)n                         Simple_repeat                1     25     (0)   2150  
   451   15.3  1.6  0.4  Super-Scaffold_100001    2098258   2098350 (106605545) + strHab6-601.inc              LINE/CR1                   362    428   (117)   2151  
   508   16.0  1.4  1.4  Super-Scaffold_100001    2098365   2098488 (106605407) + turMer1-35                   LINE/CR1                     6    214    (24)   2152  
   611   18.0  0.0  0.9  Super-Scaffold_100001    2098789   2098900 (106604995) C turMer4-253                  LTR/ERVL                  (38)   1940    1830   2153 *
  1625   20.7  1.0  5.6  Super-Scaffold_100001    2098804   2099118 (106604777) C turMer1-35                   LTR/ERV1                (1493)   5389    5093   2154  
  1951   13.8  5.8  0.9  Super-Scaffold_100001    2099119   2099533 (106604362) + turMer1-34                   DNA/TcMar-Tc2                1    438     (0)   2155  
    15   25.5  0.0  0.0  Super-Scaffold_100001    2106002   2106038 (106597857) + GA-rich                      Low_complexity               1     37     (0)   2156  
  1480   14.1 11.6  1.7  Super-Scaffold_100001    2107086   2107360 (106596535) C turMer1-3                    DNA/TcMar-Tc2              (0)    302       1   2157  
  2087   23.7  4.5  9.2  Super-Scaffold_100001    2107437   2108174 (106595721) C turMer1-44                   LTR/Unknown             (2970)   1882    1177   2158  
   381   13.2  2.9  0.0  Super-Scaffold_100001    2109926   2109993 (106593902) + CR1-E5b_Ucy                  LINE/CR1                   566    635   (218)   2159  
   269    6.9  0.0 17.8  Super-Scaffold_100001    2109968   2110020 (106593875) C turMer4-253                  LTR/ERVL                  (37)   1941    1897   2160 *
  2395   20.8 12.3  2.5  Super-Scaffold_100001    2109987   2110757 (106593138) + turMer1-35                   LTR/ERV1                  4551   5395  (1487)   2161  
   250   17.3  7.7  0.0  Super-Scaffold_100001    2110721   2110772 (106593123) C turMer1-47                   LTR/Unknown             (3044)   1779    1724   2162 *
  1287   15.3  2.4  0.8  Super-Scaffold_100001    2110750   2110992 (106592903) + CR1-E4_fAlb                  LINE/CR1                   213    430     (0)   2163  
  1031   11.2  0.4  9.0  Super-Scaffold_100001    2111503   2111586 (106592309) + CR1-E3_fAlb                  LINE/CR1                   288    471   (900)   2164  
   244   21.1  5.7  9.9  Super-Scaffold_100001    2111587   2111691 (106592204) C ERV3-3_StHa-I                LTR/ERV3                 (296)   4398    4298   2165  
  1031   11.2  0.4  9.0  Super-Scaffold_100001    2111692   2111718 (106592177) + CR1-E3_fAlb                  LINE/CR1                   472    534   (837)   2164  
    16    5.0  8.5  6.2  Super-Scaffold_100001    2112340   2112386 (106591509) + (CCCAGGC)n                   Simple_repeat                1     48     (0)   2166  
  2602   17.4  7.7  0.6  Super-Scaffold_100001    2112501   2113136 (106590759) C CR1-J3_Pass                  LINE/CR1                   (0)   4266    3586   2167  
    16    6.8  6.5  0.0  Super-Scaffold_100001    2113242   2113272 (106590623) + (AGAAAT)n                    Simple_repeat                1     33     (0)   2168  
 34154    9.7  1.3  0.1  Super-Scaffold_100001    2113633   2118225 (106585670) + TguERVL1_I                   LTR/ERVL                   691   5335   (140)   2169  
  1628    9.8  1.8  0.0  Super-Scaffold_100001    2118256   2118480 (106585415) + turMer1-23                   LTR/ERVL                     1    229   (496)   2170  
  1028   20.8 11.9  2.5  Super-Scaffold_100001    2118481   2118516 (106585379) + ERV3-7_PMaj-LTR              LTR/ERV3                     1    285   (456)   2171 *
  1796   14.6  1.1  0.7  Super-Scaffold_100001    2118483   2118764 (106585131) C turMer1-3                    DNA/TcMar-Tc2             (19)    283       1   2172  
  1457   22.5  2.2  8.3  Super-Scaffold_100001    2118765   2119181 (106584714) C turMer1-37                   Unknown                  (189)    264       2   2173  
  1417   12.7 10.8  0.9  Super-Scaffold_100001    2119056   2119338 (106584557) C turMer1-5                    DNA/TcMar-Tc2            (287)    292       1   2174 *
  3965    7.2  0.4  0.0  Super-Scaffold_100001    2119339   2119833 (106584062) + turMer1-23                   LTR/ERVL                   229    725     (0)   2175  
  1839   15.2  7.1  4.4  Super-Scaffold_100001    2119835   2120460 (106583435) + turMer1-3                    LTR/ERVL                     1    700     (2)   2176  
    18    8.5  0.0  0.0  Super-Scaffold_100001    2121342   2121366 (106582529) + (A)n                         Simple_repeat                1     25     (0)   2177  
   388   17.3  0.7  1.1  Super-Scaffold_100001    2121711   2121794 (106582101) + CR1-E4_fAlb                  LINE/CR1                   367    532   (709)   2178  
   441   15.5  2.2  5.0  Super-Scaffold_100001    2121801   2121927 (106581968) + turMer1-15                   LINE/CR1                   144    217     (3)   2179  
   372    8.8  0.0  3.5  Super-Scaffold_100001    2126715   2126773 (106577122) C turMer1-24                   DNA/MULE-MuDR            (250)     66      10   2180 *
  2680   21.2  2.7  7.5  Super-Scaffold_100001    2126724   2127839 (106576056) + turMer1-44                   LTR/Unknown               1174   2087  (2765)   2181  
   236   20.9  0.0  0.0  Super-Scaffold_100001    2129539   2129581 (106574314) C turMer4-253                  LTR/ERVL                 (697)   1281    1239   2182 *
  5953    9.2  0.5  4.2  Super-Scaffold_100001    2129547   2130422 (106573473) + turMer1-47                   LTR/Unknown               1746   2657  (2166)   2183  
    16   23.3  0.0  0.0  Super-Scaffold_100001    2130446   2130480 (106573415) + A-rich                       Low_complexity               1     35     (0)   2184  
    12   26.6  2.0  2.0  Super-Scaffold_100001    2130499   2130549 (106573346) + (ACAGGA)n                    Simple_repeat                1     51     (0)   2185  
  1704   16.7  1.7  0.3  Super-Scaffold_100001    2133312   2133600 (106570295) + CR1-E4_fAlb                  LINE/CR1                   138    430     (0)   2186  
  1073   12.0  0.4  7.9  Super-Scaffold_100001    2134140   2134223 (106569672) + CR1-Y2                       LINE/CR1                   288    471   (900)   2187  
   253   24.0  4.8  7.9  Super-Scaffold_100001    2134224   2134327 (106569568) C ERV3-3_StHa-I                LTR/ERV3                 (296)   4398    4298   2188  
  1073   12.0  0.4  7.9  Super-Scaffold_100001    2134328   2134354 (106569541) + CR1-Y2                       LINE/CR1                   472    534   (837)   2187  
    16    5.0  8.5  6.2  Super-Scaffold_100001    2134976   2135022 (106568873) + (CCCAGGC)n                   Simple_repeat                1     48     (0)   2189  
  2734   18.7  3.2  2.8  Super-Scaffold_100001    2135137   2135814 (106568081) C CR1-J3_Pass                  LINE/CR1                   (0)   4266    3586   2190  
    16    6.8  6.5  0.0  Super-Scaffold_100001    2135919   2135949 (106567946) + (AGAAAT)n                    Simple_repeat                1     33     (0)   2191  
   389   19.4  3.1  1.1  Super-Scaffold_100001    2136380   2136398 (106567497) C turMer6-3502                 LINE/CR1                 (124)    657     632   2192  
   400   15.0  0.0  0.0  Super-Scaffold_100001    2136399   2136458 (106567437) C R2-2_NNi                     LINE/R2                 (1689)   3012    2953   2193  
   389   19.4  3.1  1.1  Super-Scaffold_100001    2136459   2136484 (106567411) C turMer6-3502                 LINE/CR1                 (124)    631     592   2192  
    32    3.0  0.0  0.0  Super-Scaffold_100001    2136536   2136569 (106567326) + (ATATAC)n                    Simple_repeat                1     34     (0)   2194  
    16    0.0  0.0  0.0  Super-Scaffold_100001    2140789   2140806 (106563089) + (T)n                         Simple_repeat                1     18     (0)   2195  
   302   15.7  2.0  0.0  Super-Scaffold_100001    2142075   2142125 (106561770) C calAnn6-6510                 DNA/PIF-Harbinger         (53)     60       9   2196  
    16   23.3  0.0  0.0  Super-Scaffold_100001    2142391   2142425 (106561470) + A-rich                       Low_complexity               1     35     (0)   2197  
   569    8.4  0.0  0.0  Super-Scaffold_100001    2144355   2144425 (106559470) C TguSINE1                     SINE/tRNA-CR1              (8)    129      59   2198  
  2275   20.2 11.8  0.5  Super-Scaffold_100001    2151234   2151826 (106552069) C CR1-D2                       LINE/CR1                   (9)   4670    4011   2199  
    12   27.7  0.0  2.3  Super-Scaffold_100001    2155135   2155179 (106548716) + (TATAT)n                     Simple_repeat                1     44     (0)   2200  
   944   14.2  1.4  0.2  Super-Scaffold_100001    2155207   2155373 (106548522) + CR1-E5_fAlb                  LINE/CR1                   174    324     (3)   2201  
   315   17.6 16.5  0.0  Super-Scaffold_100001    2156415   2156499 (106547396) + R2-2_NNi                     LINE/R2                   2911   3009  (1692)   2202 *
   400   10.4 15.6  0.0  Super-Scaffold_100001    2156426   2156502 (106547393) + CR1-J1_Ucy                   LINE/CR1                   991   1079     (0)   2203  
   694   25.9  6.9  0.9  Super-Scaffold_100001    2157167   2157369 (106546526) C Eulor5A                      DNA?                      (92)    224      10   2204  
   300   29.4  2.0  0.0  Super-Scaffold_100001    2158221   2158322 (106545573) + CR1-8_Crp                    LINE/CR1                  2224   2327   (531)   2205  
  2128   20.6  1.6  0.2  Super-Scaffold_100001    2158387   2158868 (106545027) + CR1-J2_Pass                  LINE/CR1                  3801   4270     (7)   2206  
   435   30.0  6.5  3.3  Super-Scaffold_100001    2158895   2159187 (106544708) + CR1-11_Crp                   LINE/CR1                  1083   1384    (77)   2207  
   300   17.6  0.0  2.2  Super-Scaffold_100001    2159338   2159418 (106544477) + strHab5-2782                 DNA/PIF-Harbinger            5    144     (7)   2208  
   236   32.4  7.3  1.6  Super-Scaffold_100001    2159963   2160141 (106543754) + CR1-8_Crp                    LINE/CR1                  2259   2447   (411)   2209 *
   728   15.6  6.8  1.8  Super-Scaffold_100001    2160110   2160317 (106543578) + CR1-E2_fAlb                  LINE/CR1                    59    200     (0)   2210  
   457   29.8  5.3  0.6  Super-Scaffold_100001    2163504   2163655 (106540240) + calAnn5-556                  Unknown                    126    284    (50)   2211  
   352   32.8  6.0  2.4  Super-Scaffold_100001    2163656   2163695 (106540200) C turMer6-4591                 Unknown                  (116)    178       2   2212  
    19    8.2  0.0  0.0  Super-Scaffold_100001    2163748   2163773 (106540122) + (A)n                         Simple_repeat                1     26     (0)   2213  
  1236   11.4  4.4  0.9  Super-Scaffold_100001    2163907   2164109 (106539786) C CR1-E3_fAlb                  LINE/CR1                   (0)    438     229   2214  
   460   22.7 20.8  0.5  Super-Scaffold_100001    2165484   2165651 (106538244) + CR1-E5b_Ucy                  LINE/CR1                   246    447   (406)   2215  
    27   13.0  0.0  0.0  Super-Scaffold_100001    2165894   2165935 (106537960) + (TA)n                        Simple_repeat                1     42     (0)   2216  
  1075   13.6  9.2  0.4  Super-Scaffold_100001    2167359   2167587 (106536308) C CR1-X1NA_Ucy                 LINE/CR1                   (2)    291      43   2217  
  1459   13.8  0.4  0.0  Super-Scaffold_100001    2168090   2168335 (106535560) + turMer6-2632                 LINE/CR1                   159    405    (45)   2218  
   825   21.0  4.7  2.5  Super-Scaffold_100001    2169251   2169484 (106534411) + CR1-E4_fAlb                  LINE/CR1                     8    246   (184)   2219  
   825    9.8  0.8  1.5  Super-Scaffold_100001    2169472   2169605 (106534290) + CR1-E3_fAlb                  LINE/CR1                   302    434     (4)   2220  
   356   23.1  9.0  1.7  Super-Scaffold_100001    2169948   2170114 (106533781) C strHab6-1525.inc             LINE/CR1                 (335)    259      81   2221  
    17   14.2  8.5  0.0  Super-Scaffold_100001    2172776   2172822 (106531073) + A-rich                       Low_complexity               1     51     (0)   2222  
    22    0.0  0.0  0.0  Super-Scaffold_100001    2173913   2173936 (106529959) + (A)n                         Simple_repeat                1     24     (0)   2223  
    16   19.7  5.8  0.0  Super-Scaffold_100001    2174273   2174324 (106529571) + (TTACATG)n                   Simple_repeat                1     55     (0)   2224  
    23   13.0  0.0  0.0  Super-Scaffold_100001    2178152   2178186 (106525709) + (A)n                         Simple_repeat                1     35     (0)   2225  
    38    8.5  0.0  0.0  Super-Scaffold_100001    2179934   2179984 (106523911) + (A)n                         Simple_repeat                1     51     (0)   2226  
   402   27.7  6.4  3.4  Super-Scaffold_100001    2184993   2185164 (106518731) + calAnn6-3202                 Unknown                     16    192    (81)   2227  
    38    6.5  0.0  0.0  Super-Scaffold_100001    2186742   2186790 (106517105) + (A)n                         Simple_repeat                1     49     (0)   2228  
    20   20.3  0.0  5.1  Super-Scaffold_100001    2187542   2187603 (106516292) + A-rich                       Low_complexity               1     59     (0)   2229  
    15    5.6  0.0  0.0  Super-Scaffold_100001    2188181   2188199 (106515696) + (T)n                         Simple_repeat                1     19     (0)   2230  
   353   13.0 12.6  0.4  Super-Scaffold_100001    2190183   2190203 (106513692) C CR1-Y2                       LINE/CR1                  (33)   4645    4632   2231  
   270   21.7 13.3  0.0  Super-Scaffold_100001    2190204   2190263 (106513632) + strHab6-968.inc              LINE/CR1                   136    203  (2639)   2232  
   353   13.0 12.6  0.4  Super-Scaffold_100001    2190264   2190313 (106513582) C CR1-Y2                       LINE/CR1                  (33)   4631    4597   2231  
  1021   23.7  2.3  4.0  Super-Scaffold_100001    2193397   2193704 (106510191) C CR1-Y2_Aves                  LINE/CR1                  (13)   3326    3024   2233  
   396   23.0  0.0  0.0  Super-Scaffold_100001    2193725   2193811 (106510084) C CR1-Y2_Aves                  LINE/CR1                 (958)   2381    2295   2233  
   479   29.3  3.5  1.4  Super-Scaffold_100001    2194066   2194207 (106509688) + turMer6-4591                 Unknown                      7    151   (173)   2234  
   741   25.4 14.7  4.0  Super-Scaffold_100001    2194848   2195384 (106508511) C droNov6-273.inc              LINE/CR1                   (7)   1616    1025   2235  
    47   19.9  1.4  5.9  Super-Scaffold_100001    2195836   2195977 (106507918) + (AACA)n                      Simple_repeat                1    136     (0)   2236  
   247   24.7  4.8  2.4  Super-Scaffold_100001    2196080   2196162 (106507733) + CR1-Y2                       LINE/CR1                  3394   3478  (1036)   2237  
   264   22.4  2.9  1.4  Super-Scaffold_100001    2196492   2196559 (106507336) + turMer5-1544                 LINE/CR1                   114    182    (56)   2238  
  1362   21.4  0.7  0.0  Super-Scaffold_100001    2198565   2198853 (106505042) + CR1-J2_Pass                  LINE/CR1                  3978   4268     (9)   2239  
    33   14.6  4.3  0.0  Super-Scaffold_100001    2200150   2200218 (106503677) + A-rich                       Low_complexity               1     72     (0)   2240  
    28    0.0  0.0  0.0  Super-Scaffold_100001    2204577   2204607 (106499288) + (A)n                         Simple_repeat                1     31     (0)   2241  
    34    0.0  0.0  0.0  Super-Scaffold_100001    2205089   2205120 (106498775) + (T)n                         Simple_repeat                1     32     (0)   2242  
  1415   13.6  8.9  0.4  Super-Scaffold_100001    2205870   2206106 (106497789) C CR1-E_corCor                 LINE/CR1                   (0)    325      69   2243  
  1535   21.8 12.0  2.1  Super-Scaffold_100001    2207748   2208215 (106495680) C CR1-Y1_Aves                  LINE/CR1                   (3)   3336    2824   2244  
  1600   20.2  1.4  2.0  Super-Scaffold_100001    2211778   2212126 (106491769) + CR1-J2b_Ucy                  LINE/CR1                   859   1205     (0)   2245  
    12   15.4  8.9  2.1  Super-Scaffold_100001    2213772   2213816 (106490079) + (TCTGC)n                     Simple_repeat                1     48     (0)   2246  
    26   19.2  0.0  0.0  Super-Scaffold_100001    2215847   2215894 (106488001) + A-rich                       Low_complexity               1     48     (0)   2247  
    12   24.8  0.0  0.0  Super-Scaffold_100001    2218760   2218793 (106485102) + (AATA)n                      Simple_repeat                1     34     (0)   2248  
  1510   19.0  0.0  0.0  Super-Scaffold_100001    2219480   2219753 (106484142) C turMer6-2632                 LINE/CR1                  (34)    416     143   2249  
    12   16.9  4.5  4.5  Super-Scaffold_100001    2220105   2220148 (106483747) + (GCCCT)n                     Simple_repeat                1     44     (0)   2250  
    11   21.1  8.2  0.0  Super-Scaffold_100001    2220157   2220205 (106483690) + (CCGCGCT)n                   Simple_repeat                1     53     (0)   2251  
    95    0.0  0.0  0.0  Super-Scaffold_100001    2220661   2220744 (106483151) + (TGGGA)n                     Simple_repeat                1     84     (0)   2252  
   258   37.7  2.2  0.7  Super-Scaffold_100001    2223300   2223438 (106480457) C strHab4-54.inc               LINE/CR1                 (148)    333     193   2253  
  1381   16.2  6.8  0.8  Super-Scaffold_100001    2223541   2223789 (106480106) + CR1-E5_fAlb                  LINE/CR1                    59    322     (5)   2254  
   491   22.2 13.0  0.9  Super-Scaffold_100001    2224054   2224253 (106479642) C calAnn5-28.inc               LINE/CR1                  (87)    329     106   2255  
  1506   17.8  6.1  1.5  Super-Scaffold_100001    2224631   2224998 (106478897) + CR1-E5_fAlb                  LINE/CR1                     4    684    (97)   2256  
   256   29.3  2.4  0.0  Super-Scaffold_100001    2228995   2229076 (106474819) C MIR_Aves1                    SINE/MIR                 (142)    122      39   2257  
   273   19.2  0.0  1.9  Super-Scaffold_100001    2229618   2229670 (106474225) C strHab6-5690                 DNA/PIF-Harbinger          (3)    226     175   2258 *
   304   30.8  4.5  2.2  Super-Scaffold_100001    2229628   2229760 (106474135) + strHab6-4415.inc             DNA/PIF-Harbinger           38    173    (75)   2259  
  1543   18.3  9.8  1.2  Super-Scaffold_100001    2236997   2237311 (106466584) C CR1-J1_Ucy                   LINE/CR1                   (4)   1075     734   2260  
    14    7.5  3.3  3.3  Super-Scaffold_100001    2238213   2238242 (106465653) + (TTCAA)n                     Simple_repeat                1     30     (0)   2261  
   366   25.4  3.0 12.1  Super-Scaffold_100001    2243617   2243844 (106460051) + calAnn6-1751                 Unknown                      1    192   (173)   2262  
   285   22.9 10.1  2.1  Super-Scaffold_100001    2245056   2245144 (106458751) C L2-1_CPB                     LINE/L2                  (757)   2746    2651   2263 *
   933   15.8  1.6  0.5  Super-Scaffold_100001    2245114   2245299 (106458596) + CR1-E_Pass-La_astRot.inc     LINE/CR1                   496    853     (0)   2264  
   232   33.7  2.0  0.0  Super-Scaffold_100001    2245218   2245315 (106458580) + R2-2_NNi                     LINE/R2                   1795   1894  (2807)   2265 *
   101    2.5  8.0  2.7  Super-Scaffold_100001    2247344   2247519 (106456376) + (TTCCCT)n                    Simple_repeat                1    185     (0)   2266  
   753   18.8  2.1  0.0  Super-Scaffold_100001    2248024   2248167 (106455728) + strHab6-601.inc              LINE/CR1                   292    438   (107)   2267  
   383   23.5  0.0  2.0  Super-Scaffold_100001    2248394   2248493 (106455402) + strHab6-1688                 Unknown                     50    147    (44)   2268  
  1545   14.0  1.2  0.1  Super-Scaffold_100001    2249528   2249779 (106454116) + CR1-E_Pass-La_astRot.inc     LINE/CR1                   386    634    (10)   2269  
   323   25.3  6.6  3.4  Super-Scaffold_100001    2249977   2250168 (106453727) + turMer5-144                  LINE/CR1                    45    246   (235)   2270  
   296   30.6  0.0  3.4  Super-Scaffold_100001    2251396   2251517 (106452378) C calAnn6-1747.inc             Unknown                   (62)    403     286   2271  
    15   21.1  0.0  0.0  Super-Scaffold_100001    2253807   2253844 (106450051) + G-rich                       Low_complexity               1     38     (0)   2272  
    16    9.8  0.0  0.0  Super-Scaffold_100001    2253871   2253892 (106450003) + (A)n                         Simple_repeat                1     22     (0)   2273  
    32    0.0  0.0  0.0  Super-Scaffold_100001    2253901   2253930 (106449965) + (T)n                         Simple_repeat                1     30     (0)   2274  
   499   20.1  4.4  0.1  Super-Scaffold_100001    2254311   2254439 (106449456) + droNov3-5.inc                LINE/CR1                  1159   1275   (776)   2275  
   372   20.8  5.1  1.2  Super-Scaffold_100001    2254415   2254493 (106449402) C CR1-Z1_Pass                  LINE/CR1                   (6)   2766    2696   2276 *
   827   25.6  3.5  0.8  Super-Scaffold_100001    2254518   2254749 (106449146) + droNov2-13.inc               LINE/CR1                  1305   1542   (533)   2277 *
  1057   16.9  2.3  0.8  Super-Scaffold_100001    2254719   2254959 (106448936) + CR1-Y1_Aves                  LINE/CR1                  2908   3104   (235)   2278  
    13   10.7  0.0  9.1  Super-Scaffold_100001    2255505   2255540 (106448355) + (TGTT)n                      Simple_repeat                1     33     (0)   2279  
   233   25.7  8.7  5.2  Super-Scaffold_100001    2261718   2261762 (106442133) C droNovLTRL1_LTR              LTR/ERVL                  (32)    494     304   2280  
   234   21.4  7.1  6.4  Super-Scaffold_100001    2261763   2261902 (106441993) C strHab5-1601.inc             LINE/CR1                (5338)   3802    3662   2281 *
   292   22.2 19.3  1.1  Super-Scaffold_100001    2261793   2261942 (106441953) + turMer6-20602                Unknown                     97    273   (286)   2282  
   934   16.6  6.9  0.4  Super-Scaffold_100001    2263448   2263652 (106440243) C CR1-E4_fAlb                  LINE/CR1                   (0)    430     267   2283  
  1326   17.9  4.0  1.7  Super-Scaffold_100001    2265034   2265295 (106438600) C CR1-YB2_Pass                 LINE/CR1                   (4)   3867    3624   2284  
  2435   13.0  6.3  0.2  Super-Scaffold_100001    2265500   2265909 (106437986) C CR1-E5b_Ucy                  LINE/CR1                   (0)    853     419   2285  
  1164   23.0  5.0  9.1  Super-Scaffold_100001    2265921   2266398 (106437497) + TguLTR12-Lc_lycPyr.inc       LTR/ERV1                    50    509   (116)   2286  
   283   17.0  0.0  0.0  Super-Scaffold_100001    2266397   2266443 (106437452) C CR1-E5a_Ucy                  LINE/CR1                 (930)    408     362   2287 *
    18   12.1  6.4  2.0  Super-Scaffold_100001    2266707   2266753 (106437142) + (TCCCGCCG)n                  Simple_repeat                1     49     (0)   2288  
    12   12.6  8.6  0.0  Super-Scaffold_100001    2274047   2274081 (106429814) + (TTTTGT)n                    Simple_repeat                1     38     (0)   2289  
   475   24.9 10.4  1.0  Super-Scaffold_100001    2276399   2276581 (106427314) C droNov6-273.inc              LINE/CR1                  (20)   1600    1384   2290  
    28    0.0  0.0  0.0  Super-Scaffold_100001    2277773   2277803 (106426092) + (A)n                         Simple_repeat                1     31     (0)   2291  
    18   14.7  0.0  0.0  Super-Scaffold_100001    2277817   2277846 (106426049) + (G)n                         Simple_repeat                1     30     (0)   2292  
   233   18.0 11.8  4.9  Super-Scaffold_100001    2280551   2280626 (106423269) + calAnn6-3137.inc             LINE/CR1                    80    160  (1646)   2293  
   921   20.6 11.5  3.2  Super-Scaffold_100001    2280801   2281137 (106422758) C CR1-J2_Pass                  LINE/CR1                  (13)   4264    4027   2294  
   377   27.8  3.5  0.0  Super-Scaffold_100001    2284533   2284647 (106419248) C MIR_Aves2                    SINE/MIR                  (16)    239     121   2295  
   619   13.8 11.7  1.1  Super-Scaffold_100001    2284652   2284768 (106419127) + CR1-E6_fAlb                  LINE/CR1                   104    216     (1)   2296  
   541   16.8  0.3  1.3  Super-Scaffold_100001    2286116   2286225 (106417670) + CR1-E                        LINE/CR1                  4071   4163   (361)   2297  
   241   25.0  2.4  0.0  Super-Scaffold_100001    2289363   2289454 (106414441) + (CAT)n                       Simple_repeat                1     94     (0)   2298  
    16   14.7  3.3  0.0  Super-Scaffold_100001    2291210   2291239 (106412656) + (TG)n                        Simple_repeat                1     31     (0)   2299  
    24   18.7  0.0  0.0  Super-Scaffold_100001    2292120   2292163 (106411732) + (T)n                         Simple_repeat                1     44     (0)   2300  
   293   20.0  2.8  1.4  Super-Scaffold_100001    2293699   2293798 (106410097) C droNov6-273.inc              LINE/CR1                   (4)   1619    1550   2301  
   230    8.3  0.0  0.0  Super-Scaffold_100001    2298121   2298156 (106405739) C calAnn6-2260                 Unknown                   (87)     61      26   2302  
    17    0.0  0.0  0.0  Super-Scaffold_100001    2298724   2298742 (106405153) + (T)n                         Simple_repeat                1     19     (0)   2303  
   566   19.2 14.3  2.0  Super-Scaffold_100001    2299118   2299265 (106404630) C CR1-E4_fAlb                  LINE/CR1                   (2)    428     282   2304  
    16    4.5  0.0  0.0  Super-Scaffold_100001    2301065   2301087 (106402808) + (ATAA)n                      Simple_repeat                1     23     (0)   2305  
   796   16.2  5.8  0.6  Super-Scaffold_100001    2301148   2301302 (106402593) C CR1-X3_Pass                  LINE/CR1                  (47)   4424    4262   2306  
  1786   13.4  6.7  0.3  Super-Scaffold_100001    2301320   2301619 (106402276) + CR1-E5_fAlb                  LINE/CR1                     9    327     (0)   2307  
   790   24.6  2.2  0.0  Super-Scaffold_100001    2303680   2303862 (106400033) C TguLTRL4d                    LTR/ERVL                   (0)    929     743   2308  
   472   14.4 13.2  1.7  Super-Scaffold_100001    2303834   2303851 (106400044) C turMer4-253                  LTR/ERVL                  (33)   1945    1916   2309 *
   545   11.8 13.2  2.6  Super-Scaffold_100001    2303852   2303999 (106399896) + turMer1-28                   DNA/TcMar-Tc2                1    215   (339)   2310 *
  1420   15.9  0.0  0.0  Super-Scaffold_100001    2303981   2304187 (106399708) + turMer1-17                   DNA/TcMar-Tc2              232    438     (0)   2311  
   536   27.9  3.8  7.5  Super-Scaffold_100001    2304188   2304411 (106399484) C strHab6-2413.inc             LTR/ERVL                 (145)    869     654   2312  
    55    0.0  0.0  0.0  Super-Scaffold_100001    2306176   2306224 (106397671) + (GCT)n                       Simple_repeat                1     49     (0)   2313  
   870   28.1  7.4  2.7  Super-Scaffold_100001    2307246   2307636 (106396259) C TguLTRL4d                    LTR/ERVL                   (0)    929     521   2314  
  2299   20.2 15.0  4.6  Super-Scaffold_100001    2308109   2308876 (106395019) C strHabLTRL3_LTR              LTR/ERVL                   (2)    846       3   2315  
    40    0.0  0.0  2.5  Super-Scaffold_100001    2310212   2310252 (106393643) + (GCT)n                       Simple_repeat                1     40     (0)   2316  
    17   13.1  0.0  0.0  Super-Scaffold_100001    2310701   2310726 (106393169) + (T)n                         Simple_repeat                1     26     (0)   2317  
  1567   19.3 13.0  1.9  Super-Scaffold_100001    2310882   2311266 (106392629) C TguLTRL6-La_corCor           LTR/ERVL                (1598)    427       1   2318  
   265   28.6  7.7  0.0  Super-Scaffold_100001    2311462   2311552 (106392343) C calAnn6-3202                 Unknown                  (153)    120      23   2319  
  1096   23.2 11.6  1.5  Super-Scaffold_100001    2311995   2312348 (106391547) C TguERV7_I-Lb_corCor          LTR/ERV1                 (163)    389       1   2320  
  1359   25.6  6.8  1.6  Super-Scaffold_100001    2312381   2312808 (106391087) C TguLTRL4d                    LTR/ERVL                   (2)    927     478   2321  
   428   28.7  4.9  0.0  Super-Scaffold_100001    2312811   2312974 (106390921) C TguLTRL4d                    LTR/ERVL                 (754)    175       4   2321  
    18   25.1  0.0  0.0  Super-Scaffold_100001    2314780   2314826 (106389069) + (TGC)n                       Simple_repeat                1     47     (0)   2322  
   950   20.2  6.8  0.8  Super-Scaffold_100001    2315554   2315788 (106388107) C strHabLTRL3_LTR              LTR/ERVL                   (2)    846     598   2323 *
  1267   21.9 15.8  5.2  Super-Scaffold_100001    2315733   2315883 (106388012) C strHab6-2958                 Unknown                   (15)    648      83   2324  
  1550   21.2  6.7  2.1  Super-Scaffold_100001    2315884   2316301 (106387594) + turMer6-485                  Unknown                    394    830    (94)   2325  
  1267   21.9 15.8  5.2  Super-Scaffold_100001    2316302   2316321 (106387574) C strHab6-2958                 Unknown                   (15)     82       1   2324  
    26    0.0  0.0  0.0  Super-Scaffold_100001    2317648   2317672 (106386223) + (GCT)n                       Simple_repeat                1     25     (0)   2326  
   777   12.6  0.0  0.0  Super-Scaffold_100001    2317953   2318063 (106385832) C turMer1-3                    DNA/TcMar-Tc2              (0)    302     192   2327  
  2136   21.0 10.6  6.4  Super-Scaffold_100001    2318370   2319123 (106384772) C astRotLTRK10                 LTR/ERVK                   (1)   1138     355   2328 *
  2867   18.3  9.4  6.6  Super-Scaffold_100001    2318565   2319407 (106384488) + turMer5-400                  Unknown                    236   1100     (2)   2329  
  1139   23.1  3.7  4.8  Super-Scaffold_100001    2319980   2320354 (106383541) C TguLTRL4d                    LTR/ERVL                 (144)    785     419   2330  
    14   11.5  0.0  3.5  Super-Scaffold_100001    2321067   2321096 (106382799) + (AAGAG)n                     Simple_repeat                1     29     (0)   2331  
    44    0.0  0.0  0.0  Super-Scaffold_100001    2321833   2321872 (106382023) + (GCT)n                       Simple_repeat                1     40     (0)   2332  
    16   13.7  0.0  0.0  Super-Scaffold_100001    2322849   2322873 (106381022) + (T)n                         Simple_repeat                1     25     (0)   2333  
  1045   23.5  9.2  4.2  Super-Scaffold_100001    2323521   2323910 (106379985) C TguLTRL4d                    LTR/ERVL                   (0)    929     521   2334  
  1869   21.4 14.8  5.9  Super-Scaffold_100001    2324384   2325162 (106378733) C strHabLTRL3_LTR              LTR/ERVL                   (2)    846       3   2335  
    30    0.0  0.0  0.0  Super-Scaffold_100001    2326497   2326524 (106377371) + (GCT)n                       Simple_repeat                1     28     (0)   2336  
   925   12.5  0.7  0.0  Super-Scaffold_100001    2326810   2326945 (106376950) C turMer1-3                    DNA/TcMar-Tc2              (0)    302     166   2337  
   921   24.7  1.3  0.9  Super-Scaffold_100001    2326946   2327037 (106376858) + turMer1-42                   LTR/ERVK                  7114   7342  (1022)   2338  
   863   21.9  8.7  4.0  Super-Scaffold_100001    2326975   2327216 (106376679) C turMer4-15                   DNA/TcMar-Tc2            (243)    311      59   2339 *
   357   18.4  3.4  2.2  Super-Scaffold_100001    2327147   2327235 (106376660) + turMer4-253                  LTR/ERVL                  1852   1941    (37)   2340 *
  2129   21.9  9.9  6.4  Super-Scaffold_100001    2328600   2329358 (106374537) C astRotLTRK10                 LTR/ERVK                   (1)   1138     355   2341 *
  3038   17.9  8.8  6.8  Super-Scaffold_100001    2328796   2329644 (106374251) + turMer5-400                  Unknown                    236   1100     (2)   2342  
  1153   23.8  2.9  4.3  Super-Scaffold_100001    2330217   2330591 (106373304) C TguLTRL4d                    LTR/ERVL                 (144)    785     420   2343  
    14   11.5  0.0  3.5  Super-Scaffold_100001    2331307   2331336 (106372559) + (AAGAG)n                     Simple_repeat                1     29     (0)   2344  
    19   23.9  0.0  0.0  Super-Scaffold_100001    2332074   2332122 (106371773) + (GCT)n                       Simple_repeat                1     49     (0)   2345  
    38    0.0  0.0  0.0  Super-Scaffold_100001    2333071   2333105 (106370790) + (T)n                         Simple_repeat                1     35     (0)   2346  
  2152   19.4 15.3  5.3  Super-Scaffold_100001    2333754   2334526 (106369369) C strHabLTRL3_LTR              LTR/ERVL                   (0)    848       3   2347  
    17   25.8  0.0  0.0  Super-Scaffold_100001    2335873   2335918 (106367977) + (GCT)n                       Simple_repeat                1     46     (0)   2348  
  1699   21.4  9.4  1.1  Super-Scaffold_100001    2336461   2336885 (106367010) C TguLTRL6-La_corCor           LTR/ERVL                (1565)    460       1   2349  
   264   28.6  7.7  0.0  Super-Scaffold_100001    2337082   2337172 (106366723) C calAnn6-3202                 Unknown                  (153)    120      23   2350  
  1684   21.7 12.4  1.3  Super-Scaffold_100001    2337851   2338341 (106365554) C TguERV7_I-Lb_corCor          LTR/ERV1                   (0)    552       8   2351  
  4334   14.6  1.8  0.8  Super-Scaffold_100001    2338514   2339220 (106364675) C turMer1-23                   LTR/ERVL                  (11)    714       1   2352
[truncated: 101,371,247 more chars]
