# Supplementary material for: Combining Individual‐Based Radio‐Tracking With Whole‐Genome Sequencing Data Reveals Candidate for Genetic Basis of Partial Migration in a Songbird
Source: Ecol Evol. 2025 Jan 9;15(1):e70800. doi: 10.1002/ece3.70800 (PMC11717897; doi:10.1002/ece3.70800)
Supplement: Supplementary file 1 — Data S1. [file ECE3-15-e70800-s001.zip › Supplementary_File_S3.tbl]

==================================================
file name: blackbird.fasta          
sequences:           125
total length: 1012066560 bp  (977659924 bp excl N/X-runs)
GC level:         41.55 %
bases masked:  103500383 bp ( 10.59 %)
==================================================
               number of      length   percentage
               elements*    occupied  of sequence
--------------------------------------------------
Retroelements       231699     72962738 bp    7.46 %
   SINEs:             7811       901049 bp    0.09 %
   Penelope             87        17182 bp    0.00 %
   LINEs:           129451     36473085 bp    3.73 %
    CRE/SLACS            0            0 bp    0.00 %
     L2/CR1/Rex     127491     36295202 bp    3.71 %
     R1/LOA/Jockey       0            0 bp    0.00 %
     R2/R4/NeSL       1774       141685 bp    0.01 %
     RTE/Bov-B          24         1414 bp    0.00 %
     L1/CIN4            66        14743 bp    0.00 %
   LTR elements:     94437     35588604 bp    3.64 %
     BEL/Pao             0            0 bp    0.00 %
     Ty1/Copia          54        11932 bp    0.00 %
     Gypsy/DIRS1       503       190969 bp    0.02 %
       Retroviral    77519     29082310 bp    2.97 %

DNA transposons      48247      9027819 bp    0.92 %
   hobo-Activator     3873       444900 bp    0.05 %
   Tc1-IS630-Pogo    27116      6435374 bp    0.66 %
   En-Spm                0            0 bp    0.00 %
   MuDR-IS905            0            0 bp    0.00 %
   PiggyBac            262        62123 bp    0.01 %
   Tourist/Harbinger  4188       388568 bp    0.04 %
   Other (Mirage,        0            0 bp    0.00 %
    P-element, Transib)

Rolling-circles        415       153963 bp    0.02 %

Unclassified:        36076      7532653 bp    0.77 %

Total interspersed repeats:    89523210 bp    9.16 %


Small RNA:            1801       195689 bp    0.02 %

Satellites:           1496       300108 bp    0.03 %
Simple repeats:     232199     11076736 bp    1.13 %
Low complexity:      43379      2397310 bp    0.25 %
==================================================

* most repeats fragmented by insertions or deletions
  have been counted as one element
  Runs of >=20 X/Ns in query were excluded in % calcs


RepeatMasker version 4.1.2-p1 , default mode
                                     
run with rmblastn version 2.11.0+
The query was compared to classified sequences in ".../turMer_rm1.0.lib"
FamDB: 
