# Supplementary material for: Combining Individual‐Based Radio‐Tracking With Whole‐Genome Sequencing Data Reveals Candidate for Genetic Basis of Partial Migration in a Songbird
Source: Ecol Evol. 2025 Jan 9;15(1):e70800. doi: 10.1002/ece3.70800 (PMC11717897; doi:10.1002/ece3.70800)
Supplement: Supplementary file 1 — Data S1. [file ECE3-15-e70800-s001.zip › Supplementary_File_S4.gff3]

Super-Scaffold_266	LTRharvest	repeat_region	829959	833519	.	+	.	ID=repeat_region1
Super-Scaffold_266	LTRharvest	target_site_duplication	829959	829962	.	+	.	Parent=repeat_region1
Super-Scaffold_266	LTRharvest	LTR_retrotransposon	829963	833515	.	+	.	ID=LTR_retrotransposon1;Parent=repeat_region1;ltr_similarity=85.34;seq_number=0
Super-Scaffold_266	LTRharvest	long_terminal_repeat	829963	830137	.	+	.	Parent=LTR_retrotransposon1
Super-Scaffold_266	LTRdigest	protein_match	830589	830718	2.9e-08	+	.	Parent=LTR_retrotransposon1;reading_frame=2;name=RT_epsilonretroviridae
Super-Scaffold_266	LTRdigest	protein_match	830595	830709	4.1e-10	+	.	Parent=LTR_retrotransposon1;reading_frame=2;name=RT_reina
Super-Scaffold_266	LTRdigest	protein_match	830595	830856	5.5e-07	+	.	Parent=LTR_retrotransposon1;reading_frame=2;name=RT_gammaretroviridae
Super-Scaffold_266	LTRdigest	protein_match	830595	831267	8.3e-24	+	.	Parent=LTR_retrotransposon1;reading_frame=2;name=RT_17_6
Super-Scaffold_266	LTRdigest	protein_match	830595	831270	1.2e-10	+	.	Parent=LTR_retrotransposon1;reading_frame=2;name=RT_cer2-3
Super-Scaffold_266	LTRdigest	protein_match	830595	831270	3.4e-32	+	.	Parent=LTR_retrotransposon1;reading_frame=2;name=RT_spumaretroviridae
Super-Scaffold_266	LTRdigest	protein_match	830598	830856	2.5e-09	+	.	Parent=LTR_retrotransposon1;reading_frame=2;name=RT_gmr1
Super-Scaffold_266	LTRdigest	protein_match	830610	831267	6.1e-10	+	.	Parent=LTR_retrotransposon1;reading_frame=2;name=RT_del
Super-Scaffold_266	LTRdigest	protein_match	830622	830859	4.1e-07	+	.	Parent=LTR_retrotransposon1;reading_frame=2;name=RT_deltaretroviridae
Super-Scaffold_266	LTRdigest	protein_match	830655	830829	4.7e-07	+	.	Parent=LTR_retrotransposon1;reading_frame=2;name=RT_pyggy
Super-Scaffold_266	LTRdigest	protein_match	830772	831270	4.7e-08	+	.	Parent=LTR_retrotransposon1;reading_frame=2;name=RT_micropia_mdg3
Super-Scaffold_266	LTRdigest	protein_match	830772	831270	7.4e-24	+	.	Parent=LTR_retrotransposon1;reading_frame=2;name=RT_epsilonretroviridae
Super-Scaffold_266	LTRdigest	protein_match	830865	831267	1.2e-17	+	.	Parent=LTR_retrotransposon1;reading_frame=2;name=RT_gammaretroviridae
Super-Scaffold_266	LTRdigest	protein_match	830874	831300	3.7e-13	+	.	Parent=LTR_retrotransposon1;reading_frame=2;name=RT_badnavirus
Super-Scaffold_266	LTRdigest	protein_match	830979	831261	3.1e-08	+	.	Parent=LTR_retrotransposon1;reading_frame=2;name=RT_b_clade
Super-Scaffold_266	LTRdigest	protein_match	830979	831267	7.7e-07	+	.	Parent=LTR_retrotransposon1;reading_frame=2;name=RT_maggy
Super-Scaffold_266	LTRdigest	protein_match	830979	831270	2.7e-08	+	.	Parent=LTR_retrotransposon1;reading_frame=2;name=RT_pyret
Super-Scaffold_266	LTRdigest	protein_match	830979	831270	1.2e-07	+	.	Parent=LTR_retrotransposon1;reading_frame=2;name=RT_gmr1
Super-Scaffold_266	LTRdigest	protein_match	830979	831288	1.3e-07	+	.	Parent=LTR_retrotransposon1;reading_frame=2;name=RT_cavemovirus
Super-Scaffold_266	LTRdigest	protein_match	831475	831568	1.6e-07	+	.	Parent=LTR_retrotransposon1;reading_frame=0;name=RNaseH_osvaldo
Super-Scaffold_266	LTRdigest	protein_match	832005	832257	5.6e-07	+	.	Parent=LTR_retrotransposon1;reading_frame=2;name=RNaseH_spumaretroviridae
Super-Scaffold_266	LTRdigest	protein_match	832389	832875	5.1e-17	+	.	Parent=LTR_retrotransposon1;reading_frame=2;name=INT_spumaretroviridae
Super-Scaffold_266	LTRdigest	protein_match	832455	832896	5.7e-19	+	.	Parent=LTR_retrotransposon1;reading_frame=2;name=INT_gammaretroviridae
Super-Scaffold_266	LTRdigest	protein_match	832572	832890	8e-21	+	.	Parent=LTR_retrotransposon1;reading_frame=2;name=INT_epsilonretroviridae
Super-Scaffold_266	LTRdigest	protein_match	832617	832842	8e-07	+	.	Parent=LTR_retrotransposon1;reading_frame=2;name=INT_b_clade
Super-Scaffold_266	LTRharvest	long_terminal_repeat	833325	833515	.	+	.	Parent=LTR_retrotransposon1
Super-Scaffold_266	LTRharvest	target_site_duplication	833516	833519	.	+	.	Parent=repeat_region1
Super-Scaffold_363	LTRharvest	repeat_region	811914	818491	.	-	.	ID=repeat_region2
Super-Scaffold_363	LTRharvest	target_site_duplication	811914	811917	.	-	.	Parent=repeat_region2
Super-Scaffold_363	LTRharvest	LTR_retrotransposon	811918	818487	.	-	.	ID=LTR_retrotransposon2;Parent=repeat_region2;ltr_similarity=93.54;seq_number=1
Super-Scaffold_363	LTRharvest	long_terminal_repeat	811918	812521	.	-	.	Parent=LTR_retrotransposon2
Super-Scaffold_363	LTRdigest	protein_match	812985	813567	1.4e-19	-	.	Parent=LTR_retrotransposon2;reading_frame=0;name=INT_spumaretroviridae
Super-Scaffold_363	LTRdigest	protein_match	813006	813360	1.1e-07	-	.	Parent=LTR_retrotransposon2;reading_frame=0;name=INT_gmr1
Super-Scaffold_363	LTRdigest	protein_match	813045	813495	1e-23	-	.	Parent=LTR_retrotransposon2;reading_frame=0;name=INT_gammaretroviridae
Super-Scaffold_363	LTRdigest	protein_match	813054	813219	4.7e-07	-	.	Parent=LTR_retrotransposon2;reading_frame=0;name=INT_deltaretroviridae
Super-Scaffold_363	LTRdigest	protein_match	813060	813378	3e-26	-	.	Parent=LTR_retrotransposon2;reading_frame=0;name=INT_epsilonretroviridae
Super-Scaffold_363	LTRdigest	protein_match	813063	813336	5.6e-09	-	.	Parent=LTR_retrotransposon2;reading_frame=0;name=INT_b_clade
Super-Scaffold_363	LTRdigest	protein_match	813702	813951	2e-07	-	.	Parent=LTR_retrotransposon2;reading_frame=0;name=RNaseH_spumaretroviridae
Super-Scaffold_363	LTRdigest	protein_match	814389	814470	3.2e-07	-	.	Parent=LTR_retrotransposon2;reading_frame=0;name=RNaseH_osvaldo
Super-Scaffold_363	LTRdigest	protein_match	814665	815301	7.8e-18	-	.	Parent=LTR_retrotransposon2;reading_frame=0;name=RT_badnavirus
Super-Scaffold_363	LTRdigest	protein_match	814677	815091	3.9e-08	-	.	Parent=LTR_retrotransposon2;reading_frame=0;name=RT_cavemovirus
Super-Scaffold_363	LTRdigest	protein_match	814695	814986	2.8e-08	-	.	Parent=LTR_retrotransposon2;reading_frame=0;name=RT_pyret
Super-Scaffold_363	LTRdigest	protein_match	814695	815193	2e-34	-	.	Parent=LTR_retrotransposon2;reading_frame=0;name=RT_epsilonretroviridae
Super-Scaffold_363	LTRdigest	protein_match	814695	815337	5.4e-13	-	.	Parent=LTR_retrotransposon2;reading_frame=0;name=RT_pyggy
Super-Scaffold_363	LTRdigest	protein_match	814695	815367	1.5e-09	-	.	Parent=LTR_retrotransposon2;reading_frame=0;name=RT_osvaldo
Super-Scaffold_363	LTRdigest	protein_match	814695	815367	2.6e-20	-	.	Parent=LTR_retrotransposon2;reading_frame=0;name=RT_gmr1
Super-Scaffold_363	LTRdigest	protein_match	814695	815370	5.8e-18	-	.	Parent=LTR_retrotransposon2;reading_frame=0;name=RT_micropia_mdg3
Super-Scaffold_363	LTRdigest	protein_match	814695	815370	5.3e-41	-	.	Parent=LTR_retrotransposon2;reading_frame=0;name=RT_spumaretroviridae
Super-Scaffold_363	LTRdigest	protein_match	814695	815370	3.9e-16	-	.	Parent=LTR_retrotransposon2;reading_frame=0;name=RT_cer2-3
Super-Scaffold_363	LTRdigest	protein_match	814698	814986	2.7e-07	-	.	Parent=LTR_retrotransposon2;reading_frame=0;name=RT_maggy
Super-Scaffold_363	LTRdigest	protein_match	814698	815355	1.6e-15	-	.	Parent=LTR_retrotransposon2;reading_frame=0;name=RT_del
Super-Scaffold_363	LTRdigest	protein_match	814698	815370	5.4e-37	-	.	Parent=LTR_retrotransposon2;reading_frame=0;name=RT_gammaretroviridae
Super-Scaffold_363	LTRdigest	protein_match	814698	815370	5.5e-32	-	.	Parent=LTR_retrotransposon2;reading_frame=0;name=RT_17_6
Super-Scaffold_363	LTRdigest	protein_match	814704	815184	3.5e-09	-	.	Parent=LTR_retrotransposon2;reading_frame=0;name=RT_b_clade
Super-Scaffold_363	LTRdigest	protein_match	814839	815343	4.3e-16	-	.	Parent=LTR_retrotransposon2;reading_frame=0;name=RT_deltaretroviridae
Super-Scaffold_363	LTRdigest	protein_match	814872	815175	6.1e-10	-	.	Parent=LTR_retrotransposon2;reading_frame=0;name=RT_betaretroviridae
Super-Scaffold_363	LTRdigest	protein_match	815025	815175	2.9e-10	-	.	Parent=LTR_retrotransposon2;reading_frame=0;name=RT_alpharetroviridae
Super-Scaffold_363	LTRdigest	protein_match	815043	815175	1.3e-07	-	.	Parent=LTR_retrotransposon2;reading_frame=0;name=RT_lentiviridae
Super-Scaffold_363	LTRdigest	protein_match	815043	815367	6.7e-10	-	.	Parent=LTR_retrotransposon2;reading_frame=0;name=RT_gypsy
Super-Scaffold_363	LTRdigest	protein_match	815229	815376	1.5e-12	-	.	Parent=LTR_retrotransposon2;reading_frame=0;name=RT_epsilonretroviridae
Super-Scaffold_363	LTRdigest	protein_match	815256	815370	3.2e-11	-	.	Parent=LTR_retrotransposon2;reading_frame=0;name=RT_reina
Super-Scaffold_363	LTRdigest	protein_match	815610	815814	4.3e-06	-	.	Parent=LTR_retrotransposon2;reading_frame=0;name=AP_dtg_ilg_template
Super-Scaffold_363	LTRharvest	long_terminal_repeat	817917	818487	.	-	.	Parent=LTR_retrotransposon2
Super-Scaffold_363	LTRharvest	target_site_duplication	818488	818491	.	-	.	Parent=repeat_region2
Super-Scaffold_363	LTRharvest	repeat_region	830725	838043	.	+	.	ID=repeat_region3
Super-Scaffold_363	LTRharvest	target_site_duplication	830725	830729	.	+	.	Parent=repeat_region3
Super-Scaffold_363	LTRharvest	LTR_retrotransposon	830730	838038	.	+	.	ID=LTR_retrotransposon3;Parent=repeat_region3;ltr_similarity=100.00;seq_number=1
Super-Scaffold_363	LTRharvest	long_terminal_repeat	830730	831289	.	+	.	Parent=LTR_retrotransposon3
Super-Scaffold_363	LTRdigest	protein_match	833352	833592	4.8e-08	+	.	Parent=LTR_retrotransposon3;reading_frame=0;name=GAG_alpharetroviridae
Super-Scaffold_363	LTRdigest	protein_match	833412	833568	1.5e-09	+	.	Parent=LTR_retrotransposon3;reading_frame=0;name=GAG_betaretroviridae
Super-Scaffold_363	LTRdigest	protein_match	833804	833987	7.1e-18	+	.	Parent=LTR_retrotransposon3;reading_frame=2;name=DUT_betaretroviridae
Super-Scaffold_363	LTRdigest	protein_match	834164	834392	1.2e-09	+	.	Parent=LTR_retrotransposon3;reading_frame=2;name=AP_alpharetroviridae
Super-Scaffold_363	LTRdigest	protein_match	834164	834395	4.5e-07	+	.	Parent=LTR_retrotransposon3;reading_frame=2;name=AP_dtg_ilg_template
Super-Scaffold_363	LTRdigest	protein_match	834164	834398	2.6e-05	+	.	Parent=LTR_retrotransposon3;reading_frame=2;name=AP_retropepsins
Super-Scaffold_363	LTRdigest	protein_match	834164	834404	2.2e-17	+	.	Parent=LTR_retrotransposon3;reading_frame=2;name=AP_betaretroviridae
Super-Scaffold_363	LTRdigest	protein_match	834562	835210	0	+	.	Parent=LTR_retrotransposon3;reading_frame=1;name=RT_alpharetroviridae
Super-Scaffold_363	LTRdigest	protein_match	834562	835225	0	+	.	Parent=LTR_retrotransposon3;reading_frame=1;name=RT_betaretroviridae
Super-Scaffold_363	LTRdigest	protein_match	834565	834901	3.5e-08	+	.	Parent=LTR_retrotransposon3;reading_frame=1;name=RT_del
Super-Scaffold_363	LTRdigest	protein_match	834565	835084	5.6e-37	+	.	Parent=LTR_retrotransposon3;reading_frame=1;name=RT_deltaretroviridae
Super-Scaffold_363	LTRdigest	protein_match	834565	835087	2.3e-06	+	.	Parent=LTR_retrotransposon3;reading_frame=1;name=RT_pyggy
Super-Scaffold_363	LTRdigest	protein_match	834565	835123	3.7e-22	+	.	Parent=LTR_retrotransposon3;reading_frame=1;name=RT_gammaretroviridae
Super-Scaffold_363	LTRdigest	protein_match	834568	834670	8.3e-08	+	.	Parent=LTR_retrotransposon3;reading_frame=1;name=RT_reina
Super-Scaffold_363	LTRdigest	protein_match	834571	834901	7.8e-13	+	.	Parent=LTR_retrotransposon3;reading_frame=1;name=RT_spumaretroviridae
Super-Scaffold_363	LTRdigest	protein_match	834571	834901	9.8e-18	+	.	Parent=LTR_retrotransposon3;reading_frame=1;name=RT_epsilonretroviridae
Super-Scaffold_363	LTRdigest	protein_match	834571	835144	7.6e-14	+	.	Parent=LTR_retrotransposon3;reading_frame=1;name=RT_17_6
Super-Scaffold_363	LTRdigest	protein_match	834583	835207	0	+	.	Parent=LTR_retrotransposon3;reading_frame=1;name=RT_lentiviridae
Super-Scaffold_363	LTRdigest	protein_match	834751	835147	1.2e-06	+	.	Parent=LTR_retrotransposon3;reading_frame=1;name=RT_badnavirus
Super-Scaffold_363	LTRdigest	protein_match	834853	835132	5e-08	+	.	Parent=LTR_retrotransposon3;reading_frame=1;name=RT_pyret
Super-Scaffold_363	LTRdigest	protein_match	835776	836157	4e-15	+	.	Parent=LTR_retrotransposon3;reading_frame=0;name=RNaseH_alpharetroviridae
Super-Scaffold_363	LTRdigest	protein_match	835845	836163	1.3e-20	+	.	Parent=LTR_retrotransposon3;reading_frame=0;name=RNaseH_betaretroviridae
Super-Scaffold_363	LTRdigest	protein_match	836235	836697	6.3e-33	+	.	Parent=LTR_retrotransposon3;reading_frame=0;name=INT_alpharetroviridae
Super-Scaffold_363	LTRdigest	protein_match	836235	836700	0	+	.	Parent=LTR_retrotransposon3;reading_frame=0;name=INT_betaretroviridae
Super-Scaffold_363	LTRdigest	protein_match	836256	836664	1.5e-22	+	.	Parent=LTR_retrotransposon3;reading_frame=0;name=INT_deltaretroviridae
Super-Scaffold_363	LTRdigest	protein_match	836262	836679	5.2e-25	+	.	Parent=LTR_retrotransposon3;reading_frame=0;name=INT_gammaretroviridae
Super-Scaffold_363	LTRdigest	protein_match	836400	836691	1.5e-08	+	.	Parent=LTR_retrotransposon3;reading_frame=0;name=INT_spumaretroviridae
Super-Scaffold_363	LTRdigest	protein_match	836412	836616	1.6e-07	+	.	Parent=LTR_retrotransposon3;reading_frame=0;name=INT_osvaldo
Super-Scaffold_363	LTRdigest	protein_match	836412	836682	1.5e-09	+	.	Parent=LTR_retrotransposon3;reading_frame=0;name=INT_b_clade
Super-Scaffold_363	LTRdigest	protein_match	836421	836622	1.9e-11	+	.	Parent=LTR_retrotransposon3;reading_frame=0;name=INT_a_clade
Super-Scaffold_363	LTRdigest	protein_match	836529	836682	1.1e-14	+	.	Parent=LTR_retrotransposon3;reading_frame=0;name=INT_lentiviridae
Super-Scaffold_363	LTRdigest	protein_match	836535	836670	1.5e-06	+	.	Parent=LTR_retrotransposon3;reading_frame=0;name=INT_retrofit
Super-Scaffold_363	LTRdigest	RR_tract	837462	837478	.	+	.	Parent=LTR_retrotransposon3
Super-Scaffold_363	LTRharvest	long_terminal_repeat	837479	838038	.	+	.	Parent=LTR_retrotransposon3
Super-Scaffold_363	LTRharvest	target_site_duplication	838039	838043	.	+	.	Parent=repeat_region3
Super-Scaffold_401	LTRharvest	repeat_region	2529057	2535041	.	+	.	ID=repeat_region4
Super-Scaffold_401	LTRharvest	target_site_duplication	2529057	2529060	.	+	.	Parent=repeat_region4
Super-Scaffold_401	LTRharvest	LTR_retrotransposon	2529061	2535037	.	+	.	ID=LTR_retrotransposon4;Parent=repeat_region4;ltr_similarity=94.86;seq_number=100
Super-Scaffold_401	LTRharvest	long_terminal_repeat	2529061	2529410	.	+	.	Parent=LTR_retrotransposon4
Super-Scaffold_401	LTRdigest	protein_match	2531539	2531665	2.8e-15	+	.	Parent=LTR_retrotransposon4;reading_frame=0;name=DUT_betaretroviridae
Super-Scaffold_401	LTRdigest	protein_match	2531548	2531650	1.9e-05	+	.	Parent=LTR_retrotransposon4;reading_frame=0;name=DUT_caulimoviruses
Super-Scaffold_401	LTRdigest	protein_match	2531817	2531913	5.4e-07	+	.	Parent=LTR_retrotransposon4;reading_frame=2;name=AP_betaretroviridae
Super-Scaffold_401	LTRdigest	protein_match	2531817	2531934	3.9e-11	+	.	Parent=LTR_retrotransposon4;reading_frame=2;name=AP_alpharetroviridae
Super-Scaffold_401	LTRdigest	protein_match	2531817	2531964	2.4e-06	+	.	Parent=LTR_retrotransposon4;reading_frame=2;name=AP_dtg_ilg_template
Super-Scaffold_401	LTRdigest	protein_match	2532210	2532270	9.8e-09	+	.	Parent=LTR_retrotransposon4;reading_frame=2;name=RT_betaretroviridae
Super-Scaffold_401	LTRdigest	protein_match	2532257	2532872	2.1e-28	+	.	Parent=LTR_retrotransposon4;reading_frame=1;name=RT_lentiviridae
Super-Scaffold_401	LTRdigest	protein_match	2532266	2532863	1.1e-32	+	.	Parent=LTR_retrotransposon4;reading_frame=1;name=RT_deltaretroviridae
Super-Scaffold_401	LTRdigest	protein_match	2532266	2532875	0	+	.	Parent=LTR_retrotransposon4;reading_frame=1;name=RT_betaretroviridae
Super-Scaffold_401	LTRdigest	protein_match	2532266	2532884	0	+	.	Parent=LTR_retrotransposon4;reading_frame=1;name=RT_alpharetroviridae
Super-Scaffold_401	LTRdigest	protein_match	2532278	2532656	2.1e-11	+	.	Parent=LTR_retrotransposon4;reading_frame=1;name=RT_gammaretroviridae
Super-Scaffold_401	LTRdigest	protein_match	2532398	2532557	2.2e-05	+	.	Parent=LTR_retrotransposon4;reading_frame=1;name=RT_spumaretroviridae
Super-Scaffold_401	LTRdigest	protein_match	2532401	2532794	4.1e-06	+	.	Parent=LTR_retrotransposon4;reading_frame=1;name=RT_badnavirus
Super-Scaffold_401	LTRdigest	protein_match	2533440	2533809	4.2e-15	+	.	Parent=LTR_retrotransposon4;reading_frame=2;name=RNaseH_alpharetroviridae
Super-Scaffold_401	LTRdigest	protein_match	2533542	2533773	1.2e-10	+	.	Parent=LTR_retrotransposon4;reading_frame=2;name=RNaseH_betaretroviridae
Super-Scaffold_401	LTRdigest	protein_match	2533875	2534247	7.4e-18	+	.	Parent=LTR_retrotransposon4;reading_frame=2;name=INT_deltaretroviridae
Super-Scaffold_401	LTRdigest	protein_match	2533875	2534253	7e-14	+	.	Parent=LTR_retrotransposon4;reading_frame=2;name=INT_lentiviridae
Super-Scaffold_401	LTRdigest	protein_match	2533875	2534277	0	+	.	Parent=LTR_retrotransposon4;reading_frame=2;name=INT_betaretroviridae
Super-Scaffold_401	LTRdigest	protein_match	2533881	2534238	1e-23	+	.	Parent=LTR_retrotransposon4;reading_frame=2;name=INT_alpharetroviridae
Super-Scaffold_401	LTRdigest	protein_match	2533932	2534244	4.8e-26	+	.	Parent=LTR_retrotransposon4;reading_frame=2;name=INT_gammaretroviridae
Super-Scaffold_401	LTRdigest	protein_match	2534047	2534245	9e-07	+	.	Parent=LTR_retrotransposon4;reading_frame=0;name=ORFX_betaretroviridae
Super-Scaffold_401	LTRdigest	protein_match	2534275	2534383	1.4e-06	+	.	Parent=LTR_retrotransposon4;reading_frame=0;name=INT_lentiviridae
Super-Scaffold_401	LTRdigest	protein_match	2534278	2534428	1.5e-12	+	.	Parent=LTR_retrotransposon4;reading_frame=0;name=INT_betaretroviridae
Super-Scaffold_401	LTRdigest	protein_match	2534514	2534598	3.1e-11	+	.	Parent=LTR_retrotransposon4;reading_frame=2;name=INT_betaretroviridae
Super-Scaffold_401	LTRdigest	RR_tract	2534676	2534693	.	+	.	Parent=LTR_retrotransposon4
Super-Scaffold_401	LTRharvest	long_terminal_repeat	2534694	2535037	.	+	.	Parent=LTR_retrotransposon4
Super-Scaffold_401	LTRharvest	target_site_duplication	2535038	2535041	.	+	.	Parent=repeat_region4
Super-Scaffold_489	LTRharvest	repeat_region	3391535	3392905	.	-	.	ID=repeat_region5
Super-Scaffold_489	LTRharvest	target_site_duplication	3391535	3391538	.	-	.	Parent=repeat_region5
Super-Scaffold_489	LTRharvest	LTR_retrotransposon	3391539	3392901	.	-	.	ID=LTR_retrotransposon5;Parent=repeat_region5;ltr_similarity=87.50;seq_number=101
Super-Scaffold_489	LTRharvest	long_terminal_repeat	3391539	3391756	.	-	.	Parent=LTR_retrotransposon5
Super-Scaffold_489	LTRdigest	protein_match	3391768	3391951	1.7e-07	-	.	Parent=LTR_retrotransposon5;reading_frame=2;name=AP_ddi
Super-Scaffold_489	LTRdigest	protein_match	3392224	3392407	1.7e-07	-	.	Parent=LTR_retrotransposon5;reading_frame=2;name=AP_ddi
Super-Scaffold_489	LTRharvest	long_terminal_repeat	3392670	3392901	.	-	.	Parent=LTR_retrotransposon5
Super-Scaffold_489	LTRharvest	target_site_duplication	3392902	3392905	.	-	.	Parent=repeat_region5
Super-Scaffold_489	LTRharvest	repeat_region	10860502	10866651	.	+	.	ID=repeat_region6
Super-Scaffold_489	LTRharvest	target_site_duplication	10860502	10860505	.	+	.	Parent=repeat_region6
Super-Scaffold_489	LTRharvest	LTR_retrotransposon	10860506	10866647	.	+	.	ID=LTR_retrotransposon6;Parent=repeat_region6;ltr_similarity=93.53;seq_number=101
Super-Scaffold_489	LTRharvest	long_terminal_repeat	10860506	10860876	.	+	.	Parent=LTR_retrotransposon6
Super-Scaffold_489	LTRdigest	protein_match	10862366	10862477	1.4e-08	+	.	Parent=LTR_retrotransposon6;reading_frame=0;name=GAG_gammaretroviridae
Super-Scaffold_489	LTRdigest	protein_match	10862736	10862841	3.8e-06	+	.	Parent=LTR_retrotransposon6;reading_frame=1;name=AP_epsilonretroviridae
Super-Scaffold_489	LTRdigest	protein_match	10862736	10862841	2.5e-06	+	.	Parent=LTR_retrotransposon6;reading_frame=1;name=AP_retropepsins
Super-Scaffold_489	LTRdigest	protein_match	10862745	10862841	4.1e-09	+	.	Parent=LTR_retrotransposon6;reading_frame=1;name=AP_gammaretroviridae
Super-Scaffold_489	LTRdigest	protein_match	10863164	10863557	4.4e-19	+	.	Parent=LTR_retrotransposon6;reading_frame=0;name=RT_deltaretroviridae
Super-Scaffold_489	LTRdigest	protein_match	10863164	10863818	0	+	.	Parent=LTR_retrotransposon6;reading_frame=0;name=RT_gammaretroviridae
Super-Scaffold_489	LTRdigest	protein_match	10863170	10863464	3.8e-14	+	.	Parent=LTR_retrotransposon6;reading_frame=0;name=RT_spumaretroviridae
Super-Scaffold_489	LTRdigest	protein_match	10863170	10863686	0	+	.	Parent=LTR_retrotransposon6;reading_frame=0;name=RT_epsilonretroviridae
Super-Scaffold_489	LTRdigest	protein_match	10863302	10863575	3.9e-06	+	.	Parent=LTR_retrotransposon6;reading_frame=0;name=RT_badnavirus
Super-Scaffold_489	LTRdigest	protein_match	10863308	10863461	1.9e-09	+	.	Parent=LTR_retrotransposon6;reading_frame=0;name=RT_betaretroviridae
Super-Scaffold_489	LTRdigest	protein_match	10863308	10863461	1.6e-10	+	.	Parent=LTR_retrotransposon6;reading_frame=0;name=RT_alpharetroviridae
Super-Scaffold_489	LTRdigest	protein_match	10863416	10863551	1.5e-07	+	.	Parent=LTR_retrotransposon6;reading_frame=0;name=RT_lentiviridae
Super-Scaffold_489	LTRdigest	protein_match	10863740	10863818	1e-05	+	.	Parent=LTR_retrotransposon6;reading_frame=0;name=RT_epsilonretroviridae
Super-Scaffold_489	LTRdigest	protein_match	10864400	10864550	2.7e-17	+	.	Parent=LTR_retrotransposon6;reading_frame=0;name=RNaseH_gammaretroviridae
Super-Scaffold_489	LTRdigest	protein_match	10864424	10864553	5.7e-06	+	.	Parent=LTR_retrotransposon6;reading_frame=0;name=RNaseH_epsilonretroviridae
Super-Scaffold_489	LTRdigest	protein_match	10864552	10864804	2.5e-37	+	.	Parent=LTR_retrotransposon6;reading_frame=2;name=RNaseH_gammaretroviridae
Super-Scaffold_489	LTRdigest	protein_match	10864555	10864801	2.8e-26	+	.	Parent=LTR_retrotransposon6;reading_frame=2;name=RNaseH_epsilonretroviridae
Super-Scaffold_489	LTRdigest	protein_match	10864564	10864798	4e-08	+	.	Parent=LTR_retrotransposon6;reading_frame=2;name=RNaseH_spumaretroviridae
Super-Scaffold_489	LTRdigest	protein_match	10865214	10865310	4.1e-08	+	.	Parent=LTR_retrotransposon6;reading_frame=1;name=INT_gammaretroviridae
Super-Scaffold_489	LTRdigest	protein_match	10865226	10865307	3.1e-06	+	.	Parent=LTR_retrotransposon6;reading_frame=1;name=INT_epsilonretroviridae
Super-Scaffold_489	LTRdigest	protein_match	10865318	10865585	1e-25	+	.	Parent=LTR_retrotransposon6;reading_frame=0;name=INT_epsilonretroviridae
Super-Scaffold_489	LTRdigest	protein_match	10865330	10865633	7.1e-30	+	.	Parent=LTR_retrotransposon6;reading_frame=0;name=INT_gammaretroviridae
Super-Scaffold_489	LTRdigest	RR_tract	10866284	10866295	.	+	.	Parent=LTR_retrotransposon6
Super-Scaffold_489	LTRharvest	long_terminal_repeat	10866296	10866647	.	+	.	Parent=LTR_retrotransposon6
Super-Scaffold_489	LTRharvest	target_site_duplication	10866648	10866651	.	+	.	Parent=repeat_region6
Super-Scaffold_563	LTRharvest	repeat_region	9149685	9154415	.	+	.	ID=repeat_region7
Super-Scaffold_563	LTRharvest	target_site_duplication	9149685	9149688	.	+	.	Parent=repeat_region7
Super-Scaffold_563	LTRharvest	LTR_retrotransposon	9149689	9154411	.	+	.	ID=LTR_retrotransposon7;Parent=repeat_region7;ltr_similarity=93.47;seq_number=102
Super-Scaffold_563	LTRharvest	long_terminal_repeat	9149689	9149972	.	+	.	Parent=LTR_retrotransposon7
Super-Scaffold_563	LTRdigest	protein_match	9151098	9151500	1.3e-08	+	.	Parent=LTR_retrotransposon7;reading_frame=2;name=RT_badnavirus
Super-Scaffold_563	LTRdigest	protein_match	9151107	9151359	6.7e-08	+	.	Parent=LTR_retrotransposon7;reading_frame=2;name=RT_soymovirus
Super-Scaffold_563	LTRdigest	protein_match	9151107	9151485	7.8e-15	+	.	Parent=LTR_retrotransposon7;reading_frame=2;name=RT_gammaretroviridae
Super-Scaffold_563	LTRdigest	protein_match	9151107	9151512	2.2e-10	+	.	Parent=LTR_retrotransposon7;reading_frame=2;name=RT_17_6
Super-Scaffold_563	LTRdigest	protein_match	9151107	9151518	1.3e-06	+	.	Parent=LTR_retrotransposon7;reading_frame=2;name=RT_micropia_mdg3
Super-Scaffold_563	LTRdigest	protein_match	9151113	9151503	5.2e-35	+	.	Parent=LTR_retrotransposon7;reading_frame=2;name=RT_lentiviridae
Super-Scaffold_563	LTRdigest	protein_match	9151113	9151605	0	+	.	Parent=LTR_retrotransposon7;reading_frame=2;name=RT_alpharetroviridae
Super-Scaffold_563	LTRdigest	protein_match	9151113	9151608	0	+	.	Parent=LTR_retrotransposon7;reading_frame=2;name=RT_betaretroviridae
Super-Scaffold_563	LTRdigest	protein_match	9151116	9151431	1.9e-06	+	.	Parent=LTR_retrotransposon7;reading_frame=2;name=RT_spumaretroviridae
Super-Scaffold_563	LTRdigest	protein_match	9151116	9151464	5.7e-27	+	.	Parent=LTR_retrotransposon7;reading_frame=2;name=RT_deltaretroviridae
Super-Scaffold_563	LTRdigest	protein_match	9151131	9151455	1.1e-08	+	.	Parent=LTR_retrotransposon7;reading_frame=2;name=RT_epsilonretroviridae
Super-Scaffold_563	LTRdigest	protein_match	9152195	9152582	7.7e-14	+	.	Parent=LTR_retrotransposon7;reading_frame=1;name=RNaseH_alpharetroviridae
Super-Scaffold_563	LTRdigest	protein_match	9152297	9152579	3.8e-29	+	.	Parent=LTR_retrotransposon7;reading_frame=1;name=RNaseH_betaretroviridae
Super-Scaffold_563	LTRdigest	protein_match	9152633	9153119	1.2e-27	+	.	Parent=LTR_retrotransposon7;reading_frame=1;name=INT_lentiviridae
Super-Scaffold_563	LTRdigest	protein_match	9152633	9153362	0	+	.	Parent=LTR_retrotransposon7;reading_frame=1;name=INT_betaretroviridae
Super-Scaffold_563	LTRdigest	protein_match	9152684	9153116	2.7e-30	+	.	Parent=LTR_retrotransposon7;reading_frame=1;name=INT_deltaretroviridae
Super-Scaffold_563	LTRdigest	protein_match	9152684	9153122	9.6e-32	+	.	Parent=LTR_retrotransposon7;reading_frame=1;name=INT_gammaretroviridae
Super-Scaffold_563	LTRdigest	protein_match	9152693	9153413	0	+	.	Parent=LTR_retrotransposon7;reading_frame=1;name=INT_alpharetroviridae
Super-Scaffold_563	LTRdigest	protein_match	9152796	9153075	2.6e-12	+	.	Parent=LTR_retrotransposon7;reading_frame=2;name=ORFX_betaretroviridae
Super-Scaffold_563	LTRdigest	protein_match	9152915	9153104	7.1e-12	+	.	Parent=LTR_retrotransposon7;reading_frame=1;name=INT_17_6
Super-Scaffold_563	LTRdigest	protein_match	9152915	9153119	9.8e-09	+	.	Parent=LTR_retrotransposon7;reading_frame=1;name=INT_b_clade
Super-Scaffold_563	LTRdigest	protein_match	9152933	9153119	1.3e-05	+	.	Parent=LTR_retrotransposon7;reading_frame=1;name=INT_spumaretroviridae
Super-Scaffold_563	LTRdigest	protein_match	9152936	9153065	8.5e-08	+	.	Parent=LTR_retrotransposon7;reading_frame=1;name=INT_a_clade
Super-Scaffold_563	LTRdigest	protein_match	9152939	9153122	7e-06	+	.	Parent=LTR_retrotransposon7;reading_frame=1;name=INT_gmr1
Super-Scaffold_563	LTRdigest	protein_match	9152966	9153098	6e-06	+	.	Parent=LTR_retrotransposon7;reading_frame=1;name=INT_retrofit
Super-Scaffold_563	LTRdigest	protein_match	9153637	9153712	2.6e-05	+	.	Parent=LTR_retrotransposon7;reading_frame=0;name=ENV_alpharetroviridae
Super-Scaffold_563	LTRdigest	RR_tract	9154101	9154114	.	+	.	Parent=LTR_retrotransposon7
Super-Scaffold_563	LTRharvest	long_terminal_repeat	9154121	9154411	.	+	.	Parent=LTR_retrotransposon7
Super-Scaffold_563	LTRharvest	target_site_duplication	9154412	9154415	.	+	.	Parent=repeat_region7
Super-Scaffold_563	LTRharvest	repeat_region	10816185	10820530	.	-	.	ID=repeat_region8
Super-Scaffold_563	LTRharvest	target_site_duplication	10816185	10816188	.	-	.	Parent=repeat_region8
Super-Scaffold_563	LTRharvest	LTR_retrotransposon	10816189	10820526	.	-	.	ID=LTR_retrotransposon8;Parent=repeat_region8;ltr_similarity=95.11;seq_number=102
Super-Scaffold_563	LTRharvest	long_terminal_repeat	10816189	10816495	.	-	.	Parent=LTR_retrotransposon8
Super-Scaffold_563	LTRdigest	protein_match	10816912	10817236	2.6e-14	-	.	Parent=LTR_retrotransposon8;reading_frame=2;name=ENV_retroviridae
Super-Scaffold_563	LTRdigest	protein_match	10816915	10817215	5.5e-09	-	.	Parent=LTR_retrotransposon8;reading_frame=2;name=ENV_deltaretroviridae
Super-Scaffold_563	LTRdigest	protein_match	10816930	10817236	5.4e-19	-	.	Parent=LTR_retrotransposon8;reading_frame=2;name=ENV_alpharetroviridae
Super-Scaffold_563	LTRdigest	protein_match	10817240	10817612	1.6e-19	-	.	Parent=LTR_retrotransposon8;reading_frame=1;name=ENV_alpharetroviridae
Super-Scaffold_563	LTRdigest	protein_match	10818470	10818530	3.9e-06	-	.	Parent=LTR_retrotransposon8;reading_frame=1;name=INT_alpharetroviridae
Super-Scaffold_563	LTRdigest	protein_match	10818835	10819048	3e-06	-	.	Parent=LTR_retrotransposon8;reading_frame=2;name=GAG_alpharetroviridae
Super-Scaffold_563	LTRharvest	long_terminal_repeat	10820221	10820526	.	-	.	Parent=LTR_retrotransposon8
Super-Scaffold_563	LTRharvest	target_site_duplication	10820527	10820530	.	-	.	Parent=repeat_region8
Super-Scaffold_563	LTRharvest	repeat_region	13545163	13552138	.	+	.	ID=repeat_region9
Super-Scaffold_563	LTRharvest	target_site_duplication	13545163	13545166	.	+	.	Parent=repeat_region9
Super-Scaffold_563	LTRharvest	LTR_retrotransposon	13545167	13552134	.	+	.	ID=LTR_retrotransposon9;Parent=repeat_region9;ltr_similarity=95.49;seq_number=102
Super-Scaffold_563	LTRharvest	long_terminal_repeat	13545167	13545675	.	+	.	Parent=LTR_retrotransposon9
Super-Scaffold_563	LTRdigest	protein_match	13548890	13549526	6.6e-21	+	.	Parent=LTR_retrotransposon9;reading_frame=0;name=RT_17_6
Super-Scaffold_563	LTRdigest	protein_match	13548893	13549196	3.5e-10	+	.	Parent=LTR_retrotransposon9;reading_frame=0;name=RT_cer2-3
Super-Scaffold_563	LTRdigest	protein_match	13548893	13549523	1.2e-21	+	.	Parent=LTR_retrotransposon9;reading_frame=0;name=RT_gammaretroviridae
Super-Scaffold_563	LTRdigest	protein_match	13548896	13549031	1.9e-10	+	.	Parent=LTR_retrotransposon9;reading_frame=0;name=RT_epsilonretroviridae
Super-Scaffold_563	LTRdigest	protein_match	13548896	13549196	5e-11	+	.	Parent=LTR_retrotransposon9;reading_frame=0;name=RT_gmr1
Super-Scaffold_563	LTRdigest	protein_match	13548896	13549373	2.6e-27	+	.	Parent=LTR_retrotransposon9;reading_frame=0;name=RT_spumaretroviridae
Super-Scaffold_563	LTRdigest	protein_match	13548899	13549196	3.8e-12	+	.	Parent=LTR_retrotransposon9;reading_frame=0;name=RT_micropia_mdg3
Super-Scaffold_563	LTRdigest	protein_match	13548905	13549004	4.5e-06	+	.	Parent=LTR_retrotransposon9;reading_frame=0;name=RT_galadriel
Super-Scaffold_563	LTRdigest	protein_match	13548905	13549004	7.4e-12	+	.	Parent=LTR_retrotransposon9;reading_frame=0;name=RT_reina
Super-Scaffold_563	LTRdigest	protein_match	13548908	13549004	4.2e-06	+	.	Parent=LTR_retrotransposon9;reading_frame=0;name=RT_betaretroviridae
Super-Scaffold_563	LTRdigest	protein_match	13548908	13549190	1.4e-07	+	.	Parent=LTR_retrotransposon9;reading_frame=0;name=RT_gypsy
Super-Scaffold_563	LTRdigest	protein_match	13548911	13549004	2.1e-06	+	.	Parent=LTR_retrotransposon9;reading_frame=0;name=RT_v_clade
Super-Scaffold_563	LTRdigest	protein_match	13548911	13549193	5e-09	+	.	Parent=LTR_retrotransposon9;reading_frame=0;name=RT_del
Super-Scaffold_563	LTRdigest	protein_match	13548914	13549115	8.7e-09	+	.	Parent=LTR_retrotransposon9;reading_frame=0;name=RT_pyret
Super-Scaffold_563	LTRdigest	protein_match	13548917	13549196	6.5e-13	+	.	Parent=LTR_retrotransposon9;reading_frame=0;name=RT_deltaretroviridae
Super-Scaffold_563	LTRdigest	protein_match	13548926	13549178	1.9e-09	+	.	Parent=LTR_retrotransposon9;reading_frame=0;name=RT_pyggy
Super-Scaffold_563	LTRdigest	protein_match	13548956	13549595	1.2e-06	+	.	Parent=LTR_retrotransposon9;reading_frame=0;name=RT_badnavirus
Super-Scaffold_563	LTRdigest	protein_match	13549067	13549292	4.5e-23	+	.	Parent=LTR_retrotransposon9;reading_frame=0;name=RT_epsilonretroviridae
Super-Scaffold_563	LTRdigest	protein_match	13549274	13549538	6.8e-06	+	.	Parent=LTR_retrotransposon9;reading_frame=0;name=RT_b_clade
Super-Scaffold_563	LTRdigest	protein_match	13549813	13549873	0.00027	+	.	Parent=LTR_retrotransposon9;reading_frame=2;name=RNaseH_osvaldo
Super-Scaffold_563	LTRdigest	protein_match	13550883	13551201	1.2e-12	+	.	Parent=LTR_retrotransposon9;reading_frame=1;name=INT_epsilonretroviridae
Super-Scaffold_563	LTRdigest	protein_match	13550886	13551276	6.4e-08	+	.	Parent=LTR_retrotransposon9;reading_frame=1;name=INT_spumaretroviridae
Super-Scaffold_563	LTRdigest	protein_match	13550967	13551213	1.4e-10	+	.	Parent=LTR_retrotransposon9;reading_frame=1;name=INT_gammaretroviridae
Super-Scaffold_563	LTRdigest	RR_tract	13551603	13551610	.	+	.	Parent=LTR_retrotransposon9
Super-Scaffold_563	LTRharvest	long_terminal_repeat	13551625	13552134	.	+	.	Parent=LTR_retrotransposon9
Super-Scaffold_563	LTRharvest	target_site_duplication	13552135	13552138	.	+	.	Parent=repeat_region9
Super-Scaffold_563	LTRharvest	repeat_region	14959053	14962962	.	-	.	ID=repeat_region10
Super-Scaffold_563	LTRharvest	target_site_duplication	14959053	14959058	.	-	.	Parent=repeat_region10
Super-Scaffold_563	LTRharvest	LTR_retrotransposon	14959059	14962956	.	-	.	ID=LTR_retrotransposon10;Parent=repeat_region10;ltr_similarity=98.37;seq_number=102
Super-Scaffold_563	LTRharvest	long_terminal_repeat	14959059	14959304	.	-	.	Parent=LTR_retrotransposon10
Super-Scaffold_563	LTRdigest	protein_match	14959488	14959581	3.5e-08	-	.	Parent=LTR_retrotransposon10;reading_frame=0;name=ENV_gammaretroviridae
Super-Scaffold_563	LTRharvest	long_terminal_repeat	14962711	14962956	.	-	.	Parent=LTR_retrotransposon10
Super-Scaffold_563	LTRharvest	target_site_duplication	14962957	14962962	.	-	.	Parent=repeat_region10
Super-Scaffold_563	LTRharvest	repeat_region	16845313	16850545	.	+	.	ID=repeat_region11
Super-Scaffold_563	LTRharvest	target_site_duplication	16845313	16845316	.	+	.	Parent=repeat_region11
Super-Scaffold_563	LTRharvest	LTR_retrotransposon	16845317	16850541	.	+	.	ID=LTR_retrotransposon11;Parent=repeat_region11;ltr_similarity=89.73;seq_number=102
Super-Scaffold_563	LTRharvest	long_terminal_repeat	16845317	16845579	.	+	.	Parent=LTR_retrotransposon11
Super-Scaffold_563	LTRdigest	protein_match	16849510	16849720	9.2e-09	+	.	Parent=LTR_retrotransposon11;reading_frame=2;name=ENV_gammaretroviridae
Super-Scaffold_563	LTRdigest	protein_match	16849537	16849729	2.9e-05	+	.	Parent=LTR_retrotransposon11;reading_frame=2;name=ENV_D-type_betaretroviridae
Super-Scaffold_563	LTRdigest	protein_match	16849576	16849729	5.9e-06	+	.	Parent=LTR_retrotransposon11;reading_frame=2;name=ENV_retroviridae
Super-Scaffold_563	LTRdigest	protein_match	16849730	16849976	0	+	.	Parent=LTR_retrotransposon11;reading_frame=0;name=ENV_gammaretroviridae
Super-Scaffold_563	LTRdigest	protein_match	16849733	16849976	5.4e-25	+	.	Parent=LTR_retrotransposon11;reading_frame=0;name=ENV_retroviridae
Super-Scaffold_563	LTRdigest	protein_match	16849733	16849979	1.4e-44	+	.	Parent=LTR_retrotransposon11;reading_frame=0;name=ENV_D-type_betaretroviridae
Super-Scaffold_563	LTRdigest	protein_match	16849772	16849862	8.4e-14	+	.	Parent=LTR_retrotransposon11;reading_frame=0;name=ENV_deltaretroviridae
Super-Scaffold_563	LTRdigest	protein_match	16849975	16850098	1.2e-12	+	.	Parent=LTR_retrotransposon11;reading_frame=2;name=ENV_gammaretroviridae
Super-Scaffold_563	LTRdigest	protein_match	16849978	16850095	1.4e-06	+	.	Parent=LTR_retrotransposon11;reading_frame=2;name=ENV_retroviridae
Super-Scaffold_563	LTRdigest	protein_match	16849978	16850098	5.9e-07	+	.	Parent=LTR_retrotransposon11;reading_frame=2;name=ENV_D-type_betaretroviridae
Super-Scaffold_563	LTRdigest	RR_tract	16850271	16850281	.	+	.	Parent=LTR_retrotransposon11
Super-Scaffold_563	LTRharvest	long_terminal_repeat	16850302	16850541	.	+	.	Parent=LTR_retrotransposon11
Super-Scaffold_563	LTRharvest	target_site_duplication	16850542	16850545	.	+	.	Parent=repeat_region11
Super-Scaffold_563	LTRharvest	repeat_region	19924754	19931024	.	+	.	ID=repeat_region12
Super-Scaffold_563	LTRharvest	target_site_duplication	19924754	19924757	.	+	.	Parent=repeat_region12
Super-Scaffold_563	LTRharvest	LTR_retrotransposon	19924758	19931020	.	+	.	ID=LTR_retrotransposon12;Parent=repeat_region12;ltr_similarity=89.50;seq_number=102
Super-Scaffold_563	LTRharvest	long_terminal_repeat	19924758	19925195	.	+	.	Parent=LTR_retrotransposon12
Super-Scaffold_563	LTRdigest	protein_match	19927769	19927916	1.8e-11	+	.	Parent=LTR_retrotransposon12;reading_frame=2;name=RT_epsilonretroviridae
Super-Scaffold_563	LTRdigest	protein_match	19927775	19927889	8.6e-12	+	.	Parent=LTR_retrotransposon12;reading_frame=2;name=RT_reina
Super-Scaffold_563	LTRdigest	protein_match	19927775	19928447	1.1e-37	+	.	Parent=LTR_retrotransposon12;reading_frame=2;name=RT_gammaretroviridae
Super-Scaffold_563	LTRdigest	protein_match	19927775	19928447	6.9e-33	+	.	Parent=LTR_retrotransposon12;reading_frame=2;name=RT_17_6
Super-Scaffold_563	LTRdigest	protein_match	19927775	19928450	2.3e-22	+	.	Parent=LTR_retrotransposon12;reading_frame=2;name=RT_micropia_mdg3
Super-Scaffold_563	LTRdigest	protein_match	19927775	19928450	2.2e-42	+	.	Parent=LTR_retrotransposon12;reading_frame=2;name=RT_spumaretroviridae
Super-Scaffold_563	LTRdigest	protein_match	19927775	19928450	5.1e-19	+	.	Parent=LTR_retrotransposon12;reading_frame=2;name=RT_cer2-3
Super-Scaffold_563	LTRdigest	protein_match	19927778	19928450	4.5e-13	+	.	Parent=LTR_retrotransposon12;reading_frame=2;name=RT_osvaldo
Super-Scaffold_563	LTRdigest	protein_match	19927778	19928450	1.6e-20	+	.	Parent=LTR_retrotransposon12;reading_frame=2;name=RT_gmr1
Super-Scaffold_563	LTRdigest	protein_match	19927784	19928102	2.2e-09	+	.	Parent=LTR_retrotransposon12;reading_frame=2;name=RT_gypsy
Super-Scaffold_563	LTRdigest	protein_match	19927793	19927889	4.6e-06	+	.	Parent=LTR_retrotransposon12;reading_frame=2;name=RT_betaretroviridae
Super-Scaffold_563	LTRdigest	protein_match	19927793	19928447	2e-16	+	.	Parent=LTR_retrotransposon12;reading_frame=2;name=RT_del
Super-Scaffold_563	LTRdigest	protein_match	19927802	19928306	6.4e-19	+	.	Parent=LTR_retrotransposon12;reading_frame=2;name=RT_deltaretroviridae
Super-Scaffold_563	LTRdigest	protein_match	19927808	19928450	1.6e-15	+	.	Parent=LTR_retrotransposon12;reading_frame=2;name=RT_pyggy
Super-Scaffold_563	LTRdigest	protein_match	19927835	19928471	1.8e-18	+	.	Parent=LTR_retrotransposon12;reading_frame=2;name=RT_badnavirus
Super-Scaffold_563	LTRdigest	protein_match	19927952	19928450	4e-36	+	.	Parent=LTR_retrotransposon12;reading_frame=2;name=RT_epsilonretroviridae
Super-Scaffold_563	LTRdigest	protein_match	19927961	19928441	3.2e-11	+	.	Parent=LTR_retrotransposon12;reading_frame=2;name=RT_b_clade
Super-Scaffold_563	LTRdigest	protein_match	19927970	19928102	1.2e-07	+	.	Parent=LTR_retrotransposon12;reading_frame=2;name=RT_lentiviridae
Super-Scaffold_563	LTRdigest	protein_match	19927970	19928273	2.1e-10	+	.	Parent=LTR_retrotransposon12;reading_frame=2;name=RT_betaretroviridae
Super-Scaffold_563	LTRdigest	protein_match	19927970	19928306	1.8e-10	+	.	Parent=LTR_retrotransposon12;reading_frame=2;name=RT_alpharetroviridae
Super-Scaffold_563	LTRdigest	protein_match	19928054	19928468	2.9e-08	+	.	Parent=LTR_retrotransposon12;reading_frame=2;name=RT_cavemovirus
Super-Scaffold_563	LTRdigest	protein_match	19928159	19928447	3.2e-07	+	.	Parent=LTR_retrotransposon12;reading_frame=2;name=RT_maggy
Super-Scaffold_563	LTRdigest	protein_match	19928159	19928450	5.3e-09	+	.	Parent=LTR_retrotransposon12;reading_frame=2;name=RT_pyret
Super-Scaffold_563	LTRdigest	protein_match	19928159	19928450	8.6e-07	+	.	Parent=LTR_retrotransposon12;reading_frame=2;name=RT_v_clade
Super-Scaffold_563	LTRdigest	protein_match	19928673	19928757	4.2e-07	+	.	Parent=LTR_retrotransposon12;reading_frame=0;name=RNaseH_osvaldo
Super-Scaffold_563	LTRdigest	protein_match	19929199	19929505	4.5e-08	+	.	Parent=LTR_retrotransposon12;reading_frame=1;name=RNaseH_spumaretroviridae
Super-Scaffold_563	LTRdigest	protein_match	19929761	19930076	1.5e-19	+	.	Parent=LTR_retrotransposon12;reading_frame=2;name=INT_gammaretroviridae
Super-Scaffold_563	LTRdigest	protein_match	19929767	19930097	1.1e-17	+	.	Parent=LTR_retrotransposon12;reading_frame=2;name=INT_spumaretroviridae
Super-Scaffold_563	LTRdigest	protein_match	19929773	19930088	9.4e-25	+	.	Parent=LTR_retrotransposon12;reading_frame=2;name=INT_epsilonretroviridae
Super-Scaffold_563	LTRdigest	protein_match	19929815	19930088	2.2e-08	+	.	Parent=LTR_retrotransposon12;reading_frame=2;name=INT_b_clade
Super-Scaffold_563	LTRharvest	long_terminal_repeat	19930593	19931020	.	+	.	Parent=LTR_retrotransposon12
Super-Scaffold_563	LTRharvest	target_site_duplication	19931021	19931024	.	+	.	Parent=repeat_region12
Super-Scaffold_563	LTRharvest	repeat_region	20655916	20662587	.	-	.	ID=repeat_region13
Super-Scaffold_563	LTRharvest	target_site_duplication	20655916	20655919	.	-	.	Parent=repeat_region13
Super-Scaffold_563	LTRharvest	LTR_retrotransposon	20655920	20662583	.	-	.	ID=LTR_retrotransposon13;Parent=repeat_region13;ltr_similarity=95.35;seq_number=102
Super-Scaffold_563	LTRharvest	long_terminal_repeat	20655920	20656607	.	-	.	Parent=LTR_retrotransposon13
Super-Scaffold_563	LTRdigest	protein_match	20657022	20657331	2.4e-06	-	.	Parent=LTR_retrotransposon13;reading_frame=2;name=INT_gmr1
Super-Scaffold_563	LTRdigest	protein_match	20657025	20657190	1.7e-07	-	.	Parent=LTR_retrotransposon13;reading_frame=2;name=INT_deltaretroviridae
Super-Scaffold_563	LTRdigest	protein_match	20657025	20657466	1.5e-22	-	.	Parent=LTR_retrotransposon13;reading_frame=2;name=INT_gammaretroviridae
Super-Scaffold_563	LTRdigest	protein_match	20657031	20657349	2.7e-25	-	.	Parent=LTR_retrotransposon13;reading_frame=2;name=INT_epsilonretroviridae
Super-Scaffold_563	LTRdigest	protein_match	20657040	20657463	2.2e-16	-	.	Parent=LTR_retrotransposon13;reading_frame=2;name=INT_spumaretroviridae
Super-Scaffold_563	LTRdigest	protein_match	20657049	20657307	1.2e-08	-	.	Parent=LTR_retrotransposon13;reading_frame=2;name=INT_b_clade
Super-Scaffold_563	LTRdigest	protein_match	20658359	20658440	3.3e-07	-	.	Parent=LTR_retrotransposon13;reading_frame=0;name=RNaseH_osvaldo
Super-Scaffold_563	LTRdigest	protein_match	20658635	20658896	8.1e-07	-	.	Parent=LTR_retrotransposon13;reading_frame=0;name=RT_badnavirus
Super-Scaffold_563	LTRdigest	protein_match	20659004	20659145	5.3e-07	-	.	Parent=LTR_retrotransposon13;reading_frame=0;name=RT_betaretroviridae
Super-Scaffold_563	LTRdigest	protein_match	20659010	20659145	4.2e-10	-	.	Parent=LTR_retrotransposon13;reading_frame=0;name=RT_alpharetroviridae
Super-Scaffold_563	LTRdigest	protein_match	20659013	20659145	1.2e-07	-	.	Parent=LTR_retrotransposon13;reading_frame=0;name=RT_lentiviridae
Super-Scaffold_563	LTRdigest	protein_match	20659013	20659148	8.1e-09	-	.	Parent=LTR_retrotransposon13;reading_frame=0;name=RT_deltaretroviridae
Super-Scaffold_563	LTRdigest	protein_match	20659013	20659160	1.3e-16	-	.	Parent=LTR_retrotransposon13;reading_frame=0;name=RT_gammaretroviridae
Super-Scaffold_563	LTRdigest	protein_match	20659013	20659163	6.7e-07	-	.	Parent=LTR_retrotransposon13;reading_frame=0;name=RT_micropia_mdg3
Super-Scaffold_563	LTRdigest	protein_match	20659013	20659163	4.9e-28	-	.	Parent=LTR_retrotransposon13;reading_frame=0;name=RT_epsilonretroviridae
Super-Scaffold_563	LTRdigest	protein_match	20659016	20659160	4.4e-15	-	.	Parent=LTR_retrotransposon13;reading_frame=0;name=RT_spumaretroviridae
Super-Scaffold_563	LTRdigest	protein_match	20659198	20659342	2e-08	-	.	Parent=LTR_retrotransposon13;reading_frame=1;name=RT_17_6
Super-Scaffold_563	LTRdigest	protein_match	20659201	20659348	9.6e-13	-	.	Parent=LTR_retrotransposon13;reading_frame=1;name=RT_epsilonretroviridae
Super-Scaffold_563	LTRdigest	protein_match	20659204	20659315	2.3e-06	-	.	Parent=LTR_retrotransposon13;reading_frame=1;name=RT_deltaretroviridae
Super-Scaffold_563	LTRdigest	protein_match	20659210	20659342	1.9e-14	-	.	Parent=LTR_retrotransposon13;reading_frame=1;name=RT_spumaretroviridae
Super-Scaffold_563	LTRdigest	protein_match	20659228	20659339	2.6e-07	-	.	Parent=LTR_retrotransposon13;reading_frame=1;name=RT_gypsy
Super-Scaffold_563	LTRdigest	protein_match	20659228	20659339	1.1e-05	-	.	Parent=LTR_retrotransposon13;reading_frame=1;name=RT_gmr1
Super-Scaffold_563	LTRdigest	protein_match	20659228	20659342	5.1e-11	-	.	Parent=LTR_retrotransposon13;reading_frame=1;name=RT_reina
Super-Scaffold_563	LTRdigest	protein_match	20659234	20659342	2.9e-06	-	.	Parent=LTR_retrotransposon13;reading_frame=1;name=RT_gammaretroviridae
Super-Scaffold_563	LTRharvest	long_terminal_repeat	20661917	20662583	.	-	.	Parent=LTR_retrotransposon13
Super-Scaffold_563	LTRharvest	target_site_duplication	20662584	20662587	.	-	.	Parent=repeat_region13
Super-Scaffold_563	LTRharvest	repeat_region	22314119	22318008	.	-	.	ID=repeat_region14
Super-Scaffold_563	LTRharvest	target_site_duplication	22314119	22314124	.	-	.	Parent=repeat_region14
Super-Scaffold_563	LTRharvest	LTR_retrotransposon	22314125	22318002	.	-	.	ID=LTR_retrotransposon14;Parent=repeat_region14;ltr_similarity=99.18;seq_number=102
Super-Scaffold_563	LTRharvest	long_terminal_repeat	22314125	22314367	.	-	.	Parent=LTR_retrotransposon14
Super-Scaffold_563	LTRdigest	protein_match	22314547	22314637	1.2e-05	-	.	Parent=LTR_retrotransposon14;reading_frame=2;name=ENV_gammaretroviridae
Super-Scaffold_563	LTRharvest	long_terminal_repeat	22317760	22318002	.	-	.	Parent=LTR_retrotransposon14
Super-Scaffold_563	LTRharvest	target_site_duplication	22318003	22318008	.	-	.	Parent=repeat_region14
Super-Scaffold_566	LTRharvest	repeat_region	866997	873165	.	-	.	ID=repeat_region15
Super-Scaffold_566	LTRharvest	target_site_duplication	866997	867001	.	-	.	Parent=repeat_region15
Super-Scaffold_566	LTRharvest	LTR_retrotransposon	867002	873160	.	-	.	ID=LTR_retrotransposon15;Parent=repeat_region15;ltr_similarity=97.00;seq_number=103
Super-Scaffold_566	LTRharvest	long_terminal_repeat	867002	867334	.	-	.	Parent=LTR_retrotransposon15
Super-Scaffold_566	LTRdigest	RR_tract	867319	867327	.	-	.	Parent=LTR_retrotransposon15
Super-Scaffold_566	LTRdigest	protein_match	867414	867525	7.2e-07	-	.	Parent=LTR_retrotransposon15;reading_frame=1;name=ENV_deltaretroviridae
Super-Scaffold_566	LTRdigest	protein_match	867629	868043	0	-	.	Parent=LTR_retrotransposon15;reading_frame=2;name=INT_betaretroviridae
Super-Scaffold_566	LTRdigest	protein_match	867791	868040	1.6e-11	-	.	Parent=LTR_retrotransposon15;reading_frame=2;name=INT_deltaretroviridae
Super-Scaffold_566	LTRdigest	protein_match	867845	868025	1.7e-11	-	.	Parent=LTR_retrotransposon15;reading_frame=2;name=INT_lentiviridae
Super-Scaffold_566	LTRdigest	protein_match	867875	868031	5e-06	-	.	Parent=LTR_retrotransposon15;reading_frame=2;name=INT_epsilonretroviridae
Super-Scaffold_566	LTRdigest	protein_match	867875	868031	2.6e-09	-	.	Parent=LTR_retrotransposon15;reading_frame=2;name=INT_gammaretroviridae
Super-Scaffold_566	LTRdigest	protein_match	867875	868043	6.4e-13	-	.	Parent=LTR_retrotransposon15;reading_frame=2;name=INT_alpharetroviridae
Super-Scaffold_566	LTRdigest	protein_match	868038	868173	8.2e-26	-	.	Parent=LTR_retrotransposon15;reading_frame=1;name=INT_betaretroviridae
Super-Scaffold_566	LTRdigest	protein_match	868053	868176	6e-11	-	.	Parent=LTR_retrotransposon15;reading_frame=1;name=INT_gammaretroviridae
Super-Scaffold_566	LTRdigest	protein_match	868175	868340	8.8e-08	-	.	Parent=LTR_retrotransposon15;reading_frame=2;name=INT_lentiviridae
Super-Scaffold_566	LTRdigest	protein_match	868175	868343	1e-05	-	.	Parent=LTR_retrotransposon15;reading_frame=2;name=INT_alpharetroviridae
Super-Scaffold_566	LTRdigest	protein_match	868175	868352	9.3e-17	-	.	Parent=LTR_retrotransposon15;reading_frame=2;name=INT_betaretroviridae
Super-Scaffold_566	LTRdigest	protein_match	868522	868687	1.4e-07	-	.	Parent=LTR_retrotransposon15;reading_frame=0;name=RNaseH_betaretroviridae
Super-Scaffold_566	LTRdigest	protein_match	868579	868789	7.3e-11	-	.	Parent=LTR_retrotransposon15;reading_frame=0;name=RNaseH_alpharetroviridae
Super-Scaffold_566	LTRdigest	protein_match	869340	869550	1.5e-07	-	.	Parent=LTR_retrotransposon15;reading_frame=1;name=RT_alpharetroviridae
Super-Scaffold_566	LTRdigest	protein_match	869340	869553	1.4e-14	-	.	Parent=LTR_retrotransposon15;reading_frame=1;name=RT_betaretroviridae
Super-Scaffold_566	LTRdigest	protein_match	869584	869818	0	-	.	Parent=LTR_retrotransposon15;reading_frame=0;name=RT_betaretroviridae
Super-Scaffold_566	LTRdigest	protein_match	869587	869818	3.5e-18	-	.	Parent=LTR_retrotransposon15;reading_frame=0;name=RT_lentiviridae
Super-Scaffold_566	LTRdigest	protein_match	869587	869818	3.3e-08	-	.	Parent=LTR_retrotransposon15;reading_frame=0;name=RT_gammaretroviridae
Super-Scaffold_566	LTRdigest	protein_match	869587	869818	1.7e-35	-	.	Parent=LTR_retrotransposon15;reading_frame=0;name=RT_alpharetroviridae
Super-Scaffold_566	LTRdigest	protein_match	869587	869818	1.1e-17	-	.	Parent=LTR_retrotransposon15;reading_frame=0;name=RT_deltaretroviridae
Super-Scaffold_566	LTRdigest	protein_match	869814	869889	2.8e-06	-	.	Parent=LTR_retrotransposon15;reading_frame=1;name=RT_alpharetroviridae
Super-Scaffold_566	LTRdigest	protein_match	869814	869892	1.6e-14	-	.	Parent=LTR_retrotransposon15;reading_frame=1;name=RT_betaretroviridae
Super-Scaffold_566	LTRdigest	protein_match	869908	870013	7e-07	-	.	Parent=LTR_retrotransposon15;reading_frame=0;name=RT_del
Super-Scaffold_566	LTRdigest	protein_match	869920	869983	4.6e-10	-	.	Parent=LTR_retrotransposon15;reading_frame=0;name=RT_lentiviridae
Super-Scaffold_566	LTRdigest	protein_match	869920	870010	4e-10	-	.	Parent=LTR_retrotransposon15;reading_frame=0;name=RT_epsilonretroviridae
Super-Scaffold_566	LTRdigest	protein_match	869920	870013	3.8e-18	-	.	Parent=LTR_retrotransposon15;reading_frame=0;name=RT_betaretroviridae
Super-Scaffold_566	LTRdigest	protein_match	869920	870013	2.3e-13	-	.	Parent=LTR_retrotransposon15;reading_frame=0;name=RT_alpharetroviridae
Super-Scaffold_566	LTRdigest	protein_match	870346	870406	1.9e-06	-	.	Parent=LTR_retrotransposon15;reading_frame=0;name=AP_betaretroviridae
Super-Scaffold_566	LTRdigest	protein_match	870624	870726	2.1e-08	-	.	Parent=LTR_retrotransposon15;reading_frame=1;name=DUT_betaretroviridae
Super-Scaffold_566	LTRharvest	long_terminal_repeat	872828	873160	.	-	.	Parent=LTR_retrotransposon15
Super-Scaffold_566	LTRharvest	target_site_duplication	873161	873165	.	-	.	Parent=repeat_region15
Super-Scaffold_576	LTRharvest	repeat_region	9955	17400	.	+	.	ID=repeat_region16
Super-Scaffold_576	LTRharvest	target_site_duplication	9955	9958	.	+	.	Parent=repeat_region16
Super-Scaffold_576	LTRharvest	LTR_retrotransposon	9959	17396	.	+	.	ID=LTR_retrotransposon16;Parent=repeat_region16;ltr_similarity=90.87;seq_number=104
Super-Scaffold_576	LTRharvest	long_terminal_repeat	9959	10166	.	+	.	Parent=LTR_retrotransposon16
Super-Scaffold_576	LTRdigest	protein_match	12766	12832	5.6e-09	+	.	Parent=LTR_retrotransposon16;reading_frame=2;name=RT_epsilonretroviridae
Super-Scaffold_576	LTRdigest	protein_match	12850	12898	3.1e-06	+	.	Parent=LTR_retrotransposon16;reading_frame=2;name=RT_epsilonretroviridae
Super-Scaffold_576	LTRharvest	long_terminal_repeat	17178	17396	.	+	.	Parent=LTR_retrotransposon16
Super-Scaffold_576	LTRharvest	target_site_duplication	17397	17400	.	+	.	Parent=repeat_region16
Super-Scaffold_611	LTRharvest	repeat_region	79134	85152	.	-	.	ID=repeat_region17
Super-Scaffold_611	LTRharvest	target_site_duplication	79134	79137	.	-	.	Parent=repeat_region17
Super-Scaffold_611	LTRharvest	LTR_retrotransposon	79138	85148	.	-	.	ID=LTR_retrotransposon17;Parent=repeat_region17;ltr_similarity=86.89;seq_number=108
Super-Scaffold_611	LTRharvest	long_terminal_repeat	79138	79488	.	-	.	Parent=LTR_retrotransposon17
Super-Scaffold_611	LTRdigest	protein_match	79797	79920	9.2e-12	-	.	Parent=LTR_retrotransposon17;reading_frame=2;name=ENV_alpharetroviridae
Super-Scaffold_611	LTRdigest	protein_match	81667	81871	1.2e-08	-	.	Parent=LTR_retrotransposon17;reading_frame=1;name=ORFX_betaretroviridae
Super-Scaffold_611	LTRdigest	protein_match	81668	81827	1.1e-09	-	.	Parent=LTR_retrotransposon17;reading_frame=0;name=INT_deltaretroviridae
Super-Scaffold_611	LTRdigest	protein_match	81668	81869	3e-27	-	.	Parent=LTR_retrotransposon17;reading_frame=0;name=INT_betaretroviridae
Super-Scaffold_611	LTRdigest	protein_match	81671	81815	1.6e-05	-	.	Parent=LTR_retrotransposon17;reading_frame=0;name=INT_alpharetroviridae
Super-Scaffold_611	LTRdigest	protein_match	81870	82011	6e-06	-	.	Parent=LTR_retrotransposon17;reading_frame=2;name=INT_alpharetroviridae
Super-Scaffold_611	LTRdigest	protein_match	81870	82029	1.4e-06	-	.	Parent=LTR_retrotransposon17;reading_frame=2;name=INT_betaretroviridae
Super-Scaffold_611	LTRdigest	protein_match	82100	82382	2.1e-31	-	.	Parent=LTR_retrotransposon17;reading_frame=0;name=RNaseH_betaretroviridae
Super-Scaffold_611	LTRdigest	protein_match	82109	82484	9.8e-14	-	.	Parent=LTR_retrotransposon17;reading_frame=0;name=RNaseH_alpharetroviridae
Super-Scaffold_611	LTRdigest	protein_match	83032	83305	2.4e-05	-	.	Parent=LTR_retrotransposon17;reading_frame=1;name=RT_badnavirus
Super-Scaffold_611	LTRdigest	protein_match	83035	83323	3e-29	-	.	Parent=LTR_retrotransposon17;reading_frame=1;name=RT_betaretroviridae
Super-Scaffold_611	LTRdigest	protein_match	83038	83326	9.7e-18	-	.	Parent=LTR_retrotransposon17;reading_frame=1;name=RT_alpharetroviridae
Super-Scaffold_611	LTRdigest	protein_match	83047	83329	8.1e-09	-	.	Parent=LTR_retrotransposon17;reading_frame=1;name=RT_lentiviridae
Super-Scaffold_611	LTRdigest	protein_match	83056	83326	2.9e-09	-	.	Parent=LTR_retrotransposon17;reading_frame=1;name=RT_deltaretroviridae
Super-Scaffold_611	LTRdigest	protein_match	83328	83589	6.7e-43	-	.	Parent=LTR_retrotransposon17;reading_frame=2;name=RT_betaretroviridae
Super-Scaffold_611	LTRdigest	protein_match	83331	83538	2.5e-13	-	.	Parent=LTR_retrotransposon17;reading_frame=2;name=RT_deltaretroviridae
Super-Scaffold_611	LTRdigest	protein_match	83331	83589	1.6e-31	-	.	Parent=LTR_retrotransposon17;reading_frame=2;name=RT_alpharetroviridae
Super-Scaffold_611	LTRdigest	protein_match	83340	83538	1.4e-10	-	.	Parent=LTR_retrotransposon17;reading_frame=2;name=RT_lentiviridae
Super-Scaffold_611	LTRdigest	protein_match	83373	83532	3.5e-10	-	.	Parent=LTR_retrotransposon17;reading_frame=2;name=RT_gammaretroviridae
Super-Scaffold_611	LTRdigest	protein_match	83373	83541	6.9e-07	-	.	Parent=LTR_retrotransposon17;reading_frame=2;name=RT_epsilonretroviridae
Super-Scaffold_611	LTRdigest	protein_match	83585	83639	1.8e-05	-	.	Parent=LTR_retrotransposon17;reading_frame=0;name=RT_betaretroviridae
Super-Scaffold_611	LTRharvest	long_terminal_repeat	84809	85148	.	-	.	Parent=LTR_retrotransposon17
Super-Scaffold_611	LTRharvest	target_site_duplication	85149	85152	.	-	.	Parent=repeat_region17
Super-Scaffold_611	LTRharvest	repeat_region	206597	213291	.	+	.	ID=repeat_region18
Super-Scaffold_611	LTRharvest	target_site_duplication	206597	206600	.	+	.	Parent=repeat_region18
Super-Scaffold_611	LTRharvest	LTR_retrotransposon	206601	213287	.	+	.	ID=LTR_retrotransposon18;Parent=repeat_region18;ltr_similarity=98.60;seq_number=108
Super-Scaffold_611	LTRharvest	long_terminal_repeat	206601	207313	.	+	.	Parent=LTR_retrotransposon18
Super-Scaffold_611	LTRdigest	protein_match	209840	209942	1.2e-06	+	.	Parent=LTR_retrotransposon18;reading_frame=2;name=RT_epsilonretroviridae
Super-Scaffold_611	LTRdigest	protein_match	209846	209942	1e-05	+	.	Parent=LTR_retrotransposon18;reading_frame=2;name=RT_gammaretroviridae
Super-Scaffold_611	LTRdigest	protein_match	209846	209942	2.6e-10	+	.	Parent=LTR_retrotransposon18;reading_frame=2;name=RT_spumaretroviridae
Super-Scaffold_611	LTRdigest	protein_match	209846	209942	1.4e-09	+	.	Parent=LTR_retrotransposon18;reading_frame=2;name=RT_reina
Super-Scaffold_611	LTRdigest	protein_match	209941	210517	2.6e-20	+	.	Parent=LTR_retrotransposon18;reading_frame=1;name=RT_17_6
Super-Scaffold_611	LTRdigest	protein_match	210016	210517	2.3e-06	+	.	Parent=LTR_retrotransposon18;reading_frame=1;name=RT_del
Super-Scaffold_611	LTRdigest	protein_match	210019	210520	4.6e-06	+	.	Parent=LTR_retrotransposon18;reading_frame=1;name=RT_pyggy
Super-Scaffold_611	LTRdigest	protein_match	210019	210520	5.8e-12	+	.	Parent=LTR_retrotransposon18;reading_frame=1;name=RT_gmr1
Super-Scaffold_611	LTRdigest	protein_match	210022	210520	9.2e-12	+	.	Parent=LTR_retrotransposon18;reading_frame=1;name=RT_micropia_mdg3
Super-Scaffold_611	LTRdigest	protein_match	210022	210520	3.2e-34	+	.	Parent=LTR_retrotransposon18;reading_frame=1;name=RT_epsilonretroviridae
Super-Scaffold_611	LTRdigest	protein_match	210022	210550	1.4e-15	+	.	Parent=LTR_retrotransposon18;reading_frame=1;name=RT_badnavirus
Super-Scaffold_611	LTRdigest	protein_match	210025	210517	3.8e-29	+	.	Parent=LTR_retrotransposon18;reading_frame=1;name=RT_gammaretroviridae
Super-Scaffold_611	LTRdigest	protein_match	210025	210520	4.9e-26	+	.	Parent=LTR_retrotransposon18;reading_frame=1;name=RT_spumaretroviridae
Super-Scaffold_611	LTRdigest	protein_match	210025	210520	3.4e-10	+	.	Parent=LTR_retrotransposon18;reading_frame=1;name=RT_cer2-3
Super-Scaffold_611	LTRdigest	protein_match	210025	210520	1.2e-07	+	.	Parent=LTR_retrotransposon18;reading_frame=1;name=RT_osvaldo
Super-Scaffold_611	LTRdigest	protein_match	210031	210511	6.8e-09	+	.	Parent=LTR_retrotransposon18;reading_frame=1;name=RT_b_clade
Super-Scaffold_611	LTRdigest	protein_match	210037	210376	5.2e-10	+	.	Parent=LTR_retrotransposon18;reading_frame=1;name=RT_deltaretroviridae
Super-Scaffold_611	LTRdigest	protein_match	210040	210172	1.2e-07	+	.	Parent=LTR_retrotransposon18;reading_frame=1;name=RT_lentiviridae
Super-Scaffold_611	LTRdigest	protein_match	210040	210175	3.7e-10	+	.	Parent=LTR_retrotransposon18;reading_frame=1;name=RT_alpharetroviridae
Super-Scaffold_611	LTRdigest	protein_match	210040	210343	1.3e-09	+	.	Parent=LTR_retrotransposon18;reading_frame=1;name=RT_betaretroviridae
Super-Scaffold_611	LTRdigest	protein_match	210124	210538	3.8e-08	+	.	Parent=LTR_retrotransposon18;reading_frame=1;name=RT_cavemovirus
Super-Scaffold_611	LTRdigest	protein_match	210229	210517	7.8e-07	+	.	Parent=LTR_retrotransposon18;reading_frame=1;name=RT_maggy
Super-Scaffold_611	LTRdigest	protein_match	210229	210520	4.6e-08	+	.	Parent=LTR_retrotransposon18;reading_frame=1;name=RT_pyret
Super-Scaffold_611	LTRdigest	protein_match	210229	210520	8.6e-06	+	.	Parent=LTR_retrotransposon18;reading_frame=1;name=RT_v_clade
Super-Scaffold_611	LTRdigest	protein_match	210743	210827	7.9e-06	+	.	Parent=LTR_retrotransposon18;reading_frame=2;name=RNaseH_osvaldo
Super-Scaffold_611	LTRdigest	protein_match	211265	211514	2.1e-07	+	.	Parent=LTR_retrotransposon18;reading_frame=2;name=RNaseH_spumaretroviridae
Super-Scaffold_611	LTRdigest	protein_match	211724	212168	4e-19	+	.	Parent=LTR_retrotransposon18;reading_frame=2;name=INT_gammaretroviridae
Super-Scaffold_611	LTRdigest	protein_match	211724	212216	1.8e-15	+	.	Parent=LTR_retrotransposon18;reading_frame=2;name=INT_spumaretroviridae
Super-Scaffold_611	LTRdigest	protein_match	211838	212156	3.7e-24	+	.	Parent=LTR_retrotransposon18;reading_frame=2;name=INT_epsilonretroviridae
Super-Scaffold_611	LTRdigest	protein_match	211856	212210	2e-06	+	.	Parent=LTR_retrotransposon18;reading_frame=2;name=INT_gmr1
Super-Scaffold_611	LTRdigest	protein_match	211880	212153	3.5e-09	+	.	Parent=LTR_retrotransposon18;reading_frame=2;name=INT_b_clade
Super-Scaffold_611	LTRdigest	protein_match	211997	212162	3.8e-07	+	.	Parent=LTR_retrotransposon18;reading_frame=2;name=INT_deltaretroviridae
Super-Scaffold_611	LTRdigest	RR_tract	212558	212565	.	+	.	Parent=LTR_retrotransposon18
Super-Scaffold_611	LTRharvest	long_terminal_repeat	212580	213287	.	+	.	Parent=LTR_retrotransposon18
Super-Scaffold_611	LTRharvest	target_site_duplication	213288	213291	.	+	.	Parent=repeat_region18
Super-Scaffold_618	LTRharvest	repeat_region	7729081	7735504	.	-	.	ID=repeat_region19
Super-Scaffold_618	LTRharvest	target_site_duplication	7729081	7729084	.	-	.	Parent=repeat_region19
Super-Scaffold_618	LTRharvest	LTR_retrotransposon	7729085	7735500	.	-	.	ID=LTR_retrotransposon19;Parent=repeat_region19;ltr_similarity=99.65;seq_number=109
Super-Scaffold_618	LTRharvest	long_terminal_repeat	7729085	7729657	.	-	.	Parent=LTR_retrotransposon19
Super-Scaffold_618	LTRdigest	protein_match	7729980	7730544	1.5e-20	-	.	Parent=LTR_retrotransposon19;reading_frame=0;name=INT_spumaretroviridae
Super-Scaffold_618	LTRdigest	protein_match	7729986	7730334	1.8e-07	-	.	Parent=LTR_retrotransposon19;reading_frame=0;name=INT_gmr1
Super-Scaffold_618	LTRdigest	protein_match	7730007	7730310	6.3e-09	-	.	Parent=LTR_retrotransposon19;reading_frame=0;name=INT_b_clade
Super-Scaffold_618	LTRdigest	protein_match	7730025	7730469	2.6e-23	-	.	Parent=LTR_retrotransposon19;reading_frame=0;name=INT_gammaretroviridae
Super-Scaffold_618	LTRdigest	protein_match	7730028	7730193	1.8e-06	-	.	Parent=LTR_retrotransposon19;reading_frame=0;name=INT_deltaretroviridae
Super-Scaffold_618	LTRdigest	protein_match	7730034	7730352	9.8e-26	-	.	Parent=LTR_retrotransposon19;reading_frame=0;name=INT_epsilonretroviridae
Super-Scaffold_618	LTRdigest	protein_match	7730619	7730925	4.6e-08	-	.	Parent=LTR_retrotransposon19;reading_frame=0;name=RNaseH_spumaretroviridae
Super-Scaffold_618	LTRdigest	protein_match	7731360	7731444	4.3e-07	-	.	Parent=LTR_retrotransposon19;reading_frame=0;name=RNaseH_osvaldo
Super-Scaffold_618	LTRdigest	protein_match	7731645	7732281	1.8e-18	-	.	Parent=LTR_retrotransposon19;reading_frame=0;name=RT_badnavirus
Super-Scaffold_618	LTRdigest	protein_match	7731648	7732062	2.9e-08	-	.	Parent=LTR_retrotransposon19;reading_frame=0;name=RT_cavemovirus
Super-Scaffold_618	LTRdigest	protein_match	7731666	7731957	5.4e-09	-	.	Parent=LTR_retrotransposon19;reading_frame=0;name=RT_pyret
Super-Scaffold_618	LTRdigest	protein_match	7731666	7731957	8.9e-07	-	.	Parent=LTR_retrotransposon19;reading_frame=0;name=RT_v_clade
Super-Scaffold_618	LTRdigest	protein_match	7731666	7732164	4.1e-36	-	.	Parent=LTR_retrotransposon19;reading_frame=0;name=RT_epsilonretroviridae
Super-Scaffold_618	LTRdigest	protein_match	7731666	7732308	1.7e-15	-	.	Parent=LTR_retrotransposon19;reading_frame=0;name=RT_pyggy
Super-Scaffold_618	LTRdigest	protein_match	7731666	7732338	4.7e-13	-	.	Parent=LTR_retrotransposon19;reading_frame=0;name=RT_osvaldo
Super-Scaffold_618	LTRdigest	protein_match	7731666	7732338	1.7e-20	-	.	Parent=LTR_retrotransposon19;reading_frame=0;name=RT_gmr1
Super-Scaffold_618	LTRdigest	protein_match	7731666	7732341	2.4e-22	-	.	Parent=LTR_retrotransposon19;reading_frame=0;name=RT_micropia_mdg3
Super-Scaffold_618	LTRdigest	protein_match	7731666	7732341	2.3e-42	-	.	Parent=LTR_retrotransposon19;reading_frame=0;name=RT_spumaretroviridae
Super-Scaffold_618	LTRdigest	protein_match	7731666	7732341	5.3e-19	-	.	Parent=LTR_retrotransposon19;reading_frame=0;name=RT_cer2-3
Super-Scaffold_618	LTRdigest	protein_match	7731669	7731957	3.3e-07	-	.	Parent=LTR_retrotransposon19;reading_frame=0;name=RT_maggy
Super-Scaffold_618	LTRdigest	protein_match	7731669	7732323	2.1e-16	-	.	Parent=LTR_retrotransposon19;reading_frame=0;name=RT_del
Super-Scaffold_618	LTRdigest	protein_match	7731669	7732341	1.1e-37	-	.	Parent=LTR_retrotransposon19;reading_frame=0;name=RT_gammaretroviridae
Super-Scaffold_618	LTRdigest	protein_match	7731669	7732341	7.1e-33	-	.	Parent=LTR_retrotransposon19;reading_frame=0;name=RT_17_6
Super-Scaffold_618	LTRdigest	protein_match	7731675	7732155	3.3e-11	-	.	Parent=LTR_retrotransposon19;reading_frame=0;name=RT_b_clade
Super-Scaffold_618	LTRdigest	protein_match	7731810	7732146	1.8e-10	-	.	Parent=LTR_retrotransposon19;reading_frame=0;name=RT_alpharetroviridae
Super-Scaffold_618	LTRdigest	protein_match	7731810	7732314	6.6e-19	-	.	Parent=LTR_retrotransposon19;reading_frame=0;name=RT_deltaretroviridae
Super-Scaffold_618	LTRdigest	protein_match	7731843	7732146	2e-10	-	.	Parent=LTR_retrotransposon19;reading_frame=0;name=RT_betaretroviridae
Super-Scaffold_618	LTRdigest	protein_match	7732014	7732146	1.2e-07	-	.	Parent=LTR_retrotransposon19;reading_frame=0;name=RT_lentiviridae
Super-Scaffold_618	LTRdigest	protein_match	7732014	7732332	2.3e-09	-	.	Parent=LTR_retrotransposon19;reading_frame=0;name=RT_gypsy
Super-Scaffold_618	LTRdigest	protein_match	7732200	7732347	1.8e-11	-	.	Parent=LTR_retrotransposon19;reading_frame=0;name=RT_epsilonretroviridae
Super-Scaffold_618	LTRdigest	protein_match	7732227	7732323	4.6e-06	-	.	Parent=LTR_retrotransposon19;reading_frame=0;name=RT_betaretroviridae
Super-Scaffold_618	LTRdigest	protein_match	7732227	7732341	8.8e-12	-	.	Parent=LTR_retrotransposon19;reading_frame=0;name=RT_reina
Super-Scaffold_618	LTRharvest	long_terminal_repeat	7734927	7735500	.	-	.	Parent=LTR_retrotransposon19
Super-Scaffold_618	LTRharvest	target_site_duplication	7735501	7735504	.	-	.	Parent=repeat_region19
Super-Scaffold_618	LTRharvest	repeat_region	16555882	16569459	.	+	.	ID=repeat_region20
Super-Scaffold_618	LTRharvest	target_site_duplication	16555882	16555885	.	+	.	Parent=repeat_region20
Super-Scaffold_618	LTRharvest	LTR_retrotransposon	16555886	16569455	.	+	.	ID=LTR_retrotransposon20;Parent=repeat_region20;ltr_similarity=97.12;seq_number=109
Super-Scaffold_618	LTRharvest	long_terminal_repeat	16555886	16556753	.	+	.	Parent=LTR_retrotransposon20
Super-Scaffold_618	LTRdigest	protein_match	16559686	16559764	0.00012	+	.	Parent=LTR_retrotransposon20;reading_frame=2;name=ENV_gammaretroviridae
Super-Scaffold_618	LTRharvest	long_terminal_repeat	16568587	16569455	.	+	.	Parent=LTR_retrotransposon20
Super-Scaffold_618	LTRdigest	RR_tract	16568588	16568598	.	+	.	Parent=LTR_retrotransposon20
Super-Scaffold_618	LTRharvest	target_site_duplication	16569456	16569459	.	+	.	Parent=repeat_region20
Super-Scaffold_618	LTRharvest	repeat_region	17592970	17596434	.	-	.	ID=repeat_region21
Super-Scaffold_618	LTRharvest	target_site_duplication	17592970	17592973	.	-	.	Parent=repeat_region21
Super-Scaffold_618	LTRharvest	LTR_retrotransposon	17592974	17596430	.	-	.	ID=LTR_retrotransposon21;Parent=repeat_region21;ltr_similarity=92.88;seq_number=109
Super-Scaffold_618	LTRharvest	long_terminal_repeat	17592974	17593324	.	-	.	Parent=LTR_retrotransposon21
Super-Scaffold_618	LTRdigest	protein_match	17594469	17594610	7.1e-09	-	.	Parent=LTR_retrotransposon21;reading_frame=2;name=GAG_gammaretroviridae
Super-Scaffold_618	LTRharvest	long_terminal_repeat	17596084	17596430	.	-	.	Parent=LTR_retrotransposon21
Super-Scaffold_618	LTRharvest	target_site_duplication	17596431	17596434	.	-	.	Parent=repeat_region21
Super-Scaffold_670	LTRharvest	repeat_region	2131334	2134584	.	-	.	ID=repeat_region22
Super-Scaffold_670	LTRharvest	target_site_duplication	2131334	2131337	.	-	.	Parent=repeat_region22
Super-Scaffold_670	LTRharvest	LTR_retrotransposon	2131338	2134580	.	-	.	ID=LTR_retrotransposon22;Parent=repeat_region22;ltr_similarity=90.68;seq_number=11
Super-Scaffold_670	LTRharvest	long_terminal_repeat	2131338	2131648	.	-	.	Parent=LTR_retrotransposon22
Super-Scaffold_670	LTRdigest	protein_match	2132110	2132305	6.1e-21	-	.	Parent=LTR_retrotransposon22;reading_frame=1;name=INT_betaretroviridae
Super-Scaffold_670	LTRdigest	protein_match	2132128	2132239	2.6e-09	-	.	Parent=LTR_retrotransposon22;reading_frame=1;name=INT_lentiviridae
Super-Scaffold_670	LTRdigest	protein_match	2132131	2132287	2.9e-13	-	.	Parent=LTR_retrotransposon22;reading_frame=1;name=INT_alpharetroviridae
Super-Scaffold_670	LTRdigest	protein_match	2132292	2132490	1.2e-31	-	.	Parent=LTR_retrotransposon22;reading_frame=2;name=INT_betaretroviridae
Super-Scaffold_670	LTRdigest	protein_match	2132295	2132502	4.7e-11	-	.	Parent=LTR_retrotransposon22;reading_frame=2;name=INT_alpharetroviridae
Super-Scaffold_670	LTRdigest	protein_match	2132313	2132481	1.2e-06	-	.	Parent=LTR_retrotransposon22;reading_frame=2;name=INT_gammaretroviridae
Super-Scaffold_670	LTRdigest	protein_match	2132663	2132714	7.7e-06	-	.	Parent=LTR_retrotransposon22;reading_frame=0;name=RNaseH_betaretroviridae
Super-Scaffold_670	LTRdigest	protein_match	2132970	2133138	2.4e-06	-	.	Parent=LTR_retrotransposon22;reading_frame=2;name=GAG_betaretroviridae
Super-Scaffold_670	LTRharvest	long_terminal_repeat	2134283	2134580	.	-	.	Parent=LTR_retrotransposon22
Super-Scaffold_670	LTRharvest	target_site_duplication	2134581	2134584	.	-	.	Parent=repeat_region22
Super-Scaffold_670	LTRharvest	repeat_region	3428171	3434889	.	+	.	ID=repeat_region23
Super-Scaffold_670	LTRharvest	target_site_duplication	3428171	3428174	.	+	.	Parent=repeat_region23
Super-Scaffold_670	LTRharvest	LTR_retrotransposon	3428175	3434885	.	+	.	ID=LTR_retrotransposon23;Parent=repeat_region23;ltr_similarity=98.32;seq_number=11
Super-Scaffold_670	LTRharvest	long_terminal_repeat	3428175	3428888	.	+	.	Parent=LTR_retrotransposon23
Super-Scaffold_670	LTRdigest	protein_match	3431446	3431560	4.2e-13	+	.	Parent=LTR_retrotransposon23;reading_frame=1;name=RT_reina
Super-Scaffold_670	LTRdigest	protein_match	3431446	3431560	3.8e-07	+	.	Parent=LTR_retrotransposon23;reading_frame=1;name=RT_v_clade
Super-Scaffold_670	LTRdigest	protein_match	3431446	3431587	1.9e-08	+	.	Parent=LTR_retrotransposon23;reading_frame=1;name=RT_epsilonretroviridae
Super-Scaffold_670	LTRdigest	protein_match	3431446	3432118	1.8e-36	+	.	Parent=LTR_retrotransposon23;reading_frame=1;name=RT_gammaretroviridae
Super-Scaffold_670	LTRdigest	protein_match	3431446	3432118	9.4e-31	+	.	Parent=LTR_retrotransposon23;reading_frame=1;name=RT_17_6
Super-Scaffold_670	LTRdigest	protein_match	3431446	3432121	6e-20	+	.	Parent=LTR_retrotransposon23;reading_frame=1;name=RT_micropia_mdg3
Super-Scaffold_670	LTRdigest	protein_match	3431446	3432121	6e-40	+	.	Parent=LTR_retrotransposon23;reading_frame=1;name=RT_spumaretroviridae
Super-Scaffold_670	LTRdigest	protein_match	3431446	3432121	2.7e-17	+	.	Parent=LTR_retrotransposon23;reading_frame=1;name=RT_cer2-3
Super-Scaffold_670	LTRdigest	protein_match	3431449	3431560	3.4e-07	+	.	Parent=LTR_retrotransposon23;reading_frame=1;name=RT_gypsy
Super-Scaffold_670	LTRdigest	protein_match	3431449	3432121	4.3e-13	+	.	Parent=LTR_retrotransposon23;reading_frame=1;name=RT_osvaldo
Super-Scaffold_670	LTRdigest	protein_match	3431449	3432121	3.1e-22	+	.	Parent=LTR_retrotransposon23;reading_frame=1;name=RT_gmr1
Super-Scaffold_670	LTRdigest	protein_match	3431461	3432118	2.2e-15	+	.	Parent=LTR_retrotransposon23;reading_frame=1;name=RT_del
Super-Scaffold_670	LTRdigest	protein_match	3431473	3431977	1.3e-15	+	.	Parent=LTR_retrotransposon23;reading_frame=1;name=RT_deltaretroviridae
Super-Scaffold_670	LTRdigest	protein_match	3431476	3432121	2.8e-13	+	.	Parent=LTR_retrotransposon23;reading_frame=1;name=RT_pyggy
Super-Scaffold_670	LTRdigest	protein_match	3431509	3432151	2.9e-17	+	.	Parent=LTR_retrotransposon23;reading_frame=1;name=RT_badnavirus
Super-Scaffold_670	LTRdigest	protein_match	3431623	3432121	3e-33	+	.	Parent=LTR_retrotransposon23;reading_frame=1;name=RT_epsilonretroviridae
Super-Scaffold_670	LTRdigest	protein_match	3431632	3432112	2.9e-06	+	.	Parent=LTR_retrotransposon23;reading_frame=1;name=RT_b_clade
Super-Scaffold_670	LTRdigest	protein_match	3431641	3431773	1.2e-07	+	.	Parent=LTR_retrotransposon23;reading_frame=1;name=RT_lentiviridae
Super-Scaffold_670	LTRdigest	protein_match	3431641	3431791	3e-10	+	.	Parent=LTR_retrotransposon23;reading_frame=1;name=RT_alpharetroviridae
Super-Scaffold_670	LTRdigest	protein_match	3431641	3431944	6.3e-10	+	.	Parent=LTR_retrotransposon23;reading_frame=1;name=RT_betaretroviridae
Super-Scaffold_670	LTRdigest	protein_match	3431725	3432139	4e-08	+	.	Parent=LTR_retrotransposon23;reading_frame=1;name=RT_cavemovirus
Super-Scaffold_670	LTRdigest	protein_match	3431830	3432118	2.1e-06	+	.	Parent=LTR_retrotransposon23;reading_frame=1;name=RT_maggy
Super-Scaffold_670	LTRdigest	protein_match	3431830	3432121	7.5e-08	+	.	Parent=LTR_retrotransposon23;reading_frame=1;name=RT_pyret
Super-Scaffold_670	LTRdigest	protein_match	3432346	3432427	3.4e-07	+	.	Parent=LTR_retrotransposon23;reading_frame=1;name=RNaseH_osvaldo
Super-Scaffold_670	LTRdigest	protein_match	3432865	3433072	3.1e-07	+	.	Parent=LTR_retrotransposon23;reading_frame=1;name=RNaseH_spumaretroviridae
Super-Scaffold_670	LTRdigest	protein_match	3433249	3433762	7.6e-17	+	.	Parent=LTR_retrotransposon23;reading_frame=1;name=INT_spumaretroviridae
Super-Scaffold_670	LTRdigest	protein_match	3433321	3433765	5.9e-20	+	.	Parent=LTR_retrotransposon23;reading_frame=1;name=INT_gammaretroviridae
Super-Scaffold_670	LTRdigest	protein_match	3433438	3433756	4.4e-24	+	.	Parent=LTR_retrotransposon23;reading_frame=1;name=INT_epsilonretroviridae
Super-Scaffold_670	LTRdigest	protein_match	3433456	3433810	6.6e-07	+	.	Parent=LTR_retrotransposon23;reading_frame=1;name=INT_gmr1
Super-Scaffold_670	LTRdigest	protein_match	3433480	3433753	6.4e-09	+	.	Parent=LTR_retrotransposon23;reading_frame=1;name=INT_b_clade
Super-Scaffold_670	LTRdigest	protein_match	3433597	3433762	2.9e-07	+	.	Parent=LTR_retrotransposon23;reading_frame=1;name=INT_deltaretroviridae
Super-Scaffold_670	LTRdigest	RR_tract	3434159	3434166	.	+	.	Parent=LTR_retrotransposon23
Super-Scaffold_670	LTRharvest	long_terminal_repeat	3434182	3434885	.	+	.	Parent=LTR_retrotransposon23
Super-Scaffold_670	LTRharvest	target_site_duplication	3434886	3434889	.	+	.	Parent=repeat_region23
Super-Scaffold_670	LTRharvest	repeat_region	3870678	3873721	.	-	.	ID=repeat_region24
Super-Scaffold_670	LTRharvest	target_site_duplication	3870678	3870681	.	-	.	Parent=repeat_region24
Super-Scaffold_670	LTRharvest	LTR_retrotransposon	3870682	3873717	.	-	.	ID=LTR_retrotransposon24;Parent=repeat_region24;ltr_similarity=89.95;seq_number=11
Super-Scaffold_670	LTRharvest	long_terminal_repeat	3870682	3870863	.	-	.	Parent=LTR_retrotransposon24
Super-Scaffold_670	LTRdigest	protein_match	3870883	3871324	6.3e-09	-	.	Parent=LTR_retrotransposon24;reading_frame=2;name=RT_17_6
Super-Scaffold_670	LTRdigest	protein_match	3870904	3871141	8.3e-12	-	.	Parent=LTR_retrotransposon24;reading_frame=2;name=RT_gammaretroviridae
Super-Scaffold_670	LTRdigest	protein_match	3870994	3871144	4e-19	-	.	Parent=LTR_retrotransposon24;reading_frame=2;name=RT_epsilonretroviridae
Super-Scaffold_670	LTRdigest	protein_match	3871000	3871306	9.8e-12	-	.	Parent=LTR_retrotransposon24;reading_frame=2;name=RT_spumaretroviridae
Super-Scaffold_670	LTRharvest	long_terminal_repeat	3873529	3873717	.	-	.	Parent=LTR_retrotransposon24
Super-Scaffold_670	LTRharvest	target_site_duplication	3873718	3873721	.	-	.	Parent=repeat_region24
Super-Scaffold_670	LTRharvest	repeat_region	4177311	4182173	.	+	.	ID=repeat_region25
Super-Scaffold_670	LTRharvest	target_site_duplication	4177311	4177314	.	+	.	Parent=repeat_region25
Super-Scaffold_670	LTRharvest	LTR_retrotransposon	4177315	4182169	.	+	.	ID=LTR_retrotransposon25;Parent=repeat_region25;ltr_similarity=95.81;seq_number=11
Super-Scaffold_670	LTRharvest	long_terminal_repeat	4177315	4177624	.	+	.	Parent=LTR_retrotransposon25
Super-Scaffold_670	LTRdigest	protein_match	4178483	4178738	7.1e-13	+	.	Parent=LTR_retrotransposon25;reading_frame=1;name=GAG_gammaretroviridae
Super-Scaffold_670	LTRdigest	protein_match	4179503	4179614	4.9e-09	+	.	Parent=LTR_retrotransposon25;reading_frame=1;name=RT_alpharetroviridae
Super-Scaffold_670	LTRdigest	protein_match	4179503	4179617	2.3e-07	+	.	Parent=LTR_retrotransposon25;reading_frame=1;name=RT_betaretroviridae
Super-Scaffold_670	LTRdigest	protein_match	4179503	4180187	0	+	.	Parent=LTR_retrotransposon25;reading_frame=1;name=RT_gammaretroviridae
Super-Scaffold_670	LTRdigest	protein_match	4179503	4180187	9e-22	+	.	Parent=LTR_retrotransposon25;reading_frame=1;name=RT_17_6
Super-Scaffold_670	LTRdigest	protein_match	4179503	4180187	2.2e-30	+	.	Parent=LTR_retrotransposon25;reading_frame=1;name=RT_spumaretroviridae
Super-Scaffold_670	LTRdigest	protein_match	4179503	4180190	6.9e-28	+	.	Parent=LTR_retrotransposon25;reading_frame=1;name=RT_del
Super-Scaffold_670	LTRdigest	protein_match	4179503	4180190	0	+	.	Parent=LTR_retrotransposon25;reading_frame=1;name=RT_epsilonretroviridae
Super-Scaffold_670	LTRdigest	protein_match	4179509	4180187	2.1e-08	+	.	Parent=LTR_retrotransposon25;reading_frame=1;name=RT_micropia_mdg3
Super-Scaffold_670	LTRdigest	protein_match	4179509	4180187	1.7e-18	+	.	Parent=LTR_retrotransposon25;reading_frame=1;name=RT_gmr1
Super-Scaffold_670	LTRdigest	protein_match	4179512	4180076	3.4e-10	+	.	Parent=LTR_retrotransposon25;reading_frame=1;name=RT_412_mdg1
Super-Scaffold_670	LTRdigest	protein_match	4179512	4180187	2.8e-10	+	.	Parent=LTR_retrotransposon25;reading_frame=1;name=RT_crm
Super-Scaffold_670	LTRdigest	protein_match	4179515	4179947	2e-07	+	.	Parent=LTR_retrotransposon25;reading_frame=1;name=RT_osvaldo
Super-Scaffold_670	LTRdigest	protein_match	4179518	4180064	2.4e-28	+	.	Parent=LTR_retrotransposon25;reading_frame=1;name=RT_deltaretroviridae
Super-Scaffold_670	LTRdigest	protein_match	4179533	4180175	2.6e-08	+	.	Parent=LTR_retrotransposon25;reading_frame=1;name=RT_pyggy
Super-Scaffold_670	LTRdigest	protein_match	4179533	4180187	2.9e-10	+	.	Parent=LTR_retrotransposon25;reading_frame=1;name=RT_pyret
Super-Scaffold_670	LTRdigest	protein_match	4179551	4180187	1.5e-23	+	.	Parent=LTR_retrotransposon25;reading_frame=1;name=RT_cer2-3
Super-Scaffold_670	LTRdigest	protein_match	4179557	4180187	4.6e-17	+	.	Parent=LTR_retrotransposon25;reading_frame=1;name=RT_badnavirus
Super-Scaffold_670	LTRdigest	protein_match	4179698	4180076	3e-13	+	.	Parent=LTR_retrotransposon25;reading_frame=1;name=RT_betaretroviridae
Super-Scaffold_670	LTRdigest	protein_match	4179698	4180076	5.5e-11	+	.	Parent=LTR_retrotransposon25;reading_frame=1;name=RT_alpharetroviridae
Super-Scaffold_670	LTRdigest	protein_match	4179815	4180190	8.8e-10	+	.	Parent=LTR_retrotransposon25;reading_frame=1;name=RT_v_clade
Super-Scaffold_670	LTRdigest	protein_match	4179917	4180181	2e-09	+	.	Parent=LTR_retrotransposon25;reading_frame=1;name=RT_a_clade
Super-Scaffold_670	LTRdigest	protein_match	4179917	4180187	3e-09	+	.	Parent=LTR_retrotransposon25;reading_frame=1;name=RT_reina
Super-Scaffold_670	LTRdigest	protein_match	4179998	4180187	4.9e-08	+	.	Parent=LTR_retrotransposon25;reading_frame=1;name=RT_gypsy
Super-Scaffold_670	LTRdigest	protein_match	4180025	4180181	1.2e-09	+	.	Parent=LTR_retrotransposon25;reading_frame=1;name=RT_osvaldo
Super-Scaffold_670	LTRdigest	protein_match	4180025	4180187	4.2e-06	+	.	Parent=LTR_retrotransposon25;reading_frame=1;name=RT_galadriel
Super-Scaffold_670	LTRdigest	protein_match	4180363	4180753	7.3e-18	+	.	Parent=LTR_retrotransposon25;reading_frame=0;name=INT_epsilonretroviridae
Super-Scaffold_670	LTRdigest	protein_match	4180363	4180801	1e-35	+	.	Parent=LTR_retrotransposon25;reading_frame=0;name=INT_gammaretroviridae
Super-Scaffold_670	LTRdigest	protein_match	4180366	4180522	4.3e-05	+	.	Parent=LTR_retrotransposon25;reading_frame=0;name=INT_gmr1
Super-Scaffold_670	LTRdigest	RR_tract	4181840	4181858	.	+	.	Parent=LTR_retrotransposon25
Super-Scaffold_670	LTRharvest	long_terminal_repeat	4181860	4182169	.	+	.	Parent=LTR_retrotransposon25
Super-Scaffold_670	LTRharvest	target_site_duplication	4182170	4182173	.	+	.	Parent=repeat_region25
Super-Scaffold_670	LTRharvest	repeat_region	4775677	4784382	.	-	.	ID=repeat_region26
Super-Scaffold_670	LTRharvest	target_site_duplication	4775677	4775680	.	-	.	Parent=repeat_region26
Super-Scaffold_670	LTRharvest	LTR_retrotransposon	4775681	4784378	.	-	.	ID=LTR_retrotransposon26;Parent=repeat_region26;ltr_similarity=89.09;seq_number=11
Super-Scaffold_670	LTRharvest	long_terminal_repeat	4775681	4775954	.	-	.	Parent=LTR_retrotransposon26
Super-Scaffold_670	LTRdigest	protein_match	4776821	4777106	2.8e-07	-	.	Parent=LTR_retrotransposon26;reading_frame=0;name=INT_spumaretroviridae
Super-Scaffold_670	LTRdigest	protein_match	4776914	4777091	3.5e-06	-	.	Parent=LTR_retrotransposon26;reading_frame=0;name=INT_epsilonretroviridae
Super-Scaffold_670	LTRdigest	protein_match	4778096	4778162	4.5e-05	-	.	Parent=LTR_retrotransposon26;reading_frame=0;name=RNaseH_osvaldo
Super-Scaffold_670	LTRharvest	long_terminal_repeat	4784104	4784378	.	-	.	Parent=LTR_retrotransposon26
Super-Scaffold_670	LTRharvest	target_site_duplication	4784379	4784382	.	-	.	Parent=repeat_region26
Super-Scaffold_670	LTRharvest	repeat_region	4884803	4891501	.	-	.	ID=repeat_region27
Super-Scaffold_670	LTRharvest	target_site_duplication	4884803	4884806	.	-	.	Parent=repeat_region27
Super-Scaffold_670	LTRharvest	LTR_retrotransposon	4884807	4891497	.	-	.	ID=LTR_retrotransposon27;Parent=repeat_region27;ltr_similarity=98.18;seq_number=11
Super-Scaffold_670	LTRharvest	long_terminal_repeat	4884807	4885522	.	-	.	Parent=LTR_retrotransposon27
Super-Scaffold_670	LTRdigest	RR_tract	4885496	4885505	.	-	.	Parent=LTR_retrotransposon27
Super-Scaffold_670	LTRdigest	protein_match	4885865	4886447	5.8e-20	-	.	Parent=LTR_retrotransposon27;reading_frame=1;name=INT_spumaretroviridae
Super-Scaffold_670	LTRdigest	protein_match	4885886	4886240	1.3e-07	-	.	Parent=LTR_retrotransposon27;reading_frame=1;name=INT_gmr1
Super-Scaffold_670	LTRdigest	protein_match	4885925	4886375	1.3e-23	-	.	Parent=LTR_retrotransposon27;reading_frame=1;name=INT_gammaretroviridae
Super-Scaffold_670	LTRdigest	protein_match	4885934	4886099	5.7e-07	-	.	Parent=LTR_retrotransposon27;reading_frame=1;name=INT_deltaretroviridae
Super-Scaffold_670	LTRdigest	protein_match	4885940	4886258	9.6e-27	-	.	Parent=LTR_retrotransposon27;reading_frame=1;name=INT_epsilonretroviridae
Super-Scaffold_670	LTRdigest	protein_match	4885943	4886216	9.7e-08	-	.	Parent=LTR_retrotransposon27;reading_frame=1;name=INT_b_clade
Super-Scaffold_670	LTRdigest	protein_match	4886579	4886831	2.1e-07	-	.	Parent=LTR_retrotransposon27;reading_frame=1;name=RNaseH_spumaretroviridae
Super-Scaffold_670	LTRdigest	protein_match	4887269	4887350	3.3e-07	-	.	Parent=LTR_retrotransposon27;reading_frame=1;name=RNaseH_osvaldo
Super-Scaffold_670	LTRdigest	protein_match	4887545	4888187	8.7e-18	-	.	Parent=LTR_retrotransposon27;reading_frame=1;name=RT_badnavirus
Super-Scaffold_670	LTRdigest	protein_match	4887557	4887971	3.7e-08	-	.	Parent=LTR_retrotransposon27;reading_frame=1;name=RT_cavemovirus
Super-Scaffold_670	LTRdigest	protein_match	4887575	4887866	2.9e-08	-	.	Parent=LTR_retrotransposon27;reading_frame=1;name=RT_pyret
Super-Scaffold_670	LTRdigest	protein_match	4887575	4888073	1.7e-34	-	.	Parent=LTR_retrotransposon27;reading_frame=1;name=RT_epsilonretroviridae
Super-Scaffold_670	LTRdigest	protein_match	4887575	4888217	1.2e-14	-	.	Parent=LTR_retrotransposon27;reading_frame=1;name=RT_pyggy
Super-Scaffold_670	LTRdigest	protein_match	4887575	4888247	4.6e-12	-	.	Parent=LTR_retrotransposon27;reading_frame=1;name=RT_osvaldo
Super-Scaffold_670	LTRdigest	protein_match	4887575	4888247	8.6e-21	-	.	Parent=LTR_retrotransposon27;reading_frame=1;name=RT_gmr1
Super-Scaffold_670	LTRdigest	protein_match	4887575	4888250	1e-20	-	.	Parent=LTR_retrotransposon27;reading_frame=1;name=RT_micropia_mdg3
Super-Scaffold_670	LTRdigest	protein_match	4887575	4888250	1.4e-44	-	.	Parent=LTR_retrotransposon27;reading_frame=1;name=RT_spumaretroviridae
Super-Scaffold_670	LTRdigest	protein_match	4887575	4888250	3.9e-18	-	.	Parent=LTR_retrotransposon27;reading_frame=1;name=RT_cer2-3
Super-Scaffold_670	LTRdigest	protein_match	4887578	4887866	2.7e-07	-	.	Parent=LTR_retrotransposon27;reading_frame=1;name=RT_maggy
Super-Scaffold_670	LTRdigest	protein_match	4887578	4888235	7.4e-16	-	.	Parent=LTR_retrotransposon27;reading_frame=1;name=RT_del
Super-Scaffold_670	LTRdigest	protein_match	4887578	4888250	2.4e-39	-	.	Parent=LTR_retrotransposon27;reading_frame=1;name=RT_gammaretroviridae
Super-Scaffold_670	LTRdigest	protein_match	4887578	4888250	3.5e-31	-	.	Parent=LTR_retrotransposon27;reading_frame=1;name=RT_17_6
Super-Scaffold_670	LTRdigest	protein_match	4887584	4888064	3.2e-09	-	.	Parent=LTR_retrotransposon27;reading_frame=1;name=RT_b_clade
Super-Scaffold_670	LTRdigest	protein_match	4887719	4888223	5.2e-18	-	.	Parent=LTR_retrotransposon27;reading_frame=1;name=RT_deltaretroviridae
Super-Scaffold_670	LTRdigest	protein_match	4887752	4888055	4.6e-10	-	.	Parent=LTR_retrotransposon27;reading_frame=1;name=RT_betaretroviridae
Super-Scaffold_670	LTRdigest	protein_match	4887905	4888055	3.1e-10	-	.	Parent=LTR_retrotransposon27;reading_frame=1;name=RT_alpharetroviridae
Super-Scaffold_670	LTRdigest	protein_match	4887923	4888055	1.2e-07	-	.	Parent=LTR_retrotransposon27;reading_frame=1;name=RT_lentiviridae
Super-Scaffold_670	LTRdigest	protein_match	4887923	4888247	1.4e-08	-	.	Parent=LTR_retrotransposon27;reading_frame=1;name=RT_gypsy
Super-Scaffold_670	LTRdigest	protein_match	4888109	4888256	1.4e-10	-	.	Parent=LTR_retrotransposon27;reading_frame=1;name=RT_epsilonretroviridae
Super-Scaffold_670	LTRdigest	protein_match	4888136	4888226	2.4e-07	-	.	Parent=LTR_retrotransposon27;reading_frame=1;name=RT_lentiviridae
Super-Scaffold_670	LTRdigest	protein_match	4888136	4888232	4.1e-06	-	.	Parent=LTR_retrotransposon27;reading_frame=1;name=RT_betaretroviridae
Super-Scaffold_670	LTRdigest	protein_match	4888136	4888235	4.8e-07	-	.	Parent=LTR_retrotransposon27;reading_frame=1;name=RT_galadriel
Super-Scaffold_670	LTRdigest	protein_match	4888136	4888250	1.2e-13	-	.	Parent=LTR_retrotransposon27;reading_frame=1;name=RT_reina
Super-Scaffold_670	LTRdigest	protein_match	4888136	4888250	8.6e-08	-	.	Parent=LTR_retrotransposon27;reading_frame=1;name=RT_v_clade
Super-Scaffold_670	LTRdigest	protein_match	4888490	4888694	4.3e-06	-	.	Parent=LTR_retrotransposon27;reading_frame=1;name=AP_dtg_ilg_template
Super-Scaffold_670	LTRharvest	long_terminal_repeat	4890787	4891497	.	-	.	Parent=LTR_retrotransposon27
Super-Scaffold_670	LTRharvest	target_site_duplication	4891498	4891501	.	-	.	Parent=repeat_region27
Super-Scaffold_670	LTRharvest	repeat_region	5167262	5175536	.	+	.	ID=repeat_region28
Super-Scaffold_670	LTRharvest	target_site_duplication	5167262	5167265	.	+	.	Parent=repeat_region28
Super-Scaffold_670	LTRharvest	LTR_retrotransposon	5167266	5175532	.	+	.	ID=LTR_retrotransposon28;Parent=repeat_region28;ltr_similarity=92.92;seq_number=11
Super-Scaffold_670	LTRharvest	long_terminal_repeat	5167266	5167377	.	+	.	Parent=LTR_retrotransposon28
Super-Scaffold_670	LTRdigest	protein_match	5170892	5170946	4.4e-06	+	.	Parent=LTR_retrotransposon28;reading_frame=2;name=AP_betaretroviridae
Super-Scaffold_670	LTRdigest	protein_match	5171097	5171193	1.9e-14	+	.	Parent=LTR_retrotransposon28;reading_frame=0;name=RT_betaretroviridae
Super-Scaffold_670	LTRdigest	protein_match	5171106	5171193	1.5e-08	+	.	Parent=LTR_retrotransposon28;reading_frame=0;name=RT_epsilonretroviridae
Super-Scaffold_670	LTRdigest	protein_match	5171124	5171199	1.2e-07	+	.	Parent=LTR_retrotransposon28;reading_frame=0;name=RT_lentiviridae
Super-Scaffold_670	LTRdigest	protein_match	5171201	5171336	3.7e-08	+	.	Parent=LTR_retrotransposon28;reading_frame=2;name=RT_betaretroviridae
Super-Scaffold_670	LTRdigest	protein_match	5171383	5171491	5.2e-10	+	.	Parent=LTR_retrotransposon28;reading_frame=1;name=RT_betaretroviridae
Super-Scaffold_670	LTRdigest	protein_match	5171383	5171491	3.6e-12	+	.	Parent=LTR_retrotransposon28;reading_frame=1;name=RT_alpharetroviridae
Super-Scaffold_670	LTRdigest	protein_match	5171562	5171751	5.9e-08	+	.	Parent=LTR_retrotransposon28;reading_frame=0;name=RT_betaretroviridae
Super-Scaffold_670	LTRdigest	protein_match	5172444	5172714	1e-27	+	.	Parent=LTR_retrotransposon28;reading_frame=0;name=RNaseH_betaretroviridae
Super-Scaffold_670	LTRdigest	protein_match	5172492	5172717	1.8e-07	+	.	Parent=LTR_retrotransposon28;reading_frame=0;name=RNaseH_alpharetroviridae
Super-Scaffold_670	LTRdigest	protein_match	5172793	5172883	1.3e-07	+	.	Parent=LTR_retrotransposon28;reading_frame=1;name=INT_betaretroviridae
Super-Scaffold_670	LTRdigest	protein_match	5172897	5172990	3e-15	+	.	Parent=LTR_retrotransposon28;reading_frame=0;name=INT_betaretroviridae
Super-Scaffold_670	LTRdigest	protein_match	5172992	5173118	5.4e-11	+	.	Parent=LTR_retrotransposon28;reading_frame=2;name=INT_alpharetroviridae
Super-Scaffold_670	LTRdigest	protein_match	5172992	5173121	4.1e-16	+	.	Parent=LTR_retrotransposon28;reading_frame=2;name=INT_betaretroviridae
Super-Scaffold_670	LTRdigest	protein_match	5172992	5173121	1.2e-08	+	.	Parent=LTR_retrotransposon28;reading_frame=2;name=INT_deltaretroviridae
Super-Scaffold_670	LTRdigest	protein_match	5173176	5173254	1.3e-06	+	.	Parent=LTR_retrotransposon28;reading_frame=0;name=INT_lentiviridae
Super-Scaffold_670	LTRdigest	protein_match	5173176	5173494	2.6e-21	+	.	Parent=LTR_retrotransposon28;reading_frame=0;name=INT_betaretroviridae
Super-Scaffold_670	LTRdigest	protein_match	5173176	5173545	2e-09	+	.	Parent=LTR_retrotransposon28;reading_frame=0;name=INT_alpharetroviridae
Super-Scaffold_670	LTRdigest	protein_match	5174226	5174316	1.6e-05	+	.	Parent=LTR_retrotransposon28;reading_frame=0;name=ENV_alpharetroviridae
Super-Scaffold_670	LTRdigest	RR_tract	5175413	5175427	.	+	.	Parent=LTR_retrotransposon28
Super-Scaffold_670	LTRharvest	long_terminal_repeat	5175420	5175532	.	+	.	Parent=LTR_retrotransposon28
Super-Scaffold_670	LTRharvest	target_site_duplication	5175533	5175536	.	+	.	Parent=repeat_region28
Super-Scaffold_670	LTRharvest	repeat_region	5379279	5387484	.	-	.	ID=repeat_region29
Super-Scaffold_670	LTRharvest	target_site_duplication	5379279	5379283	.	-	.	Parent=repeat_region29
Super-Scaffold_670	LTRharvest	LTR_retrotransposon	5379284	5387479	.	-	.	ID=LTR_retrotransposon29;Parent=repeat_region29;ltr_similarity=94.21;seq_number=11
Super-Scaffold_670	LTRharvest	long_terminal_repeat	5379284	5379525	.	-	.	Parent=LTR_retrotransposon29
Super-Scaffold_670	LTRdigest	protein_match	5381435	5381570	1.2e-15	-	.	Parent=LTR_retrotransposon29;reading_frame=2;name=INT_deltaretroviridae
Super-Scaffold_670	LTRdigest	protein_match	5381435	5381570	4.7e-08	-	.	Parent=LTR_retrotransposon29;reading_frame=2;name=INT_17_6
Super-Scaffold_670	LTRdigest	protein_match	5381435	5381741	8.6e-40	-	.	Parent=LTR_retrotransposon29;reading_frame=2;name=INT_betaretroviridae
Super-Scaffold_670	LTRdigest	protein_match	5381438	5381549	3.7e-07	-	.	Parent=LTR_retrotransposon29;reading_frame=2;name=INT_lentiviridae
Super-Scaffold_670	LTRdigest	protein_match	5381438	5381552	7e-08	-	.	Parent=LTR_retrotransposon29;reading_frame=2;name=INT_gammaretroviridae
Super-Scaffold_670	LTRdigest	protein_match	5381440	5381569	3e-09	-	.	Parent=LTR_retrotransposon29;reading_frame=0;name=ORFX_betaretroviridae
Super-Scaffold_670	LTRdigest	protein_match	5381447	5381600	7.2e-13	-	.	Parent=LTR_retrotransposon29;reading_frame=2;name=INT_alpharetroviridae
Super-Scaffold_670	LTRdigest	protein_match	5381450	5381585	8.2e-08	-	.	Parent=LTR_retrotransposon29;reading_frame=2;name=INT_b_clade
Super-Scaffold_670	LTRdigest	protein_match	5381459	5381570	1.5e-06	-	.	Parent=LTR_retrotransposon29;reading_frame=2;name=INT_a_clade
Super-Scaffold_670	LTRdigest	protein_match	5381755	5381860	1.3e-10	-	.	Parent=LTR_retrotransposon29;reading_frame=0;name=INT_betaretroviridae
Super-Scaffold_670	LTRdigest	protein_match	5381921	5382023	1.1e-05	-	.	Parent=LTR_retrotransposon29;reading_frame=2;name=RNaseH_alpharetroviridae
Super-Scaffold_670	LTRdigest	protein_match	5381924	5382017	1.5e-11	-	.	Parent=LTR_retrotransposon29;reading_frame=2;name=RNaseH_betaretroviridae
Super-Scaffold_670	LTRdigest	protein_match	5382102	5382171	1.2e-05	-	.	Parent=LTR_retrotransposon29;reading_frame=1;name=RNaseH_betaretroviridae
Super-Scaffold_670	LTRdigest	protein_match	5382873	5383050	3.4e-10	-	.	Parent=LTR_retrotransposon29;reading_frame=1;name=RT_betaretroviridae
Super-Scaffold_670	LTRdigest	protein_match	5383069	5383192	1.8e-09	-	.	Parent=LTR_retrotransposon29;reading_frame=0;name=RT_betaretroviridae
Super-Scaffold_670	LTRdigest	protein_match	5383072	5383183	2.8e-12	-	.	Parent=LTR_retrotransposon29;reading_frame=0;name=RT_alpharetroviridae
Super-Scaffold_670	LTRdigest	protein_match	5383182	5383293	3.4e-08	-	.	Parent=LTR_retrotransposon29;reading_frame=1;name=RT_lentiviridae
Super-Scaffold_670	LTRdigest	protein_match	5383182	5383308	6.1e-16	-	.	Parent=LTR_retrotransposon29;reading_frame=1;name=RT_betaretroviridae
Super-Scaffold_670	LTRdigest	protein_match	5383182	5383308	2.2e-08	-	.	Parent=LTR_retrotransposon29;reading_frame=1;name=RT_alpharetroviridae
Super-Scaffold_670	LTRharvest	long_terminal_repeat	5387240	5387479	.	-	.	Parent=LTR_retrotransposon29
Super-Scaffold_670	LTRharvest	target_site_duplication	5387480	5387484	.	-	.	Parent=repeat_region29
Super-Scaffold_670	LTRharvest	repeat_region	5575831	5577272	.	+	.	ID=repeat_region30
Super-Scaffold_670	LTRharvest	target_site_duplication	5575831	5575834	.	+	.	Parent=repeat_region30
Super-Scaffold_670	LTRharvest	LTR_retrotransposon	5575835	5577268	.	+	.	ID=LTR_retrotransposon30;Parent=repeat_region30;ltr_similarity=90.28;seq_number=11
Super-Scaffold_670	LTRharvest	long_terminal_repeat	5575835	5576081	.	+	.	Parent=LTR_retrotransposon30
Super-Scaffold_670	LTRdigest	protein_match	5576249	5576822	0	+	.	Parent=LTR_retrotransposon30;reading_frame=0;name=ENV_gammaretroviridae
Super-Scaffold_670	LTRdigest	protein_match	5576252	5576831	0	+	.	Parent=LTR_retrotransposon30;reading_frame=0;name=ENV_D-type_betaretroviridae
Super-Scaffold_670	LTRdigest	protein_match	5576324	5576822	8.2e-42	+	.	Parent=LTR_retrotransposon30;reading_frame=0;name=ENV_retroviridae
Super-Scaffold_670	LTRdigest	protein_match	5576513	5576606	2.7e-08	+	.	Parent=LTR_retrotransposon30;reading_frame=0;name=ENV_deltaretroviridae
Super-Scaffold_670	LTRdigest	RR_tract	5577004	5577013	.	+	.	Parent=LTR_retrotransposon30
Super-Scaffold_670	LTRharvest	long_terminal_repeat	5577035	5577268	.	+	.	Parent=LTR_retrotransposon30
Super-Scaffold_670	LTRharvest	target_site_duplication	5577269	5577272	.	+	.	Parent=repeat_region30
Super-Scaffold_753	LTRharvest	repeat_region	291061	294935	.	+	.	ID=repeat_region31
Super-Scaffold_753	LTRharvest	target_site_duplication	291061	291066	.	+	.	Parent=repeat_region31
Super-Scaffold_753	LTRharvest	LTR_retrotransposon	291067	294929	.	+	.	ID=LTR_retrotransposon31;Parent=repeat_region31;ltr_similarity=99.18;seq_number=112
Super-Scaffold_753	LTRharvest	long_terminal_repeat	291067	291310	.	+	.	Parent=LTR_retrotransposon31
Super-Scaffold_753	LTRdigest	protein_match	294417	294507	5.5e-06	+	.	Parent=LTR_retrotransposon31;reading_frame=2;name=ENV_gammaretroviridae
Super-Scaffold_753	LTRdigest	RR_tract	294673	294686	.	+	.	Parent=LTR_retrotransposon31
Super-Scaffold_753	LTRharvest	long_terminal_repeat	294687	294929	.	+	.	Parent=LTR_retrotransposon31
Super-Scaffold_753	LTRharvest	target_site_duplication	294930	294935	.	+	.	Parent=repeat_region31
Super-Scaffold_785	LTRharvest	repeat_region	188340	196920	.	-	.	ID=repeat_region32
Super-Scaffold_785	LTRharvest	target_site_duplication	188340	188345	.	-	.	Parent=repeat_region32
Super-Scaffold_785	LTRharvest	LTR_retrotransposon	188346	196914	.	-	.	ID=LTR_retrotransposon32;Parent=repeat_region32;ltr_similarity=98.85;seq_number=113
Super-Scaffold_785	LTRharvest	long_terminal_repeat	188346	188693	.	-	.	Parent=LTR_retrotransposon32
Super-Scaffold_785	LTRdigest	protein_match	189080	189290	3.8e-14	-	.	Parent=LTR_retrotransposon32;reading_frame=1;name=ENV_alpharetroviridae
Super-Scaffold_785	LTRdigest	protein_match	189330	189570	9.5e-19	-	.	Parent=LTR_retrotransposon32;reading_frame=0;name=ENV_alpharetroviridae
Super-Scaffold_785	LTRdigest	protein_match	190277	190652	2.6e-16	-	.	Parent=LTR_retrotransposon32;reading_frame=1;name=INT_alpharetroviridae
Super-Scaffold_785	LTRdigest	protein_match	190328	190655	2.1e-25	-	.	Parent=LTR_retrotransposon32;reading_frame=1;name=INT_betaretroviridae
Super-Scaffold_785	LTRdigest	protein_match	190493	190655	2.9e-06	-	.	Parent=LTR_retrotransposon32;reading_frame=1;name=INT_gammaretroviridae
Super-Scaffold_785	LTRdigest	protein_match	190568	190655	5.5e-09	-	.	Parent=LTR_retrotransposon32;reading_frame=1;name=INT_lentiviridae
Super-Scaffold_785	LTRdigest	protein_match	190657	190996	3.5e-32	-	.	Parent=LTR_retrotransposon32;reading_frame=2;name=INT_alpharetroviridae
Super-Scaffold_785	LTRdigest	protein_match	190657	191008	7.4e-25	-	.	Parent=LTR_retrotransposon32;reading_frame=2;name=INT_deltaretroviridae
Super-Scaffold_785	LTRdigest	protein_match	190657	191056	0	-	.	Parent=LTR_retrotransposon32;reading_frame=2;name=INT_betaretroviridae
Super-Scaffold_785	LTRdigest	protein_match	190684	191056	6.9e-15	-	.	Parent=LTR_retrotransposon32;reading_frame=2;name=INT_lentiviridae
Super-Scaffold_785	LTRdigest	protein_match	190687	191014	8.6e-22	-	.	Parent=LTR_retrotransposon32;reading_frame=2;name=INT_gammaretroviridae
Super-Scaffold_785	LTRdigest	protein_match	190689	190878	7.4e-08	-	.	Parent=LTR_retrotransposon32;reading_frame=0;name=ORFX_betaretroviridae
Super-Scaffold_785	LTRdigest	protein_match	191107	191338	2.3e-11	-	.	Parent=LTR_retrotransposon32;reading_frame=2;name=RNaseH_alpharetroviridae
Super-Scaffold_785	LTRdigest	protein_match	191110	191356	9.8e-28	-	.	Parent=LTR_retrotransposon32;reading_frame=2;name=RNaseH_betaretroviridae
Super-Scaffold_785	LTRdigest	protein_match	192088	192775	0	-	.	Parent=LTR_retrotransposon32;reading_frame=2;name=RT_betaretroviridae
Super-Scaffold_785	LTRdigest	protein_match	192091	192772	0	-	.	Parent=LTR_retrotransposon32;reading_frame=2;name=RT_alpharetroviridae
Super-Scaffold_785	LTRdigest	protein_match	192103	192742	0	-	.	Parent=LTR_retrotransposon32;reading_frame=2;name=RT_lentiviridae
Super-Scaffold_785	LTRdigest	protein_match	192106	192769	1.3e-13	-	.	Parent=LTR_retrotransposon32;reading_frame=2;name=RT_spumaretroviridae
Super-Scaffold_785	LTRdigest	protein_match	192109	192766	2.5e-38	-	.	Parent=LTR_retrotransposon32;reading_frame=2;name=RT_deltaretroviridae
Super-Scaffold_785	LTRdigest	protein_match	192178	192580	4.6e-07	-	.	Parent=LTR_retrotransposon32;reading_frame=2;name=RT_micropia_mdg3
Super-Scaffold_785	LTRdigest	protein_match	192202	192769	1.8e-15	-	.	Parent=LTR_retrotransposon32;reading_frame=2;name=RT_17_6
Super-Scaffold_785	LTRdigest	protein_match	192214	192757	6e-21	-	.	Parent=LTR_retrotransposon32;reading_frame=2;name=RT_gammaretroviridae
Super-Scaffold_785	LTRdigest	protein_match	192241	192580	3.4e-07	-	.	Parent=LTR_retrotransposon32;reading_frame=2;name=RT_badnavirus
Super-Scaffold_785	LTRdigest	protein_match	192280	192775	1.3e-06	-	.	Parent=LTR_retrotransposon32;reading_frame=2;name=RT_del
Super-Scaffold_785	LTRdigest	protein_match	192334	192766	3.5e-07	-	.	Parent=LTR_retrotransposon32;reading_frame=2;name=RT_gmr1
Super-Scaffold_785	LTRdigest	protein_match	192646	192769	1.6e-14	-	.	Parent=LTR_retrotransposon32;reading_frame=2;name=RT_epsilonretroviridae
Super-Scaffold_785	LTRdigest	protein_match	192927	193170	1.1e-05	-	.	Parent=LTR_retrotransposon32;reading_frame=0;name=AP_lentiviridae
Super-Scaffold_785	LTRdigest	protein_match	192927	193170	8.6e-16	-	.	Parent=LTR_retrotransposon32;reading_frame=0;name=AP_betaretroviridae
Super-Scaffold_785	LTRdigest	protein_match	192933	193170	1.2e-05	-	.	Parent=LTR_retrotransposon32;reading_frame=0;name=AP_retropepsins
Super-Scaffold_785	LTRdigest	protein_match	192939	193170	3.1e-07	-	.	Parent=LTR_retrotransposon32;reading_frame=0;name=AP_dtg_ilg_template
Super-Scaffold_785	LTRdigest	protein_match	192942	193170	4.3e-13	-	.	Parent=LTR_retrotransposon32;reading_frame=0;name=AP_alpharetroviridae
Super-Scaffold_785	LTRharvest	long_terminal_repeat	196568	196914	.	-	.	Parent=LTR_retrotransposon32
Super-Scaffold_785	LTRharvest	target_site_duplication	196915	196920	.	-	.	Parent=repeat_region32
Super-Scaffold_100002	LTRharvest	repeat_region	702	9032	.	-	.	ID=repeat_region33
Super-Scaffold_100002	LTRharvest	target_site_duplication	702	705	.	-	.	Parent=repeat_region33
Super-Scaffold_100002	LTRharvest	LTR_retrotransposon	706	9028	.	-	.	ID=LTR_retrotransposon33;Parent=repeat_region33;ltr_similarity=94.59;seq_number=115
Super-Scaffold_100002	LTRharvest	long_terminal_repeat	706	964	.	-	.	Parent=LTR_retrotransposon33
Super-Scaffold_100002	LTRdigest	protein_match	1397	1904	2.1e-18	-	.	Parent=LTR_retrotransposon33;reading_frame=2;name=INT_spumaretroviridae
Super-Scaffold_100002	LTRdigest	protein_match	1424	1772	1e-06	-	.	Parent=LTR_retrotransposon33;reading_frame=2;name=INT_gmr1
Super-Scaffold_100002	LTRdigest	protein_match	1463	1898	2.6e-19	-	.	Parent=LTR_retrotransposon33;reading_frame=2;name=INT_gammaretroviridae
Super-Scaffold_100002	LTRdigest	protein_match	1466	1631	1.6e-06	-	.	Parent=LTR_retrotransposon33;reading_frame=2;name=INT_deltaretroviridae
Super-Scaffold_100002	LTRdigest	protein_match	1469	1745	2.2e-08	-	.	Parent=LTR_retrotransposon33;reading_frame=2;name=INT_b_clade
Super-Scaffold_100002	LTRdigest	protein_match	1472	1790	7.3e-22	-	.	Parent=LTR_retrotransposon33;reading_frame=2;name=INT_epsilonretroviridae
Super-Scaffold_100002	LTRdigest	protein_match	2057	2363	2.2e-08	-	.	Parent=LTR_retrotransposon33;reading_frame=2;name=RNaseH_spumaretroviridae
Super-Scaffold_100002	LTRdigest	protein_match	2799	2880	8.5e-06	-	.	Parent=LTR_retrotransposon33;reading_frame=1;name=RNaseH_osvaldo
Super-Scaffold_100002	LTRdigest	protein_match	3090	3396	1.9e-07	-	.	Parent=LTR_retrotransposon33;reading_frame=1;name=RT_cavemovirus
Super-Scaffold_100002	LTRdigest	protein_match	3090	3720	4.7e-17	-	.	Parent=LTR_retrotransposon33;reading_frame=1;name=RT_badnavirus
Super-Scaffold_100002	LTRdigest	protein_match	3105	3396	6.4e-08	-	.	Parent=LTR_retrotransposon33;reading_frame=1;name=RT_pyret
Super-Scaffold_100002	LTRdigest	protein_match	3105	3396	1.1e-06	-	.	Parent=LTR_retrotransposon33;reading_frame=1;name=RT_v_clade
Super-Scaffold_100002	LTRdigest	protein_match	3105	3747	1.1e-16	-	.	Parent=LTR_retrotransposon33;reading_frame=1;name=RT_pyggy
Super-Scaffold_100002	LTRdigest	protein_match	3105	3777	5.8e-12	-	.	Parent=LTR_retrotransposon33;reading_frame=1;name=RT_osvaldo
Super-Scaffold_100002	LTRdigest	protein_match	3105	3777	7.7e-19	-	.	Parent=LTR_retrotransposon33;reading_frame=1;name=RT_gmr1
Super-Scaffold_100002	LTRdigest	protein_match	3105	3780	1.6e-20	-	.	Parent=LTR_retrotransposon33;reading_frame=1;name=RT_micropia_mdg3
Super-Scaffold_100002	LTRdigest	protein_match	3105	3780	2.7e-40	-	.	Parent=LTR_retrotransposon33;reading_frame=1;name=RT_spumaretroviridae
Super-Scaffold_100002	LTRdigest	protein_match	3105	3780	7.1e-15	-	.	Parent=LTR_retrotransposon33;reading_frame=1;name=RT_cer2-3
Super-Scaffold_100002	LTRdigest	protein_match	3105	3786	0	-	.	Parent=LTR_retrotransposon33;reading_frame=1;name=RT_epsilonretroviridae
Super-Scaffold_100002	LTRdigest	protein_match	3108	3396	1.6e-07	-	.	Parent=LTR_retrotransposon33;reading_frame=1;name=RT_maggy
Super-Scaffold_100002	LTRdigest	protein_match	3108	3762	9e-16	-	.	Parent=LTR_retrotransposon33;reading_frame=1;name=RT_del
Super-Scaffold_100002	LTRdigest	protein_match	3108	3780	3.9e-36	-	.	Parent=LTR_retrotransposon33;reading_frame=1;name=RT_gammaretroviridae
Super-Scaffold_100002	LTRdigest	protein_match	3108	3780	8.7e-31	-	.	Parent=LTR_retrotransposon33;reading_frame=1;name=RT_17_6
Super-Scaffold_100002	LTRdigest	protein_match	3132	3594	3.4e-12	-	.	Parent=LTR_retrotransposon33;reading_frame=1;name=RT_b_clade
Super-Scaffold_100002	LTRdigest	protein_match	3249	3585	1.5e-10	-	.	Parent=LTR_retrotransposon33;reading_frame=1;name=RT_alpharetroviridae
Super-Scaffold_100002	LTRdigest	protein_match	3249	3753	5.4e-17	-	.	Parent=LTR_retrotransposon33;reading_frame=1;name=RT_deltaretroviridae
Super-Scaffold_100002	LTRdigest	protein_match	3282	3585	5.7e-09	-	.	Parent=LTR_retrotransposon33;reading_frame=1;name=RT_betaretroviridae
Super-Scaffold_100002	LTRdigest	protein_match	3453	3585	7.8e-07	-	.	Parent=LTR_retrotransposon33;reading_frame=1;name=RT_lentiviridae
Super-Scaffold_100002	LTRdigest	protein_match	3483	3771	9.2e-09	-	.	Parent=LTR_retrotransposon33;reading_frame=1;name=RT_gypsy
Super-Scaffold_100002	LTRdigest	protein_match	3543	3762	7.9e-10	-	.	Parent=LTR_retrotransposon33;reading_frame=1;name=RT_pyret
Super-Scaffold_100002	LTRdigest	protein_match	3666	3762	5.9e-06	-	.	Parent=LTR_retrotransposon33;reading_frame=1;name=RT_betaretroviridae
Super-Scaffold_100002	LTRdigest	protein_match	3666	3780	1.1e-11	-	.	Parent=LTR_retrotransposon33;reading_frame=1;name=RT_reina
Super-Scaffold_100002	LTRharvest	long_terminal_repeat	8773	9028	.	-	.	Parent=LTR_retrotransposon33
Super-Scaffold_100002	LTRharvest	target_site_duplication	9029	9032	.	-	.	Parent=repeat_region33
Super-Scaffold_100002	LTRharvest	repeat_region	19260376	19266467	.	-	.	ID=repeat_region34
Super-Scaffold_100002	LTRharvest	target_site_duplication	19260376	19260379	.	-	.	Parent=repeat_region34
Super-Scaffold_100002	LTRharvest	LTR_retrotransposon	19260380	19266463	.	-	.	ID=LTR_retrotransposon34;Parent=repeat_region34;ltr_similarity=95.21;seq_number=115
Super-Scaffold_100002	LTRharvest	long_terminal_repeat	19260380	19260985	.	-	.	Parent=LTR_retrotransposon34
Super-Scaffold_100002	LTRdigest	protein_match	19263570	19263642	0.0002	-	.	Parent=LTR_retrotransposon34;reading_frame=1;name=RT_reina
Super-Scaffold_100002	LTRharvest	long_terminal_repeat	19265873	19266463	.	-	.	Parent=LTR_retrotransposon34
Super-Scaffold_100002	LTRharvest	target_site_duplication	19266464	19266467	.	-	.	Parent=repeat_region34
Super-Scaffold_100004	LTRharvest	repeat_region	23509	28937	.	-	.	ID=repeat_region35
Super-Scaffold_100004	LTRharvest	target_site_duplication	23509	23512	.	-	.	Parent=repeat_region35
Super-Scaffold_100004	LTRharvest	LTR_retrotransposon	23513	28933	.	-	.	ID=LTR_retrotransposon35;Parent=repeat_region35;ltr_similarity=99.67;seq_number=117
Super-Scaffold_100004	LTRharvest	long_terminal_repeat	23513	23811	.	-	.	Parent=LTR_retrotransposon35
Super-Scaffold_100004	LTRdigest	protein_match	24230	24692	8.4e-08	-	.	Parent=LTR_retrotransposon35;reading_frame=2;name=ENV_gammaretroviridae
Super-Scaffold_100004	LTRdigest	protein_match	24233	25070	4.6e-20	-	.	Parent=LTR_retrotransposon35;reading_frame=2;name=ENV_retroviridae
Super-Scaffold_100004	LTRdigest	protein_match	24236	24536	2e-10	-	.	Parent=LTR_retrotransposon35;reading_frame=2;name=ENV_deltaretroviridae
Super-Scaffold_100004	LTRdigest	protein_match	24236	24653	2.4e-05	-	.	Parent=LTR_retrotransposon35;reading_frame=2;name=ENV_D-type_betaretroviridae
Super-Scaffold_100004	LTRdigest	protein_match	24251	24932	0	-	.	Parent=LTR_retrotransposon35;reading_frame=2;name=ENV_alpharetroviridae
Super-Scaffold_100004	LTRdigest	protein_match	26628	26907	4.2e-13	-	.	Parent=LTR_retrotransposon35;reading_frame=1;name=INT_alpharetroviridae
Super-Scaffold_100004	LTRdigest	protein_match	26991	27459	1.1e-19	-	.	Parent=LTR_retrotransposon35;reading_frame=1;name=GAG_alpharetroviridae
Super-Scaffold_100004	LTRdigest	protein_match	27285	27393	3.6e-05	-	.	Parent=LTR_retrotransposon35;reading_frame=1;name=GAG_lentiviridae
Super-Scaffold_100004	LTRharvest	long_terminal_repeat	28634	28933	.	-	.	Parent=LTR_retrotransposon35
Super-Scaffold_100004	LTRharvest	target_site_duplication	28934	28937	.	-	.	Parent=repeat_region35
Super-Scaffold_100004	LTRharvest	repeat_region	284197	288345	.	+	.	ID=repeat_region36
Super-Scaffold_100004	LTRharvest	target_site_duplication	284197	284200	.	+	.	Parent=repeat_region36
Super-Scaffold_100004	LTRharvest	LTR_retrotransposon	284201	288341	.	+	.	ID=LTR_retrotransposon36;Parent=repeat_region36;ltr_similarity=87.39;seq_number=117
Super-Scaffold_100004	LTRharvest	long_terminal_repeat	284201	284319	.	+	.	Parent=LTR_retrotransposon36
Super-Scaffold_100004	LTRdigest	protein_match	286856	286919	1.1e-08	+	.	Parent=LTR_retrotransposon36;reading_frame=0;name=RT_gammaretroviridae
Super-Scaffold_100004	LTRdigest	protein_match	286947	287184	3.7e-40	+	.	Parent=LTR_retrotransposon36;reading_frame=1;name=RT_gammaretroviridae
Super-Scaffold_100004	LTRdigest	protein_match	286947	287184	7.9e-16	+	.	Parent=LTR_retrotransposon36;reading_frame=1;name=RT_epsilonretroviridae
Super-Scaffold_100004	LTRdigest	protein_match	287046	287184	1.3e-05	+	.	Parent=LTR_retrotransposon36;reading_frame=1;name=RT_spumaretroviridae
Super-Scaffold_100004	LTRdigest	protein_match	287203	287554	5.4e-21	+	.	Parent=LTR_retrotransposon36;reading_frame=2;name=RT_epsilonretroviridae
Super-Scaffold_100004	LTRdigest	protein_match	287203	287557	6.1e-40	+	.	Parent=LTR_retrotransposon36;reading_frame=2;name=RT_gammaretroviridae
Super-Scaffold_100004	LTRdigest	protein_match	287260	287548	7e-07	+	.	Parent=LTR_retrotransposon36;reading_frame=2;name=RT_cer2-3
Super-Scaffold_100004	LTRdigest	protein_match	287260	287557	4.6e-11	+	.	Parent=LTR_retrotransposon36;reading_frame=2;name=RT_del
Super-Scaffold_100004	LTRdigest	protein_match	287263	287551	2.2e-06	+	.	Parent=LTR_retrotransposon36;reading_frame=2;name=RT_badnavirus
Super-Scaffold_100004	LTRdigest	protein_match	287266	287557	6.9e-07	+	.	Parent=LTR_retrotransposon36;reading_frame=2;name=RT_v_clade
Super-Scaffold_100004	LTRdigest	protein_match	287338	287557	2e-09	+	.	Parent=LTR_retrotransposon36;reading_frame=2;name=RT_17_6
Super-Scaffold_100004	LTRdigest	RR_tract	288212	288229	.	+	.	Parent=LTR_retrotransposon36
Super-Scaffold_100004	LTRharvest	long_terminal_repeat	288233	288341	.	+	.	Parent=LTR_retrotransposon36
Super-Scaffold_100004	LTRharvest	target_site_duplication	288342	288345	.	+	.	Parent=repeat_region36
Super-Scaffold_100004	LTRharvest	repeat_region	1214500	1219932	.	-	.	ID=repeat_region37
Super-Scaffold_100004	LTRharvest	target_site_duplication	1214500	1214505	.	-	.	Parent=repeat_region37
Super-Scaffold_100004	LTRharvest	LTR_retrotransposon	1214506	1219926	.	-	.	ID=LTR_retrotransposon37;Parent=repeat_region37;ltr_similarity=99.18;seq_number=117
Super-Scaffold_100004	LTRharvest	long_terminal_repeat	1214506	1214872	.	-	.	Parent=LTR_retrotransposon37
Super-Scaffold_100004	LTRdigest	RR_tract	1214856	1214868	.	-	.	Parent=LTR_retrotransposon37
Super-Scaffold_100004	LTRdigest	protein_match	1215128	1215566	8.4e-33	-	.	Parent=LTR_retrotransposon37;reading_frame=1;name=ENV_alpharetroviridae
Super-Scaffold_100004	LTRdigest	protein_match	1216076	1216352	3.1e-19	-	.	Parent=LTR_retrotransposon37;reading_frame=1;name=RT_alpharetroviridae
Super-Scaffold_100004	LTRdigest	protein_match	1216076	1216361	6.2e-27	-	.	Parent=LTR_retrotransposon37;reading_frame=1;name=RT_betaretroviridae
Super-Scaffold_100004	LTRdigest	protein_match	1216100	1216358	2.2e-06	-	.	Parent=LTR_retrotransposon37;reading_frame=1;name=RT_deltaretroviridae
Super-Scaffold_100004	LTRdigest	protein_match	1216350	1216722	8.8e-35	-	.	Parent=LTR_retrotransposon37;reading_frame=0;name=RT_lentiviridae
Super-Scaffold_100004	LTRdigest	protein_match	1216356	1216752	0	-	.	Parent=LTR_retrotransposon37;reading_frame=0;name=RT_betaretroviridae
Super-Scaffold_100004	LTRdigest	protein_match	1216356	1216752	0	-	.	Parent=LTR_retrotransposon37;reading_frame=0;name=RT_alpharetroviridae
Super-Scaffold_100004	LTRdigest	protein_match	1216359	1216722	1.6e-29	-	.	Parent=LTR_retrotransposon37;reading_frame=0;name=RT_deltaretroviridae
Super-Scaffold_100004	LTRdigest	protein_match	1216368	1216752	5.5e-09	-	.	Parent=LTR_retrotransposon37;reading_frame=0;name=RT_17_6
Super-Scaffold_100004	LTRdigest	protein_match	1216407	1216752	1.4e-11	-	.	Parent=LTR_retrotransposon37;reading_frame=0;name=RT_spumaretroviridae
Super-Scaffold_100004	LTRdigest	protein_match	1216410	1216749	1e-20	-	.	Parent=LTR_retrotransposon37;reading_frame=0;name=RT_gammaretroviridae
Super-Scaffold_100004	LTRdigest	protein_match	1216635	1216749	2.8e-16	-	.	Parent=LTR_retrotransposon37;reading_frame=0;name=RT_epsilonretroviridae
Super-Scaffold_100004	LTRdigest	protein_match	1216641	1216752	3.8e-06	-	.	Parent=LTR_retrotransposon37;reading_frame=0;name=RT_del
Super-Scaffold_100004	LTRdigest	protein_match	1216641	1216752	1.3e-05	-	.	Parent=LTR_retrotransposon37;reading_frame=0;name=RT_cer2-3
Super-Scaffold_100004	LTRdigest	protein_match	1216904	1217144	3.5e-06	-	.	Parent=LTR_retrotransposon37;reading_frame=1;name=AP_lentiviridae
Super-Scaffold_100004	LTRdigest	protein_match	1217024	1217144	6.9e-10	-	.	Parent=LTR_retrotransposon37;reading_frame=1;name=AP_alpharetroviridae
Super-Scaffold_100004	LTRdigest	protein_match	1217045	1217144	1.2e-06	-	.	Parent=LTR_retrotransposon37;reading_frame=1;name=AP_betaretroviridae
Super-Scaffold_100004	LTRdigest	protein_match	1217237	1217573	4.1e-22	-	.	Parent=LTR_retrotransposon37;reading_frame=1;name=DUT_betaretroviridae
Super-Scaffold_100004	LTRdigest	protein_match	1217312	1217570	5.8e-12	-	.	Parent=LTR_retrotransposon37;reading_frame=1;name=DUT_caulimoviruses
Super-Scaffold_100004	LTRharvest	long_terminal_repeat	1219560	1219926	.	-	.	Parent=LTR_retrotransposon37
Super-Scaffold_100004	LTRharvest	target_site_duplication	1219927	1219932	.	-	.	Parent=repeat_region37
Super-Scaffold_100004	LTRharvest	repeat_region	3708469	3715114	.	+	.	ID=repeat_region38
Super-Scaffold_100004	LTRharvest	target_site_duplication	3708469	3708472	.	+	.	Parent=repeat_region38
Super-Scaffold_100004	LTRharvest	LTR_retrotransposon	3708473	3715110	.	+	.	ID=LTR_retrotransposon38;Parent=repeat_region38;ltr_similarity=95.93;seq_number=117
Super-Scaffold_100004	LTRharvest	long_terminal_repeat	3708473	3709209	.	+	.	Parent=LTR_retrotransposon38
Super-Scaffold_100004	LTRdigest	protein_match	3711699	3711846	8.8e-08	+	.	Parent=LTR_retrotransposon38;reading_frame=1;name=RT_epsilonretroviridae
Super-Scaffold_100004	LTRdigest	protein_match	3711705	3711819	5.5e-06	+	.	Parent=LTR_retrotransposon38;reading_frame=1;name=RT_micropia_mdg3
Super-Scaffold_100004	LTRdigest	protein_match	3711705	3711819	4.8e-12	+	.	Parent=LTR_retrotransposon38;reading_frame=1;name=RT_reina
Super-Scaffold_100004	LTRdigest	protein_match	3711705	3711924	2.2e-08	+	.	Parent=LTR_retrotransposon38;reading_frame=1;name=RT_17_6
Super-Scaffold_100004	LTRdigest	protein_match	3711705	3711945	2e-13	+	.	Parent=LTR_retrotransposon38;reading_frame=1;name=RT_spumaretroviridae
Super-Scaffold_100004	LTRdigest	protein_match	3711708	3711819	1.1e-05	+	.	Parent=LTR_retrotransposon38;reading_frame=1;name=RT_gypsy
Super-Scaffold_100004	LTRdigest	protein_match	3711720	3711819	5.2e-06	+	.	Parent=LTR_retrotransposon38;reading_frame=1;name=RT_galadriel
Super-Scaffold_100004	LTRdigest	protein_match	3711976	3712033	7.8e-10	+	.	Parent=LTR_retrotransposon38;reading_frame=2;name=RT_epsilonretroviridae
Super-Scaffold_100004	LTRdigest	protein_match	3711982	3712033	8.2e-07	+	.	Parent=LTR_retrotransposon38;reading_frame=2;name=RT_gammaretroviridae
Super-Scaffold_100004	LTRdigest	protein_match	3711985	3712033	7.3e-06	+	.	Parent=LTR_retrotransposon38;reading_frame=2;name=RT_lentiviridae
Super-Scaffold_100004	LTRdigest	protein_match	3712608	3712689	5.3e-06	+	.	Parent=LTR_retrotransposon38;reading_frame=1;name=RNaseH_osvaldo
Super-Scaffold_100004	LTRdigest	protein_match	3713728	3713902	3.9e-12	+	.	Parent=LTR_retrotransposon38;reading_frame=2;name=INT_epsilonretroviridae
Super-Scaffold_100004	LTRdigest	protein_match	3713731	3713896	1.7e-09	+	.	Parent=LTR_retrotransposon38;reading_frame=2;name=INT_gammaretroviridae
Super-Scaffold_100004	LTRdigest	protein_match	3713931	3714018	1.3e-07	+	.	Parent=LTR_retrotransposon38;reading_frame=1;name=INT_gammaretroviridae
Super-Scaffold_100004	LTRharvest	long_terminal_repeat	3714376	3715110	.	+	.	Parent=LTR_retrotransposon38
Super-Scaffold_100004	LTRharvest	target_site_duplication	3715111	3715114	.	+	.	Parent=repeat_region38
Super-Scaffold_100004	LTRharvest	repeat_region	4374857	4381548	.	-	.	ID=repeat_region39
Super-Scaffold_100004	LTRharvest	target_site_duplication	4374857	4374861	.	-	.	Parent=repeat_region39
Super-Scaffold_100004	LTRharvest	LTR_retrotransposon	4374862	4381543	.	-	.	ID=LTR_retrotransposon39;Parent=repeat_region39;ltr_similarity=99.15;seq_number=117
Super-Scaffold_100004	LTRharvest	long_terminal_repeat	4374862	4375568	.	-	.	Parent=LTR_retrotransposon39
Super-Scaffold_100004	LTRdigest	protein_match	4375917	4376496	3.1e-18	-	.	Parent=LTR_retrotransposon39;reading_frame=1;name=INT_spumaretroviridae
Super-Scaffold_100004	LTRdigest	protein_match	4375938	4376292	5.2e-08	-	.	Parent=LTR_retrotransposon39;reading_frame=1;name=INT_gmr1
Super-Scaffold_100004	LTRdigest	protein_match	4375977	4376427	1.8e-22	-	.	Parent=LTR_retrotransposon39;reading_frame=1;name=INT_gammaretroviridae
Super-Scaffold_100004	LTRdigest	protein_match	4375986	4376151	6.8e-07	-	.	Parent=LTR_retrotransposon39;reading_frame=1;name=INT_deltaretroviridae
Super-Scaffold_100004	LTRdigest	protein_match	4375992	4376310	1.5e-24	-	.	Parent=LTR_retrotransposon39;reading_frame=1;name=INT_epsilonretroviridae
Super-Scaffold_100004	LTRdigest	protein_match	4375995	4376268	1.2e-06	-	.	Parent=LTR_retrotransposon39;reading_frame=1;name=INT_b_clade
Super-Scaffold_100004	LTRdigest	protein_match	4376640	4376883	2.7e-07	-	.	Parent=LTR_retrotransposon39;reading_frame=1;name=RNaseH_spumaretroviridae
Super-Scaffold_100004	LTRdigest	protein_match	4377596	4378022	1.1e-12	-	.	Parent=LTR_retrotransposon39;reading_frame=2;name=RT_badnavirus
Super-Scaffold_100004	LTRdigest	protein_match	4377608	4378022	1.1e-06	-	.	Parent=LTR_retrotransposon39;reading_frame=2;name=RT_cavemovirus
Super-Scaffold_100004	LTRdigest	protein_match	4377626	4377917	6.8e-07	-	.	Parent=LTR_retrotransposon39;reading_frame=2;name=RT_pyret
Super-Scaffold_100004	LTRdigest	protein_match	4377626	4377917	1.4e-06	-	.	Parent=LTR_retrotransposon39;reading_frame=2;name=RT_gmr1
Super-Scaffold_100004	LTRdigest	protein_match	4377626	4378034	1.6e-14	-	.	Parent=LTR_retrotransposon39;reading_frame=2;name=RT_spumaretroviridae
Super-Scaffold_100004	LTRdigest	protein_match	4377626	4378034	1.5e-14	-	.	Parent=LTR_retrotransposon39;reading_frame=2;name=RT_epsilonretroviridae
Super-Scaffold_100004	LTRdigest	protein_match	4377629	4377917	2.8e-06	-	.	Parent=LTR_retrotransposon39;reading_frame=2;name=RT_maggy
Super-Scaffold_100004	LTRdigest	protein_match	4377629	4378025	1.2e-17	-	.	Parent=LTR_retrotransposon39;reading_frame=2;name=RT_gammaretroviridae
Super-Scaffold_100004	LTRdigest	protein_match	4377629	4378025	5.3e-13	-	.	Parent=LTR_retrotransposon39;reading_frame=2;name=RT_17_6
Super-Scaffold_100004	LTRdigest	protein_match	4377635	4377917	7.6e-07	-	.	Parent=LTR_retrotransposon39;reading_frame=2;name=RT_b_clade
Super-Scaffold_100004	LTRdigest	protein_match	4377979	4378285	9.2e-09	-	.	Parent=LTR_retrotransposon39;reading_frame=0;name=RT_del
Super-Scaffold_100004	LTRdigest	protein_match	4377994	4378267	1.5e-09	-	.	Parent=LTR_retrotransposon39;reading_frame=0;name=RT_pyggy
Super-Scaffold_100004	LTRdigest	protein_match	4378030	4378300	1.7e-16	-	.	Parent=LTR_retrotransposon39;reading_frame=0;name=RT_gammaretroviridae
Super-Scaffold_100004	LTRdigest	protein_match	4378030	4378300	1.2e-20	-	.	Parent=LTR_retrotransposon39;reading_frame=0;name=RT_spumaretroviridae
Super-Scaffold_100004	LTRdigest	protein_match	4378033	4378123	1.2e-11	-	.	Parent=LTR_retrotransposon39;reading_frame=0;name=RT_epsilonretroviridae
Super-Scaffold_100004	LTRdigest	protein_match	4378036	4378273	7.2e-13	-	.	Parent=LTR_retrotransposon39;reading_frame=0;name=RT_deltaretroviridae
Super-Scaffold_100004	LTRdigest	protein_match	4378036	4378297	8.7e-11	-	.	Parent=LTR_retrotransposon39;reading_frame=0;name=RT_gmr1
Super-Scaffold_100004	LTRdigest	protein_match	4378036	4378300	2.2e-12	-	.	Parent=LTR_retrotransposon39;reading_frame=0;name=RT_17_6
Super-Scaffold_100004	LTRdigest	protein_match	4378039	4378300	5e-08	-	.	Parent=LTR_retrotransposon39;reading_frame=0;name=RT_cer2-3
Super-Scaffold_100004	LTRdigest	protein_match	4378060	4378300	3.3e-09	-	.	Parent=LTR_retrotransposon39;reading_frame=0;name=RT_micropia_mdg3
Super-Scaffold_100004	LTRdigest	protein_match	4378159	4378306	8e-12	-	.	Parent=LTR_retrotransposon39;reading_frame=0;name=RT_epsilonretroviridae
Super-Scaffold_100004	LTRdigest	protein_match	4378186	4378276	1.2e-05	-	.	Parent=LTR_retrotransposon39;reading_frame=0;name=RT_lentiviridae
Super-Scaffold_100004	LTRdigest	protein_match	4378186	4378282	3.8e-06	-	.	Parent=LTR_retrotransposon39;reading_frame=0;name=RT_betaretroviridae
Super-Scaffold_100004	LTRdigest	protein_match	4378186	4378285	4.6e-06	-	.	Parent=LTR_retrotransposon39;reading_frame=0;name=RT_galadriel
Super-Scaffold_100004	LTRdigest	protein_match	4378186	4378297	1.7e-07	-	.	Parent=LTR_retrotransposon39;reading_frame=0;name=RT_gypsy
Super-Scaffold_100004	LTRdigest	protein_match	4378186	4378300	3.1e-13	-	.	Parent=LTR_retrotransposon39;reading_frame=0;name=RT_reina
Super-Scaffold_100004	LTRdigest	protein_match	4378186	4378300	4.5e-07	-	.	Parent=LTR_retrotransposon39;reading_frame=0;name=RT_v_clade
Super-Scaffold_100004	LTRdigest	protein_match	4378537	4378744	2e-06	-	.	Parent=LTR_retrotransposon39;reading_frame=0;name=AP_dtg_ilg_template
Super-Scaffold_100004	LTRharvest	long_terminal_repeat	4380837	4381543	.	-	.	Parent=LTR_retrotransposon39
Super-Scaffold_100004	LTRharvest	target_site_duplication	4381544	4381548	.	-	.	Parent=repeat_region39
Super-Scaffold_100004	LTRharvest	repeat_region	4394605	4403850	.	+	.	ID=repeat_region40
Super-Scaffold_100004	LTRharvest	target_site_duplication	4394605	4394608	.	+	.	Parent=repeat_region40
Super-Scaffold_100004	LTRharvest	LTR_retrotransposon	4394609	4403846	.	+	.	ID=LTR_retrotransposon40;Parent=repeat_region40;ltr_similarity=85.15;seq_number=117
Super-Scaffold_100004	LTRharvest	long_terminal_repeat	4394609	4394810	.	+	.	Parent=LTR_retrotransposon40
Super-Scaffold_100004	LTRdigest	protein_match	4399138	4399228	6.6e-07	+	.	Parent=LTR_retrotransposon40;reading_frame=2;name=AP_alpharetroviridae
Super-Scaffold_100004	LTRdigest	protein_match	4399138	4399231	8.7e-06	+	.	Parent=LTR_retrotransposon40;reading_frame=2;name=AP_betaretroviridae
Super-Scaffold_100004	LTRdigest	protein_match	4399535	4400225	0	+	.	Parent=LTR_retrotransposon40;reading_frame=0;name=RT_betaretroviridae
Super-Scaffold_100004	LTRdigest	protein_match	4399544	4400099	2.5e-29	+	.	Parent=LTR_retrotransposon40;reading_frame=0;name=RT_deltaretroviridae
Super-Scaffold_100004	LTRdigest	protein_match	4399544	4400222	0	+	.	Parent=LTR_retrotransposon40;reading_frame=0;name=RT_alpharetroviridae
Super-Scaffold_100004	LTRdigest	protein_match	4399547	4399661	3e-08	+	.	Parent=LTR_retrotransposon40;reading_frame=0;name=RT_epsilonretroviridae
Super-Scaffold_100004	LTRdigest	protein_match	4399547	4400129	5.2e-06	+	.	Parent=LTR_retrotransposon40;reading_frame=0;name=RT_17_6
Super-Scaffold_100004	LTRdigest	protein_match	4399550	4400207	6.2e-07	+	.	Parent=LTR_retrotransposon40;reading_frame=0;name=RT_spumaretroviridae
Super-Scaffold_100004	LTRdigest	protein_match	4399559	4399991	6.3e-12	+	.	Parent=LTR_retrotransposon40;reading_frame=0;name=RT_gammaretroviridae
Super-Scaffold_100004	LTRdigest	protein_match	4399565	4400210	3.7e-32	+	.	Parent=LTR_retrotransposon40;reading_frame=0;name=RT_lentiviridae
Super-Scaffold_100004	LTRdigest	protein_match	4400901	4401021	5e-07	+	.	Parent=LTR_retrotransposon40;reading_frame=1;name=RNaseH_lentiviridae
Super-Scaffold_100004	LTRdigest	protein_match	4400913	4401195	7.2e-33	+	.	Parent=LTR_retrotransposon40;reading_frame=1;name=RNaseH_betaretroviridae
Super-Scaffold_100004	LTRdigest	protein_match	4400967	4401198	4.4e-10	+	.	Parent=LTR_retrotransposon40;reading_frame=1;name=RNaseH_alpharetroviridae
Super-Scaffold_100004	LTRdigest	protein_match	4401258	4401387	6.6e-11	+	.	Parent=LTR_retrotransposon40;reading_frame=1;name=INT_betaretroviridae
Super-Scaffold_100004	LTRdigest	protein_match	4401422	4401809	7.5e-21	+	.	Parent=LTR_retrotransposon40;reading_frame=0;name=INT_gammaretroviridae
Super-Scaffold_100004	LTRdigest	protein_match	4401422	4401974	0	+	.	Parent=LTR_retrotransposon40;reading_frame=0;name=INT_betaretroviridae
Super-Scaffold_100004	LTRdigest	protein_match	4401423	4401687	2.2e-14	+	.	Parent=LTR_retrotransposon40;reading_frame=1;name=ORFX_betaretroviridae
Super-Scaffold_100004	LTRdigest	protein_match	4401455	4401680	1.6e-22	+	.	Parent=LTR_retrotransposon40;reading_frame=0;name=INT_deltaretroviridae
Super-Scaffold_100004	LTRdigest	protein_match	4401461	4402025	4e-31	+	.	Parent=LTR_retrotransposon40;reading_frame=0;name=INT_alpharetroviridae
Super-Scaffold_100004	LTRdigest	protein_match	4401530	4401665	8.6e-07	+	.	Parent=LTR_retrotransposon40;reading_frame=0;name=INT_b_clade
Super-Scaffold_100004	LTRdigest	protein_match	4401539	4401680	4.4e-07	+	.	Parent=LTR_retrotransposon40;reading_frame=0;name=INT_17_6
Super-Scaffold_100004	LTRdigest	protein_match	4401548	4401659	5.8e-06	+	.	Parent=LTR_retrotransposon40;reading_frame=0;name=INT_a_clade
Super-Scaffold_100004	LTRdigest	protein_match	4401566	4401731	7e-12	+	.	Parent=LTR_retrotransposon40;reading_frame=0;name=INT_lentiviridae
Super-Scaffold_100004	LTRdigest	protein_match	4402743	4402965	3.9e-16	+	.	Parent=LTR_retrotransposon40;reading_frame=1;name=ENV_alpharetroviridae
Super-Scaffold_100004	LTRdigest	protein_match	4403006	4403222	1.6e-13	+	.	Parent=LTR_retrotransposon40;reading_frame=0;name=ENV_alpharetroviridae
Super-Scaffold_100004	LTRdigest	protein_match	4403048	4403411	8.9e-08	+	.	Parent=LTR_retrotransposon40;reading_frame=0;name=ENV_retroviridae
Super-Scaffold_100004	LTRharvest	long_terminal_repeat	4403658	4403846	.	+	.	Parent=LTR_retrotransposon40
Super-Scaffold_100004	LTRharvest	target_site_duplication	4403847	4403850	.	+	.	Parent=repeat_region40
Super-Scaffold_100004	LTRharvest	repeat_region	4406754	4419031	.	-	.	ID=repeat_region41
Super-Scaffold_100004	LTRharvest	target_site_duplication	4406754	4406757	.	-	.	Parent=repeat_region41
Super-Scaffold_100004	LTRharvest	LTR_retrotransposon	4406758	4419027	.	-	.	ID=LTR_retrotransposon41;Parent=repeat_region41;ltr_similarity=93.49;seq_number=117
Super-Scaffold_100004	LTRharvest	long_terminal_repeat	4406758	4407233	.	-	.	Parent=LTR_retrotransposon41
Super-Scaffold_100004	LTRdigest	RR_tract	4407206	4407227	.	-	.	Parent=LTR_retrotransposon41
Super-Scaffold_100004	LTRdigest	protein_match	4408297	4408552	3.9e-07	-	.	Parent=LTR_retrotransposon41;reading_frame=2;name=RT_del
Super-Scaffold_100004	LTRdigest	protein_match	4408297	4408567	6.5e-11	-	.	Parent=LTR_retrotransposon41;reading_frame=2;name=RT_gammaretroviridae
Super-Scaffold_100004	LTRdigest	protein_match	4408300	4408390	3.9e-11	-	.	Parent=LTR_retrotransposon41;reading_frame=2;name=RT_epsilonretroviridae
Super-Scaffold_100004	LTRdigest	protein_match	4408300	4408567	7.4e-19	-	.	Parent=LTR_retrotransposon41;reading_frame=2;name=RT_spumaretroviridae
Super-Scaffold_100004	LTRdigest	protein_match	4408303	4408528	5.8e-10	-	.	Parent=LTR_retrotransposon41;reading_frame=2;name=RT_deltaretroviridae
Super-Scaffold_100004	LTRdigest	protein_match	4408303	4408564	4.7e-11	-	.	Parent=LTR_retrotransposon41;reading_frame=2;name=RT_gmr1
Super-Scaffold_100004	LTRdigest	protein_match	4408324	4408567	7.7e-07	-	.	Parent=LTR_retrotransposon41;reading_frame=2;name=RT_cer2-3
Super-Scaffold_100004	LTRdigest	protein_match	4408327	4408567	7.6e-07	-	.	Parent=LTR_retrotransposon41;reading_frame=2;name=RT_micropia_mdg3
Super-Scaffold_100004	LTRdigest	protein_match	4408330	4408567	7.7e-11	-	.	Parent=LTR_retrotransposon41;reading_frame=2;name=RT_17_6
Super-Scaffold_100004	LTRdigest	protein_match	4408333	4408528	8.3e-08	-	.	Parent=LTR_retrotransposon41;reading_frame=2;name=RT_pyggy
Super-Scaffold_100004	LTRdigest	protein_match	4408342	4408546	4.2e-09	-	.	Parent=LTR_retrotransposon41;reading_frame=2;name=RT_pyret
Super-Scaffold_100004	LTRdigest	protein_match	4408444	4408573	2.4e-08	-	.	Parent=LTR_retrotransposon41;reading_frame=2;name=RT_epsilonretroviridae
Super-Scaffold_100004	LTRdigest	protein_match	4408453	4408567	3.8e-06	-	.	Parent=LTR_retrotransposon41;reading_frame=2;name=RT_v_clade
Super-Scaffold_100004	LTRdigest	protein_match	4408453	4408567	8.3e-12	-	.	Parent=LTR_retrotransposon41;reading_frame=2;name=RT_reina
Super-Scaffold_100004	LTRharvest	long_terminal_repeat	4418561	4419027	.	-	.	Parent=LTR_retrotransposon41
Super-Scaffold_100004	LTRharvest	target_site_duplication	4419028	4419031	.	-	.	Parent=repeat_region41
Super-Scaffold_100004	LTRharvest	repeat_region	4419488	4433088	.	+	.	ID=repeat_region42
Super-Scaffold_100004	LTRharvest	target_site_duplication	4419488	4419491	.	+	.	Parent=repeat_region42
Super-Scaffold_100004	LTRharvest	LTR_retrotransposon	4419492	4433084	.	+	.	ID=LTR_retrotransposon42;Parent=repeat_region42;ltr_similarity=85.56;seq_number=117
Super-Scaffold_100004	LTRharvest	long_terminal_repeat	4419492	4419663	.	+	.	Parent=LTR_retrotransposon42
Super-Scaffold_100004	LTRdigest	protein_match	4423471	4423597	1.8e-06	+	.	Parent=LTR_retrotransposon42;reading_frame=1;name=RT_spumaretroviridae
Super-Scaffold_100004	LTRdigest	protein_match	4427901	4427970	3.2e-07	+	.	Parent=LTR_retrotransposon42;reading_frame=0;name=GAG_lentiviridae
Super-Scaffold_100004	LTRdigest	protein_match	4429582	4429684	2.1e-11	+	.	Parent=LTR_retrotransposon42;reading_frame=1;name=RT_betaretroviridae
Super-Scaffold_100004	LTRdigest	protein_match	4429585	4429684	2e-08	+	.	Parent=LTR_retrotransposon42;reading_frame=1;name=RT_alpharetroviridae
Super-Scaffold_100004	LTRdigest	protein_match	4429588	4429684	4.9e-06	+	.	Parent=LTR_retrotransposon42;reading_frame=1;name=RT_epsilonretroviridae
Super-Scaffold_100004	LTRdigest	protein_match	4429724	4430006	9.2e-32	+	.	Parent=LTR_retrotransposon42;reading_frame=2;name=RT_betaretroviridae
Super-Scaffold_100004	LTRdigest	protein_match	4429757	4430006	1.9e-28	+	.	Parent=LTR_retrotransposon42;reading_frame=2;name=RT_alpharetroviridae
Super-Scaffold_100004	LTRdigest	protein_match	4429763	4429988	9.2e-16	+	.	Parent=LTR_retrotransposon42;reading_frame=2;name=RT_lentiviridae
Super-Scaffold_100004	LTRdigest	protein_match	4429769	4429841	6.1e-06	+	.	Parent=LTR_retrotransposon42;reading_frame=2;name=RT_gammaretroviridae
Super-Scaffold_100004	LTRdigest	protein_match	4429769	4430006	2.8e-10	+	.	Parent=LTR_retrotransposon42;reading_frame=2;name=RT_deltaretroviridae
Super-Scaffold_100004	LTRdigest	protein_match	4430008	4430269	5.4e-07	+	.	Parent=LTR_retrotransposon42;reading_frame=1;name=RT_alpharetroviridae
Super-Scaffold_100004	LTRdigest	protein_match	4430008	4430272	3e-18	+	.	Parent=LTR_retrotransposon42;reading_frame=1;name=RT_betaretroviridae
Super-Scaffold_100004	LTRdigest	protein_match	4430950	4431052	9.3e-06	+	.	Parent=LTR_retrotransposon42;reading_frame=1;name=RNaseH_lentiviridae
Super-Scaffold_100004	LTRdigest	protein_match	4430962	4431235	7.4e-20	+	.	Parent=LTR_retrotransposon42;reading_frame=1;name=RNaseH_betaretroviridae
Super-Scaffold_100004	LTRdigest	protein_match	4431016	4431235	1.6e-07	+	.	Parent=LTR_retrotransposon42;reading_frame=1;name=RNaseH_alpharetroviridae
Super-Scaffold_100004	LTRdigest	protein_match	4431453	4431738	4.9e-41	+	.	Parent=LTR_retrotransposon42;reading_frame=0;name=INT_betaretroviridae
Super-Scaffold_100004	LTRdigest	protein_match	4431456	4431735	8e-11	+	.	Parent=LTR_retrotransposon42;reading_frame=0;name=INT_gammaretroviridae
Super-Scaffold_100004	LTRdigest	protein_match	4431492	4431735	1e-20	+	.	Parent=LTR_retrotransposon42;reading_frame=0;name=INT_deltaretroviridae
Super-Scaffold_100004	LTRdigest	protein_match	4431501	4431738	2.9e-21	+	.	Parent=LTR_retrotransposon42;reading_frame=0;name=INT_alpharetroviridae
Super-Scaffold_100004	LTRdigest	protein_match	4431600	4431735	1.1e-05	+	.	Parent=LTR_retrotransposon42;reading_frame=0;name=INT_lentiviridae
Super-Scaffold_100004	LTRdigest	RR_tract	4432880	4432906	.	+	.	Parent=LTR_retrotransposon42
Super-Scaffold_100004	LTRharvest	long_terminal_repeat	4432898	4433084	.	+	.	Parent=LTR_retrotransposon42
Super-Scaffold_100004	LTRharvest	target_site_duplication	4433085	4433088	.	+	.	Parent=repeat_region42
Super-Scaffold_100004	LTRharvest	repeat_region	4464722	4479641	.	+	.	ID=repeat_region43
Super-Scaffold_100004	LTRharvest	target_site_duplication	4464722	4464725	.	+	.	Parent=repeat_region43
Super-Scaffold_100004	LTRharvest	LTR_retrotransposon	4464726	4479637	.	+	.	ID=LTR_retrotransposon43;Parent=repeat_region43;ltr_similarity=98.25;seq_number=117
Super-Scaffold_100004	LTRharvest	long_terminal_repeat	4464726	4464893	.	+	.	Parent=LTR_retrotransposon43
Super-Scaffold_100004	LTRdigest	protein_match	4472559	4472658	1.5e-22	+	.	Parent=LTR_retrotransposon43;reading_frame=0;name=RT_betaretroviridae
Super-Scaffold_100004	LTRdigest	protein_match	4472559	4472784	1.3e-19	+	.	Parent=LTR_retrotransposon43;reading_frame=0;name=RT_alpharetroviridae
Super-Scaffold_100004	LTRdigest	protein_match	4472562	4472655	1.4e-06	+	.	Parent=LTR_retrotransposon43;reading_frame=0;name=RT_deltaretroviridae
Super-Scaffold_100004	LTRdigest	protein_match	4472580	4472655	3.9e-08	+	.	Parent=LTR_retrotransposon43;reading_frame=0;name=RT_epsilonretroviridae
Super-Scaffold_100004	LTRdigest	protein_match	4472709	4472787	3.3e-08	+	.	Parent=LTR_retrotransposon43;reading_frame=0;name=RT_betaretroviridae
Super-Scaffold_100004	LTRdigest	protein_match	4472804	4472909	7.1e-23	+	.	Parent=LTR_retrotransposon43;reading_frame=2;name=RT_betaretroviridae
Super-Scaffold_100004	LTRdigest	protein_match	4472807	4472900	4.6e-13	+	.	Parent=LTR_retrotransposon43;reading_frame=2;name=RT_deltaretroviridae
Super-Scaffold_100004	LTRdigest	protein_match	4472807	4472909	4.4e-21	+	.	Parent=LTR_retrotransposon43;reading_frame=2;name=RT_alpharetroviridae
Super-Scaffold_100004	LTRdigest	protein_match	4472810	4472909	9.2e-15	+	.	Parent=LTR_retrotransposon43;reading_frame=2;name=RT_lentiviridae
Super-Scaffold_100004	LTRdigest	protein_match	4472937	4473117	4.6e-08	+	.	Parent=LTR_retrotransposon43;reading_frame=0;name=RT_betaretroviridae
Super-Scaffold_100004	LTRdigest	protein_match	4472973	4473090	8.1e-07	+	.	Parent=LTR_retrotransposon43;reading_frame=0;name=RT_micropia_mdg3
Super-Scaffold_100004	LTRdigest	protein_match	4473924	4474047	7.3e-09	+	.	Parent=LTR_retrotransposon43;reading_frame=0;name=RNaseH_betaretroviridae
Super-Scaffold_100004	LTRdigest	protein_match	4474603	4474690	3.6e-06	+	.	Parent=LTR_retrotransposon43;reading_frame=1;name=RNaseH_alpharetroviridae
Super-Scaffold_100004	LTRdigest	protein_match	4474801	4474984	1.3e-13	+	.	Parent=LTR_retrotransposon43;reading_frame=1;name=INT_gammaretroviridae
Super-Scaffold_100004	LTRdigest	protein_match	4474804	4475239	3.6e-23	+	.	Parent=LTR_retrotransposon43;reading_frame=1;name=INT_deltaretroviridae
Super-Scaffold_100004	LTRdigest	protein_match	4474807	4475230	2.8e-45	+	.	Parent=LTR_retrotransposon43;reading_frame=1;name=INT_alpharetroviridae
Super-Scaffold_100004	LTRdigest	protein_match	4474807	4475317	0	+	.	Parent=LTR_retrotransposon43;reading_frame=1;name=INT_betaretroviridae
Super-Scaffold_100004	LTRdigest	protein_match	4475065	4475236	3e-10	+	.	Parent=LTR_retrotransposon43;reading_frame=1;name=INT_gammaretroviridae
Super-Scaffold_100004	LTRdigest	protein_match	4475068	4475236	7e-11	+	.	Parent=LTR_retrotransposon43;reading_frame=1;name=INT_lentiviridae
Super-Scaffold_100004	LTRharvest	long_terminal_repeat	4479467	4479637	.	+	.	Parent=LTR_retrotransposon43
Super-Scaffold_100004	LTRharvest	target_site_duplication	4479638	4479641	.	+	.	Parent=repeat_region43
Super-Scaffold_100004	LTRharvest	repeat_region	5098021	5105902	.	-	.	ID=repeat_region44
Super-Scaffold_100004	LTRharvest	target_site_duplication	5098021	5098024	.	-	.	Parent=repeat_region44
Super-Scaffold_100004	LTRharvest	LTR_retrotransposon	5098025	5105898	.	-	.	ID=LTR_retrotransposon44;Parent=repeat_region44;ltr_similarity=97.26;seq_number=117
Super-Scaffold_100004	LTRharvest	long_terminal_repeat	5098025	5098676	.	-	.	Parent=LTR_retrotransposon44
Super-Scaffold_100004	LTRdigest	protein_match	5099069	5099480	5.3e-22	-	.	Parent=LTR_retrotransposon44;reading_frame=1;name=ENV_gammaretroviridae
Super-Scaffold_100004	LTRdigest	protein_match	5102762	5103170	2.4e-43	-	.	Parent=LTR_retrotransposon44;reading_frame=1;name=INT_epsilonretroviridae
Super-Scaffold_100004	LTRdigest	protein_match	5102762	5103170	0	-	.	Parent=LTR_retrotransposon44;reading_frame=1;name=INT_gammaretroviridae
Super-Scaffold_100004	LTRdigest	protein_match	5102765	5102927	1.6e-05	-	.	Parent=LTR_retrotransposon44;reading_frame=1;name=INT_micropia_mdg3
Super-Scaffold_100004	LTRdigest	protein_match	5102765	5102978	1.5e-05	-	.	Parent=LTR_retrotransposon44;reading_frame=1;name=INT_tat
Super-Scaffold_100004	LTRdigest	protein_match	5102765	5103071	4.6e-12	-	.	Parent=LTR_retrotransposon44;reading_frame=1;name=INT_crm
Super-Scaffold_100004	LTRdigest	protein_match	5102765	5103182	1.5e-14	-	.	Parent=LTR_retrotransposon44;reading_frame=1;name=INT_spumaretroviridae
Super-Scaffold_100004	LTRdigest	protein_match	5102768	5103179	5e-14	-	.	Parent=LTR_retrotransposon44;reading_frame=1;name=INT_gmr1
Super-Scaffold_100004	LTRdigest	protein_match	5102831	5103074	3.2e-06	-	.	Parent=LTR_retrotransposon44;reading_frame=1;name=INT_del
Super-Scaffold_100004	LTRdigest	protein_match	5102879	5103167	2.3e-06	-	.	Parent=LTR_retrotransposon44;reading_frame=1;name=INT_b_clade
Super-Scaffold_100004	LTRharvest	long_terminal_repeat	5105241	5105898	.	-	.	Parent=LTR_retrotransposon44
Super-Scaffold_100004	LTRharvest	target_site_duplication	5105899	5105902	.	-	.	Parent=repeat_region44
Super-Scaffold_100004	LTRharvest	repeat_region	7401387	7404774	.	+	.	ID=repeat_region45
Super-Scaffold_100004	LTRharvest	target_site_duplication	7401387	7401392	.	+	.	Parent=repeat_region45
Super-Scaffold_100004	LTRharvest	LTR_retrotransposon	7401393	7404768	.	+	.	ID=LTR_retrotransposon45;Parent=repeat_region45;ltr_similarity=96.75;seq_number=117
Super-Scaffold_100004	LTRharvest	long_terminal_repeat	7401393	7401636	.	+	.	Parent=LTR_retrotransposon45
Super-Scaffold_100004	LTRdigest	protein_match	7403608	7403692	1.7e-10	+	.	Parent=LTR_retrotransposon45;reading_frame=1;name=INT_alpharetroviridae
Super-Scaffold_100004	LTRdigest	protein_match	7404172	7404331	6e-16	+	.	Parent=LTR_retrotransposon45;reading_frame=1;name=ENV_gammaretroviridae
Super-Scaffold_100004	LTRdigest	protein_match	7404172	7404331	1.5e-11	+	.	Parent=LTR_retrotransposon45;reading_frame=1;name=ENV_D-type_betaretroviridae
Super-Scaffold_100004	LTRdigest	protein_match	7404202	7404331	1.1e-05	+	.	Parent=LTR_retrotransposon45;reading_frame=1;name=ENV_retroviridae
Super-Scaffold_100004	LTRdigest	RR_tract	7404509	7404522	.	+	.	Parent=LTR_retrotransposon45
Super-Scaffold_100004	LTRharvest	long_terminal_repeat	7404523	7404768	.	+	.	Parent=LTR_retrotransposon45
Super-Scaffold_100004	LTRharvest	target_site_duplication	7404769	7404774	.	+	.	Parent=repeat_region45
Super-Scaffold_100004	LTRharvest	repeat_region	8811231	8817648	.	-	.	ID=repeat_region46
Super-Scaffold_100004	LTRharvest	target_site_duplication	8811231	8811234	.	-	.	Parent=repeat_region46
Super-Scaffold_100004	LTRharvest	LTR_retrotransposon	8811235	8817644	.	-	.	ID=LTR_retrotransposon46;Parent=repeat_region46;ltr_similarity=98.96;seq_number=117
Super-Scaffold_100004	LTRharvest	long_terminal_repeat	8811235	8811807	.	-	.	Parent=LTR_retrotransposon46
Super-Scaffold_100004	LTRdigest	protein_match	8812129	8812693	1.5e-20	-	.	Parent=LTR_retrotransposon46;reading_frame=1;name=INT_spumaretroviridae
Super-Scaffold_100004	LTRdigest	protein_match	8812135	8812483	1.7e-07	-	.	Parent=LTR_retrotransposon46;reading_frame=1;name=INT_gmr1
Super-Scaffold_100004	LTRdigest	protein_match	8812156	8812459	6.3e-09	-	.	Parent=LTR_retrotransposon46;reading_frame=1;name=INT_b_clade
Super-Scaffold_100004	LTRdigest	protein_match	8812174	8812618	2.6e-23	-	.	Parent=LTR_retrotransposon46;reading_frame=1;name=INT_gammaretroviridae
Super-Scaffold_100004	LTRdigest	protein_match	8812177	8812342	1.8e-06	-	.	Parent=LTR_retrotransposon46;reading_frame=1;name=INT_deltaretroviridae
Super-Scaffold_100004	LTRdigest	protein_match	8812183	8812501	9.8e-26	-	.	Parent=LTR_retrotransposon46;reading_frame=1;name=INT_epsilonretroviridae
Super-Scaffold_100004	LTRdigest	protein_match	8812768	8813074	4.6e-08	-	.	Parent=LTR_retrotransposon46;reading_frame=1;name=RNaseH_spumaretroviridae
Super-Scaffold_100004	LTRdigest	protein_match	8813504	8813588	4.3e-07	-	.	Parent=LTR_retrotransposon46;reading_frame=0;name=RNaseH_osvaldo
Super-Scaffold_100004	LTRdigest	protein_match	8813789	8814425	1.8e-18	-	.	Parent=LTR_retrotransposon46;reading_frame=0;name=RT_badnavirus
Super-Scaffold_100004	LTRdigest	protein_match	8813792	8814206	2.9e-08	-	.	Parent=LTR_retrotransposon46;reading_frame=0;name=RT_cavemovirus
Super-Scaffold_100004	LTRdigest	protein_match	8813810	8814101	5.4e-09	-	.	Parent=LTR_retrotransposon46;reading_frame=0;name=RT_pyret
Super-Scaffold_100004	LTRdigest	protein_match	8813810	8814101	8.9e-07	-	.	Parent=LTR_retrotransposon46;reading_frame=0;name=RT_v_clade
Super-Scaffold_100004	LTRdigest	protein_match	8813810	8814308	4.1e-36	-	.	Parent=LTR_retrotransposon46;reading_frame=0;name=RT_epsilonretroviridae
Super-Scaffold_100004	LTRdigest	protein_match	8813810	8814452	1.7e-15	-	.	Parent=LTR_retrotransposon46;reading_frame=0;name=RT_pyggy
Super-Scaffold_100004	LTRdigest	protein_match	8813810	8814482	4.7e-13	-	.	Parent=LTR_retrotransposon46;reading_frame=0;name=RT_osvaldo
Super-Scaffold_100004	LTRdigest	protein_match	8813810	8814482	1.7e-20	-	.	Parent=LTR_retrotransposon46;reading_frame=0;name=RT_gmr1
Super-Scaffold_100004	LTRdigest	protein_match	8813810	8814485	2.4e-22	-	.	Parent=LTR_retrotransposon46;reading_frame=0;name=RT_micropia_mdg3
Super-Scaffold_100004	LTRdigest	protein_match	8813810	8814485	2.3e-42	-	.	Parent=LTR_retrotransposon46;reading_frame=0;name=RT_spumaretroviridae
Super-Scaffold_100004	LTRdigest	protein_match	8813810	8814485	5.3e-19	-	.	Parent=LTR_retrotransposon46;reading_frame=0;name=RT_cer2-3
Super-Scaffold_100004	LTRdigest	protein_match	8813813	8814101	3.3e-07	-	.	Parent=LTR_retrotransposon46;reading_frame=0;name=RT_maggy
Super-Scaffold_100004	LTRdigest	protein_match	8813813	8814467	2.1e-16	-	.	Parent=LTR_retrotransposon46;reading_frame=0;name=RT_del
Super-Scaffold_100004	LTRdigest	protein_match	8813813	8814485	1.1e-37	-	.	Parent=LTR_retrotransposon46;reading_frame=0;name=RT_gammaretroviridae
Super-Scaffold_100004	LTRdigest	protein_match	8813813	8814485	7.1e-33	-	.	Parent=LTR_retrotransposon46;reading_frame=0;name=RT_17_6
Super-Scaffold_100004	LTRdigest	protein_match	8813819	8814299	3.3e-11	-	.	Parent=LTR_retrotransposon46;reading_frame=0;name=RT_b_clade
Super-Scaffold_100004	LTRdigest	protein_match	8813954	8814290	1.8e-10	-	.	Parent=LTR_retrotransposon46;reading_frame=0;name=RT_alpharetroviridae
Super-Scaffold_100004	LTRdigest	protein_match	8813954	8814458	6.6e-19	-	.	Parent=LTR_retrotransposon46;reading_frame=0;name=RT_deltaretroviridae
Super-Scaffold_100004	LTRdigest	protein_match	8813987	8814290	2e-10	-	.	Parent=LTR_retrotransposon46;reading_frame=0;name=RT_betaretroviridae
Super-Scaffold_100004	LTRdigest	protein_match	8814158	8814290	1.2e-07	-	.	Parent=LTR_retrotransposon46;reading_frame=0;name=RT_lentiviridae
Super-Scaffold_100004	LTRdigest	protein_match	8814158	8814476	2.3e-09	-	.	Parent=LTR_retrotransposon46;reading_frame=0;name=RT_gypsy
Super-Scaffold_100004	LTRdigest	protein_match	8814344	8814491	1.8e-11	-	.	Parent=LTR_retrotransposon46;reading_frame=0;name=RT_epsilonretroviridae
Super-Scaffold_100004	LTRdigest	protein_match	8814371	8814467	4.6e-06	-	.	Parent=LTR_retrotransposon46;reading_frame=0;name=RT_betaretroviridae
Super-Scaffold_100004	LTRdigest	protein_match	8814371	8814485	8.8e-12	-	.	Parent=LTR_retrotransposon46;reading_frame=0;name=RT_reina
Super-Scaffold_100004	LTRharvest	long_terminal_repeat	8817070	8817644	.	-	.	Parent=LTR_retrotransposon46
Super-Scaffold_100004	LTRharvest	target_site_duplication	8817645	8817648	.	-	.	Parent=repeat_region46
Super-Scaffold_100004	LTRharvest	repeat_region	20699075	20704081	.	+	.	ID=repeat_region47
Super-Scaffold_100004	LTRharvest	target_site_duplication	20699075	20699080	.	+	.	Parent=repeat_region47
Super-Scaffold_100004	LTRharvest	LTR_retrotransposon	20699081	20704075	.	+	.	ID=LTR_retrotransposon47;Parent=repeat_region47;ltr_similarity=98.89;seq_number=117
Super-Scaffold_100004	LTRharvest	long_terminal_repeat	20699081	20699440	.	+	.	Parent=LTR_retrotransposon47
Super-Scaffold_100004	LTRdigest	protein_match	20701413	20701677	6e-10	+	.	Parent=LTR_retrotransposon47;reading_frame=1;name=DUT_caulimoviruses
Super-Scaffold_100004	LTRdigest	protein_match	20701413	20701752	1.4e-23	+	.	Parent=LTR_retrotransposon47;reading_frame=1;name=DUT_betaretroviridae
Super-Scaffold_100004	LTRdigest	protein_match	20701413	20701755	1.5e-05	+	.	Parent=LTR_retrotransposon47;reading_frame=1;name=DUT_lentiviridae
Super-Scaffold_100004	LTRdigest	protein_match	20701845	20701944	1.9e-08	+	.	Parent=LTR_retrotransposon47;reading_frame=1;name=AP_betaretroviridae
Super-Scaffold_100004	LTRdigest	protein_match	20701845	20702082	2.2e-10	+	.	Parent=LTR_retrotransposon47;reading_frame=1;name=AP_alpharetroviridae
Super-Scaffold_100004	LTRdigest	protein_match	20702231	20702348	6.9e-06	+	.	Parent=LTR_retrotransposon47;reading_frame=0;name=RT_v_clade
Super-Scaffold_100004	LTRdigest	protein_match	20702237	20702348	9.6e-07	+	.	Parent=LTR_retrotransposon47;reading_frame=0;name=RT_del
Super-Scaffold_100004	LTRdigest	protein_match	20702237	20702348	7.4e-06	+	.	Parent=LTR_retrotransposon47;reading_frame=0;name=RT_cer2-3
Super-Scaffold_100004	LTRdigest	protein_match	20702237	20702816	4.9e-11	+	.	Parent=LTR_retrotransposon47;reading_frame=0;name=RT_17_6
Super-Scaffold_100004	LTRdigest	protein_match	20702237	20702879	1e-12	+	.	Parent=LTR_retrotransposon47;reading_frame=0;name=RT_spumaretroviridae
Super-Scaffold_100004	LTRdigest	protein_match	20702237	20702912	0	+	.	Parent=LTR_retrotransposon47;reading_frame=0;name=RT_betaretroviridae
Super-Scaffold_100004	LTRdigest	protein_match	20702237	20702912	0	+	.	Parent=LTR_retrotransposon47;reading_frame=0;name=RT_alpharetroviridae
Super-Scaffold_100004	LTRdigest	protein_match	20702240	20702354	1.3e-16	+	.	Parent=LTR_retrotransposon47;reading_frame=0;name=RT_epsilonretroviridae
Super-Scaffold_100004	LTRdigest	protein_match	20702240	20702798	2.1e-26	+	.	Parent=LTR_retrotransposon47;reading_frame=0;name=RT_gammaretroviridae
Super-Scaffold_100004	LTRdigest	protein_match	20702267	20702666	1.6e-39	+	.	Parent=LTR_retrotransposon47;reading_frame=0;name=RT_lentiviridae
Super-Scaffold_100004	LTRdigest	protein_match	20702267	20702888	2.8e-42	+	.	Parent=LTR_retrotransposon47;reading_frame=0;name=RT_deltaretroviridae
Super-Scaffold_100004	LTRdigest	protein_match	20702426	20702816	3.8e-06	+	.	Parent=LTR_retrotransposon47;reading_frame=0;name=RT_micropia_mdg3
Super-Scaffold_100004	LTRdigest	protein_match	20702426	20702828	2.1e-11	+	.	Parent=LTR_retrotransposon47;reading_frame=0;name=RT_badnavirus
Super-Scaffold_100004	LTRdigest	protein_match	20702531	20702813	2.2e-07	+	.	Parent=LTR_retrotransposon47;reading_frame=0;name=RT_pyret
Super-Scaffold_100004	LTRdigest	RR_tract	20703698	20703716	.	+	.	Parent=LTR_retrotransposon47
Super-Scaffold_100004	LTRharvest	long_terminal_repeat	20703717	20704075	.	+	.	Parent=LTR_retrotransposon47
Super-Scaffold_100004	LTRharvest	target_site_duplication	20704076	20704081	.	+	.	Parent=repeat_region47
Super-Scaffold_100004	LTRharvest	repeat_region	21467466	21469097	.	+	.	ID=repeat_region48
Super-Scaffold_100004	LTRharvest	target_site_duplication	21467466	21467469	.	+	.	Parent=repeat_region48
Super-Scaffold_100004	LTRharvest	LTR_retrotransposon	21467470	21469093	.	+	.	ID=LTR_retrotransposon48;Parent=repeat_region48;ltr_similarity=87.63;seq_number=117
Super-Scaffold_100004	LTRharvest	long_terminal_repeat	21467470	21467768	.	+	.	Parent=LTR_retrotransposon48
Super-Scaffold_100004	LTRdigest	protein_match	21468007	21468187	5.4e-15	+	.	Parent=LTR_retrotransposon48;reading_frame=0;name=INT_epsilonretroviridae
Super-Scaffold_100004	LTRdigest	protein_match	21468013	21468178	9.8e-12	+	.	Parent=LTR_retrotransposon48;reading_frame=0;name=INT_gammaretroviridae
Super-Scaffold_100004	LTRdigest	protein_match	21468195	21468297	3.5e-05	+	.	Parent=LTR_retrotransposon48;reading_frame=2;name=INT_spumaretroviridae
Super-Scaffold_100004	LTRdigest	protein_match	21468213	21468300	1.2e-05	+	.	Parent=LTR_retrotransposon48;reading_frame=2;name=INT_deltaretroviridae
Super-Scaffold_100004	LTRdigest	protein_match	21468213	21468303	7.3e-06	+	.	Parent=LTR_retrotransposon48;reading_frame=2;name=INT_gammaretroviridae
Super-Scaffold_100004	LTRharvest	long_terminal_repeat	21468797	21469093	.	+	.	Parent=LTR_retrotransposon48
Super-Scaffold_100004	LTRharvest	target_site_duplication	21469094	21469097	.	+	.	Parent=repeat_region48
Super-Scaffold_100004	LTRharvest	repeat_region	25794209	25799108	.	+	.	ID=repeat_region49
Super-Scaffold_100004	LTRharvest	target_site_duplication	25794209	25794212	.	+	.	Parent=repeat_region49
Super-Scaffold_100004	LTRharvest	LTR_retrotransposon	25794213	25799104	.	+	.	ID=LTR_retrotransposon49;Parent=repeat_region49;ltr_similarity=98.17;seq_number=117
Super-Scaffold_100004	LTRharvest	long_terminal_repeat	25794213	25794921	.	+	.	Parent=LTR_retrotransposon49
Super-Scaffold_100004	LTRdigest	protein_match	25797427	25797574	8.8e-11	+	.	Parent=LTR_retrotransposon49;reading_frame=1;name=RT_epsilonretroviridae
Super-Scaffold_100004	LTRdigest	protein_match	25797433	25797547	5.8e-07	+	.	Parent=LTR_retrotransposon49;reading_frame=1;name=RT_v_clade
Super-Scaffold_100004	LTRdigest	protein_match	25797433	25797547	5.3e-13	+	.	Parent=LTR_retrotransposon49;reading_frame=1;name=RT_reina
Super-Scaffold_100004	LTRdigest	protein_match	25797433	25797760	1.1e-11	+	.	Parent=LTR_retrotransposon49;reading_frame=1;name=RT_cer2-3
Super-Scaffold_100004	LTRdigest	protein_match	25797433	25797964	2.2e-23	+	.	Parent=LTR_retrotransposon49;reading_frame=1;name=RT_17_6
Super-Scaffold_100004	LTRdigest	protein_match	25797433	25797964	6.8e-19	+	.	Parent=LTR_retrotransposon49;reading_frame=1;name=RT_micropia_mdg3
Super-Scaffold_100004	LTRdigest	protein_match	25797433	25797967	8.5e-36	+	.	Parent=LTR_retrotransposon49;reading_frame=1;name=RT_spumaretroviridae
Super-Scaffold_100004	LTRdigest	protein_match	25797433	25797991	3e-30	+	.	Parent=LTR_retrotransposon49;reading_frame=1;name=RT_gammaretroviridae
Super-Scaffold_100004	LTRdigest	protein_match	25797436	25797760	7.9e-09	+	.	Parent=LTR_retrotransposon49;reading_frame=1;name=RT_gypsy
Super-Scaffold_100004	LTRdigest	protein_match	25797436	25797886	6.4e-09	+	.	Parent=LTR_retrotransposon49;reading_frame=1;name=RT_osvaldo
Super-Scaffold_100004	LTRdigest	protein_match	25797436	25797910	8.3e-14	+	.	Parent=LTR_retrotransposon49;reading_frame=1;name=RT_gmr1
Super-Scaffold_100004	LTRdigest	protein_match	25797445	25797547	2.9e-06	+	.	Parent=LTR_retrotransposon49;reading_frame=1;name=RT_galadriel
Super-Scaffold_100004	LTRdigest	protein_match	25797451	25797547	2.9e-06	+	.	Parent=LTR_retrotransposon49;reading_frame=1;name=RT_betaretroviridae
Super-Scaffold_100004	LTRdigest	protein_match	25797451	25797964	4.3e-12	+	.	Parent=LTR_retrotransposon49;reading_frame=1;name=RT_del
Super-Scaffold_100004	LTRdigest	protein_match	25797457	25797658	5.4e-09	+	.	Parent=LTR_retrotransposon49;reading_frame=1;name=RT_pyret
Super-Scaffold_100004	LTRdigest	protein_match	25797460	25797964	1.4e-18	+	.	Parent=LTR_retrotransposon49;reading_frame=1;name=RT_deltaretroviridae
Super-Scaffold_100004	LTRdigest	protein_match	25797469	25797967	1.7e-12	+	.	Parent=LTR_retrotransposon49;reading_frame=1;name=RT_pyggy
Super-Scaffold_100004	LTRdigest	protein_match	25797496	25797997	6e-10	+	.	Parent=LTR_retrotransposon49;reading_frame=1;name=RT_badnavirus
Super-Scaffold_100004	LTRdigest	protein_match	25797610	25797835	8.5e-30	+	.	Parent=LTR_retrotransposon49;reading_frame=1;name=RT_epsilonretroviridae
Super-Scaffold_100004	LTRdigest	protein_match	25797628	25797760	8.8e-08	+	.	Parent=LTR_retrotransposon49;reading_frame=1;name=RT_lentiviridae
Super-Scaffold_100004	LTRdigest	protein_match	25797628	25797766	1.7e-10	+	.	Parent=LTR_retrotransposon49;reading_frame=1;name=RT_alpharetroviridae
Super-Scaffold_100004	LTRdigest	protein_match	25797628	25797931	3.6e-10	+	.	Parent=LTR_retrotransposon49;reading_frame=1;name=RT_betaretroviridae
Super-Scaffold_100004	LTRdigest	RR_tract	25798376	25798383	.	+	.	Parent=LTR_retrotransposon49
Super-Scaffold_100004	LTRharvest	long_terminal_repeat	25798394	25799104	.	+	.	Parent=LTR_retrotransposon49
Super-Scaffold_100004	LTRharvest	target_site_duplication	25799105	25799108	.	+	.	Parent=repeat_region49
Super-Scaffold_100004	LTRharvest	repeat_region	26903182	26906060	.	-	.	ID=repeat_region50
Super-Scaffold_100004	LTRharvest	target_site_duplication	26903182	26903188	.	-	.	Parent=repeat_region50
Super-Scaffold_100004	LTRharvest	LTR_retrotransposon	26903189	26906053	.	-	.	ID=LTR_retrotransposon50;Parent=repeat_region50;ltr_similarity=91.36;seq_number=117
Super-Scaffold_100004	LTRharvest	long_terminal_repeat	26903189	26903350	.	-	.	Parent=LTR_retrotransposon50
Super-Scaffold_100004	LTRdigest	protein_match	26904315	26904579	0	-	.	Parent=LTR_retrotransposon50;reading_frame=1;name=INT_betaretroviridae
Super-Scaffold_100004	LTRdigest	protein_match	26904390	26904555	9.1e-15	-	.	Parent=LTR_retrotransposon50;reading_frame=1;name=INT_lentiviridae
Super-Scaffold_100004	LTRdigest	protein_match	26904390	26904579	6.7e-14	-	.	Parent=LTR_retrotransposon50;reading_frame=1;name=INT_deltaretroviridae
Super-Scaffold_100004	LTRdigest	protein_match	26904390	26904582	1.1e-06	-	.	Parent=LTR_retrotransposon50;reading_frame=1;name=INT_spumaretroviridae
Super-Scaffold_100004	LTRdigest	protein_match	26904396	26904561	5.9e-11	-	.	Parent=LTR_retrotransposon50;reading_frame=1;name=INT_gammaretroviridae
Super-Scaffold_100004	LTRdigest	protein_match	26904396	26904576	4e-14	-	.	Parent=LTR_retrotransposon50;reading_frame=1;name=INT_alpharetroviridae
Super-Scaffold_100004	LTRdigest	protein_match	26904402	26904561	2.1e-07	-	.	Parent=LTR_retrotransposon50;reading_frame=1;name=INT_epsilonretroviridae
Super-Scaffold_100004	LTRdigest	protein_match	26904408	26904573	6.2e-08	-	.	Parent=LTR_retrotransposon50;reading_frame=1;name=INT_17_6
Super-Scaffold_100004	LTRdigest	protein_match	26904417	26904546	1.9e-05	-	.	Parent=LTR_retrotransposon50;reading_frame=1;name=INT_retrofit
Super-Scaffold_100004	LTRharvest	long_terminal_repeat	26905901	26906053	.	-	.	Parent=LTR_retrotransposon50
Super-Scaffold_100004	LTRharvest	target_site_duplication	26906054	26906060	.	-	.	Parent=repeat_region50
Super-Scaffold_100004	LTRharvest	repeat_region	26913631	26922703	.	-	.	ID=repeat_region51
Super-Scaffold_100004	LTRharvest	target_site_duplication	26913631	26913634	.	-	.	Parent=repeat_region51
Super-Scaffold_100004	LTRharvest	LTR_retrotransposon	26913635	26922699	.	-	.	ID=LTR_retrotransposon51;Parent=repeat_region51;ltr_similarity=100.00;seq_number=117
Super-Scaffold_100004	LTRharvest	long_terminal_repeat	26913635	26914134	.	-	.	Parent=LTR_retrotransposon51
Super-Scaffold_100004	LTRdigest	protein_match	26914284	26915271	0	-	.	Parent=LTR_retrotransposon51;reading_frame=0;name=ENV_gammaretroviridae
Super-Scaffold_100004	LTRdigest	protein_match	26914284	26915286	0	-	.	Parent=LTR_retrotransposon51;reading_frame=0;name=ENV_D-type_betaretroviridae
Super-Scaffold_100004	LTRdigest	protein_match	26914293	26915250	0	-	.	Parent=LTR_retrotransposon51;reading_frame=0;name=ENV_retroviridae
Super-Scaffold_100004	LTRdigest	protein_match	26914512	26914758	8.3e-16	-	.	Parent=LTR_retrotransposon51;reading_frame=0;name=ENV_deltaretroviridae
Super-Scaffold_100004	LTRdigest	protein_match	26916919	26917843	0	-	.	Parent=LTR_retrotransposon51;reading_frame=2;name=INT_gammaretroviridae
Super-Scaffold_100004	LTRdigest	protein_match	26917204	26917777	3.4e-35	-	.	Parent=LTR_retrotransposon51;reading_frame=2;name=INT_spumaretroviridae
Super-Scaffold_100004	LTRdigest	protein_match	26917207	26917768	3e-19	-	.	Parent=LTR_retrotransposon51;reading_frame=2;name=INT_osvaldo
Super-Scaffold_100004	LTRdigest	protein_match	26917213	26917762	0	-	.	Parent=LTR_retrotransposon51;reading_frame=2;name=INT_epsilonretroviridae
Super-Scaffold_100004	LTRdigest	protein_match	26917216	26917621	3.9e-22	-	.	Parent=LTR_retrotransposon51;reading_frame=2;name=INT_tat
Super-Scaffold_100004	LTRdigest	protein_match	26917216	26917840	8.6e-13	-	.	Parent=LTR_retrotransposon51;reading_frame=2;name=INT_crm
Super-Scaffold_100004	LTRdigest	protein_match	26917219	26917618	1.5e-18	-	.	Parent=LTR_retrotransposon51;reading_frame=2;name=INT_athila
Super-Scaffold_100004	LTRdigest	protein_match	26917219	26917621	3.2e-07	-	.	Parent=LTR_retrotransposon51;reading_frame=2;name=INT_micropia_mdg3
Super-Scaffold_100004	LTRdigest	protein_match	26917219	26917621	6.7e-22	-	.	Parent=LTR_retrotransposon51;reading_frame=2;name=INT_csrn1
Super-Scaffold_100004	LTRdigest	protein_match	26917219	26917777	5.4e-35	-	.	Parent=LTR_retrotransposon51;reading_frame=2;name=INT_gmr1
Super-Scaffold_100004	LTRdigest	protein_match	26917288	26917618	1.3e-06	-	.	Parent=LTR_retrotransposon51;reading_frame=2;name=INT_cer2_3
Super-Scaffold_100004	LTRdigest	protein_match	26917327	26917561	1.1e-13	-	.	Parent=LTR_retrotransposon51;reading_frame=2;name=INT_deltaretroviridae
Super-Scaffold_100004	LTRdigest	protein_match	26917327	26917564	1.4e-10	-	.	Parent=LTR_retrotransposon51;reading_frame=2;name=INT_lentiviridae
Super-Scaffold_100004	LTRdigest	protein_match	26917333	26917777	3.5e-18	-	.	Parent=LTR_retrotransposon51;reading_frame=2;name=INT_b_clade
Super-Scaffold_100004	LTRdigest	protein_match	26917339	26917774	3.7e-07	-	.	Parent=LTR_retrotransposon51;reading_frame=2;name=INT_TF
Super-Scaffold_100004	LTRdigest	protein_match	26917354	26917657	2.6e-10	-	.	Parent=LTR_retrotransposon51;reading_frame=2;name=INT_pyggy
Super-Scaffold_100004	LTRdigest	protein_match	26917360	26917528	3e-10	-	.	Parent=LTR_retrotransposon51;reading_frame=2;name=INT_del
Super-Scaffold_100004	LTRdigest	protein_match	26917360	26917534	6.9e-07	-	.	Parent=LTR_retrotransposon51;reading_frame=2;name=INT_pyret
Super-Scaffold_100004	LTRdigest	protein_match	26917366	26917618	1.8e-07	-	.	Parent=LTR_retrotransposon51;reading_frame=2;name=INT_412_mdg1
Super-Scaffold_100004	LTRdigest	protein_match	26918077	26918485	6.4e-32	-	.	Parent=LTR_retrotransposon51;reading_frame=2;name=RNaseH_epsilonretroviridae
Super-Scaffold_100004	LTRdigest	protein_match	26918077	26918497	0	-	.	Parent=LTR_retrotransposon51;reading_frame=2;name=RNaseH_gammaretroviridae
Super-Scaffold_100004	LTRdigest	protein_match	26918080	26918428	3.1e-08	-	.	Parent=LTR_retrotransposon51;reading_frame=2;name=RNaseH_spumaretroviridae
Super-Scaffold_100004	LTRdigest	protein_match	26919103	26919148	7.4e-07	-	.	Parent=LTR_retrotransposon51;reading_frame=2;name=RT_epsilonretroviridae
Super-Scaffold_100004	LTRdigest	protein_match	26919144	26919777	1.4e-12	-	.	Parent=LTR_retrotransposon51;reading_frame=0;name=RT_pyggy
Super-Scaffold_100004	LTRdigest	protein_match	26919147	26919288	5e-11	-	.	Parent=LTR_retrotransposon51;reading_frame=0;name=RT_osvaldo
Super-Scaffold_100004	LTRdigest	protein_match	26919147	26919387	3.7e-08	-	.	Parent=LTR_retrotransposon51;reading_frame=0;name=RT_reina
Super-Scaffold_100004	LTRdigest	protein_match	26919147	26919393	4.4e-07	-	.	Parent=LTR_retrotransposon51;reading_frame=0;name=RT_a_clade
Super-Scaffold_100004	LTRdigest	protein_match	26919147	26919495	3.7e-11	-	.	Parent=LTR_retrotransposon51;reading_frame=0;name=RT_v_clade
Super-Scaffold_100004	LTRdigest	protein_match	26919147	26919777	2.6e-23	-	.	Parent=LTR_retrotransposon51;reading_frame=0;name=RT_cer2-3
Super-Scaffold_100004	LTRdigest	protein_match	26919147	26919786	6.6e-14	-	.	Parent=LTR_retrotransposon51;reading_frame=0;name=RT_micropia_mdg3
Super-Scaffold_100004	LTRdigest	protein_match	26919147	26919798	1.1e-18	-	.	Parent=LTR_retrotransposon51;reading_frame=0;name=RT_gmr1
Super-Scaffold_100004	LTRdigest	protein_match	26919147	26919798	0	-	.	Parent=LTR_retrotransposon51;reading_frame=0;name=RT_epsilonretroviridae
Super-Scaffold_100004	LTRdigest	protein_match	26919147	26919798	3.6e-11	-	.	Parent=LTR_retrotransposon51;reading_frame=0;name=RT_412_mdg1
Super-Scaffold_100004	LTRdigest	protein_match	26919147	26919801	9.8e-22	-	.	Parent=LTR_retrotransposon51;reading_frame=0;name=RT_17_6
Super-Scaffold_100004	LTRdigest	protein_match	26919147	26919804	2.3e-22	-	.	Parent=LTR_retrotransposon51;reading_frame=0;name=RT_del
Super-Scaffold_100004	LTRdigest	protein_match	26919147	26919804	0	-	.	Parent=LTR_retrotransposon51;reading_frame=0;name=RT_gammaretroviridae
Super-Scaffold_100004	LTRdigest	protein_match	26919147	26919804	1.1e-11	-	.	Parent=LTR_retrotransposon51;reading_frame=0;name=RT_crm
Super-Scaffold_100004	LTRdigest	protein_match	26919156	26919414	3.5e-07	-	.	Parent=LTR_retrotransposon51;reading_frame=0;name=RT_b_clade
Super-Scaffold_100004	LTRdigest	protein_match	26919159	26919786	1.5e-16	-	.	Parent=LTR_retrotransposon51;reading_frame=0;name=RT_pyret
Super-Scaffold_100004	LTRdigest	protein_match	26919165	26919495	6.6e-08	-	.	Parent=LTR_retrotransposon51;reading_frame=0;name=RT_maggy
Super-Scaffold_100004	LTRdigest	protein_match	26919186	26919906	9.3e-13	-	.	Parent=LTR_retrotransposon51;reading_frame=0;name=RT_badnavirus
Super-Scaffold_100004	LTRdigest	protein_match	26919234	26919612	1.7e-15	-	.	Parent=LTR_retrotransposon51;reading_frame=0;name=RT_betaretroviridae
Super-Scaffold_100004	LTRdigest	protein_match	26919243	26919798	9.7e-24	-	.	Parent=LTR_retrotransposon51;reading_frame=0;name=RT_alpharetroviridae
Super-Scaffold_100004	LTRdigest	protein_match	26919246	26919612	4.3e-24	-	.	Parent=LTR_retrotransposon51;reading_frame=0;name=RT_deltaretroviridae
Super-Scaffold_100004	LTRdigest	protein_match	26919246	26919801	7.2e-29	-	.	Parent=LTR_retrotransposon51;reading_frame=0;name=RT_spumaretroviridae
Super-Scaffold_100004	LTRdigest	protein_match	26919372	26919501	6.6e-08	-	.	Parent=LTR_retrotransposon51;reading_frame=0;name=RT_lentiviridae
Super-Scaffold_100004	LTRdigest	protein_match	26919558	26919798	6.4e-08	-	.	Parent=LTR_retrotransposon51;reading_frame=0;name=RT_gypsy
Super-Scaffold_100004	LTRdigest	protein_match	26919693	26919795	1.9e-07	-	.	Parent=LTR_retrotransposon51;reading_frame=0;name=RT_deltaretroviridae
Super-Scaffold_100004	LTRdigest	protein_match	26919693	26919807	8.9e-10	-	.	Parent=LTR_retrotransposon51;reading_frame=0;name=RT_betaretroviridae
Super-Scaffold_100004	LTRdigest	protein_match	26920556	26920952	8.5e-21	-	.	Parent=LTR_retrotransposon51;reading_frame=1;name=GAG_gammaretroviridae
Super-Scaffold_100004	LTRharvest	long_terminal_repeat	26922200	26922699	.	-	.	Parent=LTR_retrotransposon51
Super-Scaffold_100004	LTRharvest	target_site_duplication	26922700	26922703	.	-	.	Parent=repeat_region51
Super-Scaffold_100004	LTRharvest	repeat_region	26932783	26936679	.	-	.	ID=repeat_region52
Super-Scaffold_100004	LTRharvest	target_site_duplication	26932783	26932786	.	-	.	Parent=repeat_region52
Super-Scaffold_100004	LTRharvest	LTR_retrotransposon	26932787	26936675	.	-	.	ID=LTR_retrotransposon52;Parent=repeat_region52;ltr_similarity=91.97;seq_number=117
Super-Scaffold_100004	LTRharvest	long_terminal_repeat	26932787	26933197	.	-	.	Parent=LTR_retrotransposon52
Super-Scaffold_100004	LTRdigest	RR_tract	26933194	26933215	.	-	.	Parent=LTR_retrotransposon52
Super-Scaffold_100004	LTRdigest	protein_match	26933804	26934311	3.7e-17	-	.	Parent=LTR_retrotransposon52;reading_frame=0;name=INT_spumaretroviridae
Super-Scaffold_100004	LTRdigest	protein_match	26933825	26934179	2.5e-06	-	.	Parent=LTR_retrotransposon52;reading_frame=0;name=INT_gmr1
Super-Scaffold_100004	LTRdigest	protein_match	26933873	26934308	1.1e-15	-	.	Parent=LTR_retrotransposon52;reading_frame=0;name=INT_gammaretroviridae
Super-Scaffold_100004	LTRdigest	protein_match	26933879	26934185	4.1e-21	-	.	Parent=LTR_retrotransposon52;reading_frame=0;name=INT_epsilonretroviridae
Super-Scaffold_100004	LTRdigest	protein_match	26933927	26934155	3.4e-07	-	.	Parent=LTR_retrotransposon52;reading_frame=0;name=INT_b_clade
Super-Scaffold_100004	LTRharvest	long_terminal_repeat	26936272	26936675	.	-	.	Parent=LTR_retrotransposon52
Super-Scaffold_100004	LTRharvest	target_site_duplication	26936676	26936679	.	-	.	Parent=repeat_region52
Super-Scaffold_100004	LTRharvest	repeat_region	26938652	26946738	.	-	.	ID=repeat_region53
Super-Scaffold_100004	LTRharvest	target_site_duplication	26938652	26938655	.	-	.	Parent=repeat_region53
Super-Scaffold_100004	LTRharvest	LTR_retrotransposon	26938656	26946734	.	-	.	ID=LTR_retrotransposon53;Parent=repeat_region53;ltr_similarity=89.72;seq_number=117
Super-Scaffold_100004	LTRharvest	long_terminal_repeat	26938656	26938755	.	-	.	Parent=LTR_retrotransposon53
Super-Scaffold_100004	LTRdigest	RR_tract	26938736	26938754	.	-	.	Parent=LTR_retrotransposon53
Super-Scaffold_100004	LTRdigest	protein_match	26939371	26939581	8.1e-33	-	.	Parent=LTR_retrotransposon53;reading_frame=1;name=RNaseH_gammaretroviridae
Super-Scaffold_100004	LTRdigest	protein_match	26939377	26939581	1.4e-19	-	.	Parent=LTR_retrotransposon53;reading_frame=1;name=RNaseH_epsilonretroviridae
Super-Scaffold_100004	LTRdigest	protein_match	26939573	26939753	2.6e-24	-	.	Parent=LTR_retrotransposon53;reading_frame=0;name=RNaseH_gammaretroviridae
Super-Scaffold_100004	LTRdigest	protein_match	26939579	26939747	3.6e-12	-	.	Parent=LTR_retrotransposon53;reading_frame=0;name=RNaseH_epsilonretroviridae
Super-Scaffold_100004	LTRdigest	protein_match	26940367	26940466	4e-07	-	.	Parent=LTR_retrotransposon53;reading_frame=1;name=RT_epsilonretroviridae
Super-Scaffold_100004	LTRdigest	protein_match	26940370	26940484	1.1e-10	-	.	Parent=LTR_retrotransposon53;reading_frame=1;name=RT_gammaretroviridae
Super-Scaffold_100004	LTRdigest	protein_match	26945098	26945191	1.5e-05	-	.	Parent=LTR_retrotransposon53;reading_frame=1;name=INT_betaretroviridae
Super-Scaffold_100004	LTRdigest	protein_match	26945397	26945691	1.4e-34	-	.	Parent=LTR_retrotransposon53;reading_frame=2;name=RT_betaretroviridae
Super-Scaffold_100004	LTRdigest	protein_match	26945403	26945691	2.4e-12	-	.	Parent=LTR_retrotransposon53;reading_frame=2;name=RT_alpharetroviridae
Super-Scaffold_100004	LTRdigest	protein_match	26945493	26945700	7.8e-10	-	.	Parent=LTR_retrotransposon53;reading_frame=2;name=RT_deltaretroviridae
Super-Scaffold_100004	LTRdigest	protein_match	26945690	26945762	2.2e-05	-	.	Parent=LTR_retrotransposon53;reading_frame=0;name=RT_betaretroviridae
Super-Scaffold_100004	LTRdigest	protein_match	26945758	26945905	2e-10	-	.	Parent=LTR_retrotransposon53;reading_frame=1;name=RT_lentiviridae
Super-Scaffold_100004	LTRdigest	protein_match	26945758	26946013	0	-	.	Parent=LTR_retrotransposon53;reading_frame=1;name=RT_betaretroviridae
Super-Scaffold_100004	LTRdigest	protein_match	26945758	26946016	1.1e-32	-	.	Parent=LTR_retrotransposon53;reading_frame=1;name=RT_alpharetroviridae
Super-Scaffold_100004	LTRdigest	protein_match	26945806	26946013	7.1e-12	-	.	Parent=LTR_retrotransposon53;reading_frame=1;name=RT_deltaretroviridae
Super-Scaffold_100004	LTRdigest	protein_match	26946066	26946123	2.1e-05	-	.	Parent=LTR_retrotransposon53;reading_frame=2;name=AP_betaretroviridae
Super-Scaffold_100004	LTRharvest	long_terminal_repeat	26946628	26946734	.	-	.	Parent=LTR_retrotransposon53
Super-Scaffold_100004	LTRharvest	target_site_duplication	26946735	26946738	.	-	.	Parent=repeat_region53
Super-Scaffold_100004	LTRharvest	repeat_region	32864455	32870870	.	+	.	ID=repeat_region54
Super-Scaffold_100004	LTRharvest	target_site_duplication	32864455	32864458	.	+	.	Parent=repeat_region54
Super-Scaffold_100004	LTRharvest	LTR_retrotransposon	32864459	32870866	.	+	.	ID=LTR_retrotransposon54;Parent=repeat_region54;ltr_similarity=99.83;seq_number=117
Super-Scaffold_100004	LTRharvest	long_terminal_repeat	32864459	32865030	.	+	.	Parent=LTR_retrotransposon54
Super-Scaffold_100004	LTRdigest	protein_match	32867607	32867754	1.8e-11	+	.	Parent=LTR_retrotransposon54;reading_frame=1;name=RT_epsilonretroviridae
Super-Scaffold_100004	LTRdigest	protein_match	32867613	32867727	8.2e-12	+	.	Parent=LTR_retrotransposon54;reading_frame=1;name=RT_reina
Super-Scaffold_100004	LTRdigest	protein_match	32867613	32868285	1.6e-37	+	.	Parent=LTR_retrotransposon54;reading_frame=1;name=RT_gammaretroviridae
Super-Scaffold_100004	LTRdigest	protein_match	32867613	32868285	6.9e-33	+	.	Parent=LTR_retrotransposon54;reading_frame=1;name=RT_17_6
Super-Scaffold_100004	LTRdigest	protein_match	32867613	32868288	2.4e-22	+	.	Parent=LTR_retrotransposon54;reading_frame=1;name=RT_micropia_mdg3
Super-Scaffold_100004	LTRdigest	protein_match	32867613	32868288	2.6e-42	+	.	Parent=LTR_retrotransposon54;reading_frame=1;name=RT_spumaretroviridae
Super-Scaffold_100004	LTRdigest	protein_match	32867613	32868288	5.1e-19	+	.	Parent=LTR_retrotransposon54;reading_frame=1;name=RT_cer2-3
Super-Scaffold_100004	LTRdigest	protein_match	32867616	32868288	4.6e-13	+	.	Parent=LTR_retrotransposon54;reading_frame=1;name=RT_osvaldo
Super-Scaffold_100004	LTRdigest	protein_match	32867616	32868288	1.7e-20	+	.	Parent=LTR_retrotransposon54;reading_frame=1;name=RT_gmr1
Super-Scaffold_100004	LTRdigest	protein_match	32867622	32867940	2.3e-09	+	.	Parent=LTR_retrotransposon54;reading_frame=1;name=RT_gypsy
Super-Scaffold_100004	LTRdigest	protein_match	32867631	32867727	4.5e-06	+	.	Parent=LTR_retrotransposon54;reading_frame=1;name=RT_betaretroviridae
Super-Scaffold_100004	LTRdigest	protein_match	32867631	32868285	2.1e-16	+	.	Parent=LTR_retrotransposon54;reading_frame=1;name=RT_del
Super-Scaffold_100004	LTRdigest	protein_match	32867640	32868144	6.6e-19	+	.	Parent=LTR_retrotransposon54;reading_frame=1;name=RT_deltaretroviridae
Super-Scaffold_100004	LTRdigest	protein_match	32867646	32868288	1.7e-15	+	.	Parent=LTR_retrotransposon54;reading_frame=1;name=RT_pyggy
Super-Scaffold_100004	LTRdigest	protein_match	32867673	32868309	1.7e-18	+	.	Parent=LTR_retrotransposon54;reading_frame=1;name=RT_badnavirus
Super-Scaffold_100004	LTRdigest	protein_match	32867790	32868288	4.1e-36	+	.	Parent=LTR_retrotransposon54;reading_frame=1;name=RT_epsilonretroviridae
Super-Scaffold_100004	LTRdigest	protein_match	32867799	32868279	3.3e-11	+	.	Parent=LTR_retrotransposon54;reading_frame=1;name=RT_b_clade
Super-Scaffold_100004	LTRdigest	protein_match	32867808	32867940	1.2e-07	+	.	Parent=LTR_retrotransposon54;reading_frame=1;name=RT_lentiviridae
Super-Scaffold_100004	LTRdigest	protein_match	32867808	32868111	2e-10	+	.	Parent=LTR_retrotransposon54;reading_frame=1;name=RT_betaretroviridae
Super-Scaffold_100004	LTRdigest	protein_match	32867808	32868144	1.8e-10	+	.	Parent=LTR_retrotransposon54;reading_frame=1;name=RT_alpharetroviridae
Super-Scaffold_100004	LTRdigest	protein_match	32867892	32868306	2.8e-08	+	.	Parent=LTR_retrotransposon54;reading_frame=1;name=RT_cavemovirus
Super-Scaffold_100004	LTRdigest	protein_match	32867997	32868285	3.3e-07	+	.	Parent=LTR_retrotransposon54;reading_frame=1;name=RT_maggy
Super-Scaffold_100004	LTRdigest	protein_match	32867997	32868288	5.4e-09	+	.	Parent=LTR_retrotransposon54;reading_frame=1;name=RT_pyret
Super-Scaffold_100004	LTRdigest	protein_match	32867997	32868288	8.9e-07	+	.	Parent=LTR_retrotransposon54;reading_frame=1;name=RT_v_clade
Super-Scaffold_100004	LTRdigest	protein_match	32868510	32868594	4.3e-07	+	.	Parent=LTR_retrotransposon54;reading_frame=1;name=RNaseH_osvaldo
Super-Scaffold_100004	LTRdigest	protein_match	32869023	32869329	4.6e-08	+	.	Parent=LTR_retrotransposon54;reading_frame=1;name=RNaseH_spumaretroviridae
Super-Scaffold_100004	LTRdigest	protein_match	32869407	32869923	7.2e-20	+	.	Parent=LTR_retrotransposon54;reading_frame=1;name=INT_spumaretroviridae
Super-Scaffold_100004	LTRdigest	protein_match	32869479	32869923	1.4e-23	+	.	Parent=LTR_retrotransposon54;reading_frame=1;name=INT_gammaretroviridae
Super-Scaffold_100004	LTRdigest	protein_match	32869596	32869914	9.8e-26	+	.	Parent=LTR_retrotransposon54;reading_frame=1;name=INT_epsilonretroviridae
Super-Scaffold_100004	LTRdigest	protein_match	32869614	32869962	1.7e-07	+	.	Parent=LTR_retrotransposon54;reading_frame=1;name=INT_gmr1
Super-Scaffold_100004	LTRdigest	protein_match	32869638	32869941	6.3e-09	+	.	Parent=LTR_retrotransposon54;reading_frame=1;name=INT_b_clade
Super-Scaffold_100004	LTRdigest	protein_match	32869755	32869920	1.8e-06	+	.	Parent=LTR_retrotransposon54;reading_frame=1;name=INT_deltaretroviridae
Super-Scaffold_100004	LTRharvest	long_terminal_repeat	32870294	32870866	.	+	.	Parent=LTR_retrotransposon54
Super-Scaffold_100004	LTRharvest	target_site_duplication	32870867	32870870	.	+	.	Parent=repeat_region54
Super-Scaffold_100004	LTRharvest	repeat_region	47531963	47539588	.	+	.	ID=repeat_region55
Super-Scaffold_100004	LTRharvest	target_site_duplication	47531963	47531968	.	+	.	Parent=repeat_region55
Super-Scaffold_100004	LTRharvest	LTR_retrotransposon	47531969	47539582	.	+	.	ID=LTR_retrotransposon55;Parent=repeat_region55;ltr_similarity=97.12;seq_number=117
Super-Scaffold_100004	LTRharvest	long_terminal_repeat	47531969	47532211	.	+	.	Parent=LTR_retrotransposon55
Super-Scaffold_100004	LTRdigest	protein_match	47533406	47534075	8.7e-19	+	.	Parent=LTR_retrotransposon55;reading_frame=0;name=GAG_alpharetroviridae
Super-Scaffold_100004	LTRdigest	protein_match	47534582	47534696	2.1e-07	+	.	Parent=LTR_retrotransposon55;reading_frame=0;name=AP_betaretroviridae
Super-Scaffold_100004	LTRdigest	protein_match	47534582	47534828	8.5e-06	+	.	Parent=LTR_retrotransposon55;reading_frame=0;name=AP_lentiviridae
Super-Scaffold_100004	LTRdigest	protein_match	47534585	47534831	7.9e-13	+	.	Parent=LTR_retrotransposon55;reading_frame=0;name=AP_alpharetroviridae
Super-Scaffold_100004	LTRdigest	protein_match	47534974	47535151	4.3e-22	+	.	Parent=LTR_retrotransposon55;reading_frame=2;name=RT_alpharetroviridae
Super-Scaffold_100004	LTRdigest	protein_match	47534974	47535154	1.8e-24	+	.	Parent=LTR_retrotransposon55;reading_frame=2;name=RT_betaretroviridae
Super-Scaffold_100004	LTRdigest	protein_match	47534977	47535112	1e-06	+	.	Parent=LTR_retrotransposon55;reading_frame=2;name=RT_gammaretroviridae
Super-Scaffold_100004	LTRdigest	protein_match	47534998	47535094	1.7e-08	+	.	Parent=LTR_retrotransposon55;reading_frame=2;name=RT_epsilonretroviridae
Super-Scaffold_100004	LTRdigest	protein_match	47535147	47535639	0	+	.	Parent=LTR_retrotransposon55;reading_frame=1;name=RT_betaretroviridae
Super-Scaffold_100004	LTRdigest	protein_match	47535153	47535663	0	+	.	Parent=LTR_retrotransposon55;reading_frame=1;name=RT_alpharetroviridae
Super-Scaffold_100004	LTRdigest	protein_match	47535165	47535435	1.2e-15	+	.	Parent=LTR_retrotransposon55;reading_frame=1;name=RT_epsilonretroviridae
Super-Scaffold_100004	LTRdigest	protein_match	47535165	47535462	2.6e-19	+	.	Parent=LTR_retrotransposon55;reading_frame=1;name=RT_gammaretroviridae
Super-Scaffold_100004	LTRdigest	protein_match	47535165	47535522	3.8e-31	+	.	Parent=LTR_retrotransposon55;reading_frame=1;name=RT_lentiviridae
Super-Scaffold_100004	LTRdigest	protein_match	47535168	47535636	2.5e-38	+	.	Parent=LTR_retrotransposon55;reading_frame=1;name=RT_deltaretroviridae
Super-Scaffold_100004	LTRdigest	protein_match	47535171	47535429	3.9e-06	+	.	Parent=LTR_retrotransposon55;reading_frame=1;name=RT_micropia_mdg3
Super-Scaffold_100004	LTRdigest	protein_match	47535264	47535549	3.2e-07	+	.	Parent=LTR_retrotransposon55;reading_frame=1;name=RT_badnavirus
Super-Scaffold_100004	LTRdigest	protein_match	47535273	47535501	1.7e-05	+	.	Parent=LTR_retrotransposon55;reading_frame=1;name=RT_spumaretroviridae
Super-Scaffold_100004	LTRdigest	protein_match	47536189	47536564	1.9e-42	+	.	Parent=LTR_retrotransposon55;reading_frame=2;name=RNaseH_alpharetroviridae
Super-Scaffold_100004	LTRdigest	protein_match	47536600	47537371	0	+	.	Parent=LTR_retrotransposon55;reading_frame=2;name=INT_alpharetroviridae
Super-Scaffold_100004	LTRdigest	protein_match	47536621	47537056	1.5e-22	+	.	Parent=LTR_retrotransposon55;reading_frame=2;name=INT_deltaretroviridae
Super-Scaffold_100004	LTRdigest	protein_match	47536621	47537323	1.1e-41	+	.	Parent=LTR_retrotransposon55;reading_frame=2;name=INT_betaretroviridae
Super-Scaffold_100004	LTRdigest	protein_match	47536657	47537095	3.7e-19	+	.	Parent=LTR_retrotransposon55;reading_frame=2;name=INT_gammaretroviridae
Super-Scaffold_100004	LTRdigest	protein_match	47536906	47537080	2.3e-07	+	.	Parent=LTR_retrotransposon55;reading_frame=2;name=INT_lentiviridae
Super-Scaffold_100004	LTRdigest	protein_match	47536912	47537077	5.7e-08	+	.	Parent=LTR_retrotransposon55;reading_frame=2;name=INT_epsilonretroviridae
Super-Scaffold_100004	LTRdigest	protein_match	47538581	47538821	6.4e-08	+	.	Parent=LTR_retrotransposon55;reading_frame=0;name=ENV_D-type_betaretroviridae
Super-Scaffold_100004	LTRdigest	protein_match	47538826	47539174	2.6e-32	+	.	Parent=LTR_retrotransposon55;reading_frame=2;name=ENV_retroviridae
Super-Scaffold_100004	LTRdigest	protein_match	47538829	47539174	0	+	.	Parent=LTR_retrotransposon55;reading_frame=2;name=ENV_gammaretroviridae
Super-Scaffold_100004	LTRdigest	protein_match	47538832	47539174	4e-42	+	.	Parent=LTR_retrotransposon55;reading_frame=2;name=ENV_D-type_betaretroviridae
Super-Scaffold_100004	LTRdigest	protein_match	47538865	47538949	2.7e-12	+	.	Parent=LTR_retrotransposon55;reading_frame=2;name=ENV_deltaretroviridae
Super-Scaffold_100004	LTRdigest	RR_tract	47539326	47539339	.	+	.	Parent=LTR_retrotransposon55
Super-Scaffold_100004	LTRharvest	long_terminal_repeat	47539340	47539582	.	+	.	Parent=LTR_retrotransposon55
Super-Scaffold_100004	LTRharvest	target_site_duplication	47539583	47539588	.	+	.	Parent=repeat_region55
Super-Scaffold_100006	LTRharvest	repeat_region	8711	17398	.	+	.	ID=repeat_region56
Super-Scaffold_100006	LTRharvest	target_site_duplication	8711	8714	.	+	.	Parent=repeat_region56
Super-Scaffold_100006	LTRharvest	LTR_retrotransposon	8715	17394	.	+	.	ID=LTR_retrotransposon56;Parent=repeat_region56;ltr_similarity=97.26;seq_number=118
Super-Scaffold_100006	LTRharvest	long_terminal_repeat	8715	9258	.	+	.	Parent=LTR_retrotransposon56
Super-Scaffold_100006	LTRdigest	protein_match	10584	10971	1.3e-30	+	.	Parent=LTR_retrotransposon56;reading_frame=0;name=GAG_gammaretroviridae
Super-Scaffold_100006	LTRdigest	protein_match	11403	11631	2.8e-09	+	.	Parent=LTR_retrotransposon56;reading_frame=0;name=AP_epsilonretroviridae
Super-Scaffold_100006	LTRdigest	protein_match	11403	11631	1.5e-09	+	.	Parent=LTR_retrotransposon56;reading_frame=0;name=AP_gammaretroviridae
Super-Scaffold_100006	LTRdigest	protein_match	11904	12621	0	+	.	Parent=LTR_retrotransposon56;reading_frame=0;name=RT_gammaretroviridae
Super-Scaffold_100006	LTRdigest	protein_match	11910	12024	2.3e-09	+	.	Parent=LTR_retrotransposon56;reading_frame=0;name=RT_betaretroviridae
Super-Scaffold_100006	LTRdigest	protein_match	11910	12510	3.4e-27	+	.	Parent=LTR_retrotransposon56;reading_frame=0;name=RT_spumaretroviridae
Super-Scaffold_100006	LTRdigest	protein_match	11910	12594	1.4e-18	+	.	Parent=LTR_retrotransposon56;reading_frame=0;name=RT_17_6
Super-Scaffold_100006	LTRdigest	protein_match	11910	12621	0	+	.	Parent=LTR_retrotransposon56;reading_frame=0;name=RT_epsilonretroviridae
Super-Scaffold_100006	LTRdigest	protein_match	11928	12252	8.2e-10	+	.	Parent=LTR_retrotransposon56;reading_frame=0;name=RT_micropia_mdg3
Super-Scaffold_100006	LTRdigest	protein_match	11931	12027	2.7e-07	+	.	Parent=LTR_retrotransposon56;reading_frame=0;name=RT_alpharetroviridae
Super-Scaffold_100006	LTRdigest	protein_match	11940	12450	7e-36	+	.	Parent=LTR_retrotransposon56;reading_frame=0;name=RT_deltaretroviridae
Super-Scaffold_100006	LTRdigest	protein_match	11940	12594	9.3e-11	+	.	Parent=LTR_retrotransposon56;reading_frame=0;name=RT_cer2-3
Super-Scaffold_100006	LTRdigest	protein_match	11943	12129	9.9e-11	+	.	Parent=LTR_retrotransposon56;reading_frame=0;name=RT_pyret
Super-Scaffold_100006	LTRdigest	protein_match	11943	12138	2e-06	+	.	Parent=LTR_retrotransposon56;reading_frame=0;name=RT_pyggy
Super-Scaffold_100006	LTRdigest	protein_match	11967	12648	3e-11	+	.	Parent=LTR_retrotransposon56;reading_frame=0;name=RT_badnavirus
Super-Scaffold_100006	LTRdigest	protein_match	12096	12249	3.4e-06	+	.	Parent=LTR_retrotransposon56;reading_frame=0;name=RT_alpharetroviridae
Super-Scaffold_100006	LTRdigest	protein_match	12096	12453	5.3e-11	+	.	Parent=LTR_retrotransposon56;reading_frame=0;name=RT_betaretroviridae
Super-Scaffold_100006	LTRdigest	protein_match	12207	12360	1.1e-07	+	.	Parent=LTR_retrotransposon56;reading_frame=0;name=RT_lentiviridae
Super-Scaffold_100006	LTRdigest	protein_match	12333	12588	4.1e-06	+	.	Parent=LTR_retrotransposon56;reading_frame=0;name=RT_micropia_mdg3
Super-Scaffold_100006	LTRdigest	protein_match	12333	12588	2e-07	+	.	Parent=LTR_retrotransposon56;reading_frame=0;name=RT_gypsy
Super-Scaffold_100006	LTRdigest	protein_match	12333	12591	2e-09	+	.	Parent=LTR_retrotransposon56;reading_frame=0;name=RT_a_clade
Super-Scaffold_100006	LTRdigest	protein_match	12333	12594	8.2e-07	+	.	Parent=LTR_retrotransposon56;reading_frame=0;name=RT_gmr1
Super-Scaffold_100006	LTRdigest	protein_match	13230	13650	0	+	.	Parent=LTR_retrotransposon56;reading_frame=0;name=RNaseH_gammaretroviridae
Super-Scaffold_100006	LTRdigest	protein_match	13239	13650	1.1e-33	+	.	Parent=LTR_retrotransposon56;reading_frame=0;name=RNaseH_epsilonretroviridae
Super-Scaffold_100006	LTRdigest	protein_match	13311	13647	4.8e-09	+	.	Parent=LTR_retrotransposon56;reading_frame=0;name=RNaseH_spumaretroviridae
Super-Scaffold_100006	LTRdigest	protein_match	13866	14808	0	+	.	Parent=LTR_retrotransposon56;reading_frame=0;name=INT_gammaretroviridae
Super-Scaffold_100006	LTRdigest	protein_match	13938	14763	0	+	.	Parent=LTR_retrotransposon56;reading_frame=0;name=INT_epsilonretroviridae
Super-Scaffold_100006	LTRdigest	protein_match	13941	14493	5.1e-11	+	.	Parent=LTR_retrotransposon56;reading_frame=0;name=INT_lentiviridae
Super-Scaffold_100006	LTRdigest	protein_match	13947	14502	3.1e-14	+	.	Parent=LTR_retrotransposon56;reading_frame=0;name=INT_spumaretroviridae
Super-Scaffold_100006	LTRdigest	protein_match	14073	14502	4.9e-19	+	.	Parent=LTR_retrotransposon56;reading_frame=0;name=INT_gmr1
Super-Scaffold_100006	LTRdigest	protein_match	14076	14502	6.3e-13	+	.	Parent=LTR_retrotransposon56;reading_frame=0;name=INT_csrn1
Super-Scaffold_100006	LTRdigest	protein_match	14091	14265	2.8e-07	+	.	Parent=LTR_retrotransposon56;reading_frame=0;name=INT_athila
Super-Scaffold_100006	LTRdigest	protein_match	16371	16455	2.6e-06	+	.	Parent=LTR_retrotransposon56;reading_frame=0;name=ENV_gammaretroviridae
Super-Scaffold_100006	LTRdigest	RR_tract	16840	16851	.	+	.	Parent=LTR_retrotransposon56
Super-Scaffold_100006	LTRharvest	long_terminal_repeat	16847	17394	.	+	.	Parent=LTR_retrotransposon56
Super-Scaffold_100006	LTRharvest	target_site_duplication	17395	17398	.	+	.	Parent=repeat_region56
Super-Scaffold_100006	LTRharvest	repeat_region	9322683	9330295	.	+	.	ID=repeat_region57
Super-Scaffold_100006	LTRharvest	target_site_duplication	9322683	9322686	.	+	.	Parent=repeat_region57
Super-Scaffold_100006	LTRharvest	LTR_retrotransposon	9322687	9330291	.	+	.	ID=LTR_retrotransposon57;Parent=repeat_region57;ltr_similarity=96.71;seq_number=118
Super-Scaffold_100006	LTRharvest	long_terminal_repeat	9322687	9322990	.	+	.	Parent=LTR_retrotransposon57
Super-Scaffold_100006	LTRdigest	protein_match	9327597	9327849	5.5e-11	+	.	Parent=LTR_retrotransposon57;reading_frame=2;name=RNaseH_gammaretroviridae
Super-Scaffold_100006	LTRdigest	protein_match	9328203	9328614	5.1e-25	+	.	Parent=LTR_retrotransposon57;reading_frame=2;name=INT_epsilonretroviridae
Super-Scaffold_100006	LTRdigest	protein_match	9328212	9328626	5.9e-35	+	.	Parent=LTR_retrotransposon57;reading_frame=2;name=INT_gammaretroviridae
Super-Scaffold_100006	LTRdigest	protein_match	9328488	9328566	1.5e-05	+	.	Parent=LTR_retrotransposon57;reading_frame=2;name=INT_lentiviridae
Super-Scaffold_100006	LTRharvest	long_terminal_repeat	9329992	9330291	.	+	.	Parent=LTR_retrotransposon57
Super-Scaffold_100006	LTRharvest	target_site_duplication	9330292	9330295	.	+	.	Parent=repeat_region57
Super-Scaffold_100006	LTRharvest	repeat_region	11842840	11848526	.	+	.	ID=repeat_region58
Super-Scaffold_100006	LTRharvest	target_site_duplication	11842840	11842843	.	+	.	Parent=repeat_region58
Super-Scaffold_100006	LTRharvest	LTR_retrotransposon	11842844	11848522	.	+	.	ID=LTR_retrotransposon58;Parent=repeat_region58;ltr_similarity=89.52;seq_number=118
Super-Scaffold_100006	LTRharvest	long_terminal_repeat	11842844	11842967	.	+	.	Parent=LTR_retrotransposon58
Super-Scaffold_100006	LTRdigest	protein_match	11845450	11845594	5.8e-12	+	.	Parent=LTR_retrotransposon58;reading_frame=2;name=RT_epsilonretroviridae
Super-Scaffold_100006	LTRdigest	protein_match	11845453	11845567	3.1e-13	+	.	Parent=LTR_retrotransposon58;reading_frame=2;name=RT_reina
Super-Scaffold_100006	LTRdigest	protein_match	11845453	11845567	3.1e-07	+	.	Parent=LTR_retrotransposon58;reading_frame=2;name=RT_v_clade
Super-Scaffold_100006	LTRdigest	protein_match	11845453	11845945	6e-14	+	.	Parent=LTR_retrotransposon58;reading_frame=2;name=RT_micropia_mdg3
Super-Scaffold_100006	LTRdigest	protein_match	11845453	11845984	5.7e-21	+	.	Parent=LTR_retrotransposon58;reading_frame=2;name=RT_17_6
Super-Scaffold_100006	LTRdigest	protein_match	11845453	11845984	8.2e-35	+	.	Parent=LTR_retrotransposon58;reading_frame=2;name=RT_spumaretroviridae
Super-Scaffold_100006	LTRdigest	protein_match	11845453	11846008	7.6e-26	+	.	Parent=LTR_retrotransposon58;reading_frame=2;name=RT_gammaretroviridae
Super-Scaffold_100006	LTRdigest	protein_match	11845456	11845567	1.8e-07	+	.	Parent=LTR_retrotransposon58;reading_frame=2;name=RT_gypsy
Super-Scaffold_100006	LTRdigest	protein_match	11845456	11845927	2.8e-06	+	.	Parent=LTR_retrotransposon58;reading_frame=2;name=RT_osvaldo
Super-Scaffold_100006	LTRdigest	protein_match	11845456	11845987	4.7e-12	+	.	Parent=LTR_retrotransposon58;reading_frame=2;name=RT_gmr1
Super-Scaffold_100006	LTRdigest	protein_match	11845462	11845807	1.5e-08	+	.	Parent=LTR_retrotransposon58;reading_frame=2;name=RT_del
Super-Scaffold_100006	LTRdigest	protein_match	11845468	11845567	7.1e-06	+	.	Parent=LTR_retrotransposon58;reading_frame=2;name=RT_galadriel
Super-Scaffold_100006	LTRdigest	protein_match	11845471	11845564	6.8e-06	+	.	Parent=LTR_retrotransposon58;reading_frame=2;name=RT_betaretroviridae
Super-Scaffold_100006	LTRdigest	protein_match	11845471	11845852	3e-09	+	.	Parent=LTR_retrotransposon58;reading_frame=2;name=RT_cer2-3
Super-Scaffold_100006	LTRdigest	protein_match	11845474	11845672	3.9e-09	+	.	Parent=LTR_retrotransposon58;reading_frame=2;name=RT_pyret
Super-Scaffold_100006	LTRdigest	protein_match	11845480	11845954	8.9e-15	+	.	Parent=LTR_retrotransposon58;reading_frame=2;name=RT_deltaretroviridae
Super-Scaffold_100006	LTRdigest	protein_match	11845483	11845987	4.9e-09	+	.	Parent=LTR_retrotransposon58;reading_frame=2;name=RT_pyggy
Super-Scaffold_100006	LTRdigest	protein_match	11845516	11846035	7.7e-06	+	.	Parent=LTR_retrotransposon58;reading_frame=2;name=RT_badnavirus
Super-Scaffold_100006	LTRdigest	protein_match	11845630	11845861	9.1e-27	+	.	Parent=LTR_retrotransposon58;reading_frame=2;name=RT_epsilonretroviridae
Super-Scaffold_100006	LTRdigest	protein_match	11845648	11845951	1.5e-06	+	.	Parent=LTR_retrotransposon58;reading_frame=2;name=RT_betaretroviridae
Super-Scaffold_100006	LTRdigest	protein_match	11845648	11845984	5.7e-08	+	.	Parent=LTR_retrotransposon58;reading_frame=2;name=RT_alpharetroviridae
Super-Scaffold_100006	LTRdigest	protein_match	11845732	11845780	6.3e-06	+	.	Parent=LTR_retrotransposon58;reading_frame=2;name=RT_lentiviridae
Super-Scaffold_100006	LTRdigest	protein_match	11846357	11846438	2.9e-07	+	.	Parent=LTR_retrotransposon58;reading_frame=0;name=RNaseH_osvaldo
Super-Scaffold_100006	LTRdigest	protein_match	11846848	11847091	4.3e-06	+	.	Parent=LTR_retrotransposon58;reading_frame=2;name=RNaseH_spumaretroviridae
Super-Scaffold_100006	LTRdigest	protein_match	11847409	11847745	1.5e-10	+	.	Parent=LTR_retrotransposon58;reading_frame=2;name=INT_gammaretroviridae
Super-Scaffold_100006	LTRdigest	protein_match	11847415	11847814	1.4e-12	+	.	Parent=LTR_retrotransposon58;reading_frame=2;name=INT_spumaretroviridae
Super-Scaffold_100006	LTRdigest	protein_match	11847421	11847739	4.4e-16	+	.	Parent=LTR_retrotransposon58;reading_frame=2;name=INT_epsilonretroviridae
Super-Scaffold_100006	LTRdigest	RR_tract	11848378	11848394	.	+	.	Parent=LTR_retrotransposon58
Super-Scaffold_100006	LTRharvest	long_terminal_repeat	11848409	11848522	.	+	.	Parent=LTR_retrotransposon58
Super-Scaffold_100006	LTRharvest	target_site_duplication	11848523	11848526	.	+	.	Parent=repeat_region58
Super-Scaffold_100009	LTRharvest	repeat_region	32641	39112	.	-	.	ID=repeat_region59
Super-Scaffold_100009	LTRharvest	target_site_duplication	32641	32644	.	-	.	Parent=repeat_region59
Super-Scaffold_100009	LTRharvest	LTR_retrotransposon	32645	39108	.	-	.	ID=LTR_retrotransposon59;Parent=repeat_region59;ltr_similarity=95.69;seq_number=121
Super-Scaffold_100009	LTRharvest	long_terminal_repeat	32645	33131	.	-	.	Parent=LTR_retrotransposon59
Super-Scaffold_100009	LTRdigest	RR_tract	33151	33162	.	-	.	Parent=LTR_retrotransposon59
Super-Scaffold_100009	LTRdigest	protein_match	33551	33710	3.2e-07	-	.	Parent=LTR_retrotransposon59;reading_frame=1;name=INT_deltaretroviridae
Super-Scaffold_100009	LTRdigest	protein_match	33551	33710	1.7e-09	-	.	Parent=LTR_retrotransposon59;reading_frame=1;name=INT_gammaretroviridae
Super-Scaffold_100009	LTRdigest	protein_match	33557	33875	1.1e-12	-	.	Parent=LTR_retrotransposon59;reading_frame=1;name=INT_epsilonretroviridae
Super-Scaffold_100009	LTRdigest	protein_match	33569	34058	2.6e-10	-	.	Parent=LTR_retrotransposon59;reading_frame=1;name=INT_spumaretroviridae
Super-Scaffold_100009	LTRdigest	protein_match	35219	35591	4.9e-11	-	.	Parent=LTR_retrotransposon59;reading_frame=1;name=RT_gammaretroviridae
Super-Scaffold_100009	LTRdigest	protein_match	35219	35867	3.2e-19	-	.	Parent=LTR_retrotransposon59;reading_frame=1;name=RT_17_6
Super-Scaffold_100009	LTRdigest	protein_match	35219	35867	4.8e-26	-	.	Parent=LTR_retrotransposon59;reading_frame=1;name=RT_spumaretroviridae
Super-Scaffold_100009	LTRdigest	protein_match	35222	35864	4.8e-07	-	.	Parent=LTR_retrotransposon59;reading_frame=1;name=RT_gmr1
Super-Scaffold_100009	LTRdigest	protein_match	35468	35873	3.2e-31	-	.	Parent=LTR_retrotransposon59;reading_frame=1;name=RT_epsilonretroviridae
Super-Scaffold_100009	LTRdigest	protein_match	35540	35588	7.2e-06	-	.	Parent=LTR_retrotransposon59;reading_frame=1;name=RT_lentiviridae
Super-Scaffold_100009	LTRdigest	protein_match	35543	35861	1.3e-06	-	.	Parent=LTR_retrotransposon59;reading_frame=1;name=RT_cer2-3
Super-Scaffold_100009	LTRdigest	protein_match	35606	35840	3.8e-08	-	.	Parent=LTR_retrotransposon59;reading_frame=1;name=RT_deltaretroviridae
Super-Scaffold_100009	LTRdigest	protein_match	35606	35867	1.3e-11	-	.	Parent=LTR_retrotransposon59;reading_frame=1;name=RT_gammaretroviridae
Super-Scaffold_100009	LTRdigest	protein_match	35633	35831	7.7e-06	-	.	Parent=LTR_retrotransposon59;reading_frame=1;name=RT_pyggy
Super-Scaffold_100009	LTRdigest	protein_match	35636	35846	7.8e-06	-	.	Parent=LTR_retrotransposon59;reading_frame=1;name=RT_del
Super-Scaffold_100009	LTRdigest	protein_match	35753	35861	6.8e-07	-	.	Parent=LTR_retrotransposon59;reading_frame=1;name=RT_gypsy
Super-Scaffold_100009	LTRdigest	protein_match	35753	35867	1.1e-10	-	.	Parent=LTR_retrotransposon59;reading_frame=1;name=RT_reina
Super-Scaffold_100009	LTRharvest	long_terminal_repeat	38623	39108	.	-	.	Parent=LTR_retrotransposon59
Super-Scaffold_100009	LTRharvest	target_site_duplication	39109	39112	.	-	.	Parent=repeat_region59
Super-Scaffold_100009	LTRharvest	repeat_region	66410	81531	.	-	.	ID=repeat_region60
Super-Scaffold_100009	LTRharvest	target_site_duplication	66410	66418	.	-	.	Parent=repeat_region60
Super-Scaffold_100009	LTRharvest	LTR_retrotransposon	66419	81522	.	-	.	ID=LTR_retrotransposon60;Parent=repeat_region60;ltr_similarity=89.83;seq_number=121
Super-Scaffold_100009	LTRharvest	long_terminal_repeat	66419	66841	.	-	.	Parent=LTR_retrotransposon60
Super-Scaffold_100009	LTRdigest	protein_match	75185	75389	2.1e-11	-	.	Parent=LTR_retrotransposon60;reading_frame=1;name=RNaseH_alpharetroviridae
Super-Scaffold_100009	LTRdigest	protein_match	75185	75392	3.7e-07	-	.	Parent=LTR_retrotransposon60;reading_frame=1;name=RNaseH_betaretroviridae
Super-Scaffold_100009	LTRdigest	protein_match	75942	76194	2e-15	-	.	Parent=LTR_retrotransposon60;reading_frame=0;name=RT_betaretroviridae
Super-Scaffold_100009	LTRdigest	protein_match	75960	76194	2.1e-06	-	.	Parent=LTR_retrotransposon60;reading_frame=0;name=RT_lentiviridae
Super-Scaffold_100009	LTRharvest	long_terminal_repeat	81108	81522	.	-	.	Parent=LTR_retrotransposon60
Super-Scaffold_100009	LTRharvest	target_site_duplication	81523	81531	.	-	.	Parent=repeat_region60
Super-Scaffold_100010	LTRharvest	repeat_region	1891176	1897598	.	-	.	ID=repeat_region61
Super-Scaffold_100010	LTRharvest	target_site_duplication	1891176	1891179	.	-	.	Parent=repeat_region61
Super-Scaffold_100010	LTRharvest	LTR_retrotransposon	1891180	1897594	.	-	.	ID=LTR_retrotransposon61;Parent=repeat_region61;ltr_similarity=98.96;seq_number=123
Super-Scaffold_100010	LTRharvest	long_terminal_repeat	1891180	1891752	.	-	.	Parent=LTR_retrotransposon61
Super-Scaffold_100010	LTRdigest	RR_tract	1891727	1891735	.	-	.	Parent=LTR_retrotransposon61
Super-Scaffold_100010	LTRdigest	protein_match	1892071	1892635	1.5e-20	-	.	Parent=LTR_retrotransposon61;reading_frame=0;name=INT_spumaretroviridae
Super-Scaffold_100010	LTRdigest	protein_match	1892077	1892425	1.8e-07	-	.	Parent=LTR_retrotransposon61;reading_frame=0;name=INT_gmr1
Super-Scaffold_100010	LTRdigest	protein_match	1892098	1892401	6.3e-09	-	.	Parent=LTR_retrotransposon61;reading_frame=0;name=INT_b_clade
Super-Scaffold_100010	LTRdigest	protein_match	1892116	1892560	2.6e-23	-	.	Parent=LTR_retrotransposon61;reading_frame=0;name=INT_gammaretroviridae
Super-Scaffold_100010	LTRdigest	protein_match	1892119	1892284	1.8e-06	-	.	Parent=LTR_retrotransposon61;reading_frame=0;name=INT_deltaretroviridae
Super-Scaffold_100010	LTRdigest	protein_match	1892125	1892443	9.8e-26	-	.	Parent=LTR_retrotransposon61;reading_frame=0;name=INT_epsilonretroviridae
Super-Scaffold_100010	LTRdigest	protein_match	1892710	1893016	4.6e-08	-	.	Parent=LTR_retrotransposon61;reading_frame=0;name=RNaseH_spumaretroviridae
Super-Scaffold_100010	LTRdigest	protein_match	1893451	1893550	2e-07	-	.	Parent=LTR_retrotransposon61;reading_frame=0;name=RNaseH_osvaldo
Super-Scaffold_100010	LTRdigest	protein_match	1893736	1894372	1.8e-18	-	.	Parent=LTR_retrotransposon61;reading_frame=0;name=RT_badnavirus
Super-Scaffold_100010	LTRdigest	protein_match	1893739	1894153	2.9e-08	-	.	Parent=LTR_retrotransposon61;reading_frame=0;name=RT_cavemovirus
Super-Scaffold_100010	LTRdigest	protein_match	1893757	1894048	5.4e-09	-	.	Parent=LTR_retrotransposon61;reading_frame=0;name=RT_pyret
Super-Scaffold_100010	LTRdigest	protein_match	1893757	1894048	8.9e-07	-	.	Parent=LTR_retrotransposon61;reading_frame=0;name=RT_v_clade
Super-Scaffold_100010	LTRdigest	protein_match	1893757	1894255	4.1e-36	-	.	Parent=LTR_retrotransposon61;reading_frame=0;name=RT_epsilonretroviridae
Super-Scaffold_100010	LTRdigest	protein_match	1893757	1894402	1.6e-15	-	.	Parent=LTR_retrotransposon61;reading_frame=0;name=RT_pyggy
Super-Scaffold_100010	LTRdigest	protein_match	1893757	1894414	1.2e-18	-	.	Parent=LTR_retrotransposon61;reading_frame=0;name=RT_cer2-3
Super-Scaffold_100010	LTRdigest	protein_match	1893757	1894429	2.6e-12	-	.	Parent=LTR_retrotransposon61;reading_frame=0;name=RT_osvaldo
Super-Scaffold_100010	LTRdigest	protein_match	1893757	1894429	9.1e-20	-	.	Parent=LTR_retrotransposon61;reading_frame=0;name=RT_gmr1
Super-Scaffold_100010	LTRdigest	protein_match	1893757	1894432	2.5e-22	-	.	Parent=LTR_retrotransposon61;reading_frame=0;name=RT_micropia_mdg3
Super-Scaffold_100010	LTRdigest	protein_match	1893757	1894432	1.8e-41	-	.	Parent=LTR_retrotransposon61;reading_frame=0;name=RT_spumaretroviridae
Super-Scaffold_100010	LTRdigest	protein_match	1893760	1894048	3.3e-07	-	.	Parent=LTR_retrotransposon61;reading_frame=0;name=RT_maggy
Super-Scaffold_100010	LTRdigest	protein_match	1893760	1894417	1.8e-16	-	.	Parent=LTR_retrotransposon61;reading_frame=0;name=RT_del
Super-Scaffold_100010	LTRdigest	protein_match	1893760	1894432	2.8e-37	-	.	Parent=LTR_retrotransposon61;reading_frame=0;name=RT_gammaretroviridae
Super-Scaffold_100010	LTRdigest	protein_match	1893760	1894432	8.3e-33	-	.	Parent=LTR_retrotransposon61;reading_frame=0;name=RT_17_6
Super-Scaffold_100010	LTRdigest	protein_match	1893766	1894246	3.3e-11	-	.	Parent=LTR_retrotransposon61;reading_frame=0;name=RT_b_clade
Super-Scaffold_100010	LTRdigest	protein_match	1893901	1894237	1.8e-10	-	.	Parent=LTR_retrotransposon61;reading_frame=0;name=RT_alpharetroviridae
Super-Scaffold_100010	LTRdigest	protein_match	1893901	1894405	6.6e-19	-	.	Parent=LTR_retrotransposon61;reading_frame=0;name=RT_deltaretroviridae
Super-Scaffold_100010	LTRdigest	protein_match	1893934	1894237	2e-10	-	.	Parent=LTR_retrotransposon61;reading_frame=0;name=RT_betaretroviridae
Super-Scaffold_100010	LTRdigest	protein_match	1894105	1894237	1.2e-07	-	.	Parent=LTR_retrotransposon61;reading_frame=0;name=RT_lentiviridae
Super-Scaffold_100010	LTRdigest	protein_match	1894105	1894411	3.3e-09	-	.	Parent=LTR_retrotransposon61;reading_frame=0;name=RT_gypsy
Super-Scaffold_100010	LTRdigest	protein_match	1894291	1894435	1.4e-10	-	.	Parent=LTR_retrotransposon61;reading_frame=0;name=RT_epsilonretroviridae
Super-Scaffold_100010	LTRdigest	protein_match	1894318	1894414	4.5e-06	-	.	Parent=LTR_retrotransposon61;reading_frame=0;name=RT_betaretroviridae
Super-Scaffold_100010	LTRdigest	protein_match	1894318	1894432	3.7e-11	-	.	Parent=LTR_retrotransposon61;reading_frame=0;name=RT_reina
Super-Scaffold_100010	LTRharvest	long_terminal_repeat	1897017	1897594	.	-	.	Parent=LTR_retrotransposon61
Super-Scaffold_100010	LTRharvest	target_site_duplication	1897595	1897598	.	-	.	Parent=repeat_region61
Super-Scaffold_100010	LTRharvest	repeat_region	2393821	2405944	.	+	.	ID=repeat_region62
Super-Scaffold_100010	LTRharvest	target_site_duplication	2393821	2393824	.	+	.	Parent=repeat_region62
Super-Scaffold_100010	LTRharvest	LTR_retrotransposon	2393825	2405940	.	+	.	ID=LTR_retrotransposon62;Parent=repeat_region62;ltr_similarity=85.08;seq_number=123
Super-Scaffold_100010	LTRharvest	long_terminal_repeat	2393825	2394005	.	+	.	Parent=LTR_retrotransposon62
Super-Scaffold_100010	LTRdigest	protein_match	2400530	2400680	2.7e-07	+	.	Parent=LTR_retrotransposon62;reading_frame=0;name=RT_deltaretroviridae
Super-Scaffold_100010	LTRdigest	protein_match	2400530	2400698	1.4e-06	+	.	Parent=LTR_retrotransposon62;reading_frame=0;name=RT_epsilonretroviridae
Super-Scaffold_100010	LTRdigest	protein_match	2402835	2402973	7e-10	+	.	Parent=LTR_retrotransposon62;reading_frame=1;name=RT_gammaretroviridae
Super-Scaffold_100010	LTRdigest	protein_match	2403531	2403795	6.7e-28	+	.	Parent=LTR_retrotransposon62;reading_frame=1;name=RNaseH_gammaretroviridae
Super-Scaffold_100010	LTRdigest	protein_match	2403543	2403795	4.2e-10	+	.	Parent=LTR_retrotransposon62;reading_frame=1;name=RNaseH_epsilonretroviridae
Super-Scaffold_100010	LTRdigest	protein_match	2404223	2404595	9.3e-15	+	.	Parent=LTR_retrotransposon62;reading_frame=0;name=INT_gammaretroviridae
Super-Scaffold_100010	LTRdigest	protein_match	2404451	2404556	9.1e-06	+	.	Parent=LTR_retrotransposon62;reading_frame=0;name=INT_epsilonretroviridae
Super-Scaffold_100010	LTRharvest	long_terminal_repeat	2405765	2405940	.	+	.	Parent=LTR_retrotransposon62
Super-Scaffold_100010	LTRharvest	target_site_duplication	2405941	2405944	.	+	.	Parent=repeat_region62
Super-Scaffold_100010	LTRharvest	repeat_region	2504324	2513563	.	+	.	ID=repeat_region63
Super-Scaffold_100010	LTRharvest	target_site_duplication	2504324	2504328	.	+	.	Parent=repeat_region63
Super-Scaffold_100010	LTRharvest	LTR_retrotransposon	2504329	2513558	.	+	.	ID=LTR_retrotransposon63;Parent=repeat_region63;ltr_similarity=98.91;seq_number=123
Super-Scaffold_100010	LTRharvest	long_terminal_repeat	2504329	2504877	.	+	.	Parent=LTR_retrotransposon63
Super-Scaffold_100010	LTRdigest	protein_match	2506204	2506594	1e-30	+	.	Parent=LTR_retrotransposon63;reading_frame=0;name=GAG_gammaretroviridae
Super-Scaffold_100010	LTRdigest	protein_match	2506696	2506816	4.6e-09	+	.	Parent=LTR_retrotransposon63;reading_frame=0;name=GAG_gammaretroviridae
Super-Scaffold_100010	LTRdigest	protein_match	2507023	2507248	1.9e-06	+	.	Parent=LTR_retrotransposon63;reading_frame=0;name=AP_retropepsins
Super-Scaffold_100010	LTRdigest	protein_match	2507023	2507251	2.5e-10	+	.	Parent=LTR_retrotransposon63;reading_frame=0;name=AP_epsilonretroviridae
Super-Scaffold_100010	LTRdigest	protein_match	2507023	2507251	2.6e-10	+	.	Parent=LTR_retrotransposon63;reading_frame=0;name=AP_gammaretroviridae
Super-Scaffold_100010	LTRdigest	protein_match	2507520	2508240	1e-15	+	.	Parent=LTR_retrotransposon63;reading_frame=2;name=RT_gmr1
Super-Scaffold_100010	LTRdigest	protein_match	2507523	2508240	0	+	.	Parent=LTR_retrotransposon63;reading_frame=2;name=RT_gammaretroviridae
Super-Scaffold_100010	LTRdigest	protein_match	2507529	2507643	2.3e-09	+	.	Parent=LTR_retrotransposon63;reading_frame=2;name=RT_betaretroviridae
Super-Scaffold_100010	LTRdigest	protein_match	2507529	2508240	2.3e-07	+	.	Parent=LTR_retrotransposon63;reading_frame=2;name=RT_crm
Super-Scaffold_100010	LTRdigest	protein_match	2507529	2508240	3.4e-24	+	.	Parent=LTR_retrotransposon63;reading_frame=2;name=RT_17_6
Super-Scaffold_100010	LTRdigest	protein_match	2507529	2508240	8.3e-33	+	.	Parent=LTR_retrotransposon63;reading_frame=2;name=RT_spumaretroviridae
Super-Scaffold_100010	LTRdigest	protein_match	2507529	2508240	0	+	.	Parent=LTR_retrotransposon63;reading_frame=2;name=RT_epsilonretroviridae
Super-Scaffold_100010	LTRdigest	protein_match	2507529	2508240	3.4e-12	+	.	Parent=LTR_retrotransposon63;reading_frame=2;name=RT_osvaldo
Super-Scaffold_100010	LTRdigest	protein_match	2507547	2507871	6.7e-11	+	.	Parent=LTR_retrotransposon63;reading_frame=2;name=RT_micropia_mdg3
Super-Scaffold_100010	LTRdigest	protein_match	2507550	2507868	2.3e-16	+	.	Parent=LTR_retrotransposon63;reading_frame=2;name=RT_alpharetroviridae
Super-Scaffold_100010	LTRdigest	protein_match	2507550	2508240	2.1e-11	+	.	Parent=LTR_retrotransposon63;reading_frame=2;name=RT_del
Super-Scaffold_100010	LTRdigest	protein_match	2507559	2508108	1.3e-39	+	.	Parent=LTR_retrotransposon63;reading_frame=2;name=RT_deltaretroviridae
Super-Scaffold_100010	LTRdigest	protein_match	2507559	2508240	3.4e-17	+	.	Parent=LTR_retrotransposon63;reading_frame=2;name=RT_cer2-3
Super-Scaffold_100010	LTRdigest	protein_match	2507562	2508240	8.7e-09	+	.	Parent=LTR_retrotransposon63;reading_frame=2;name=RT_pyggy
Super-Scaffold_100010	LTRdigest	protein_match	2507586	2508267	1.6e-16	+	.	Parent=LTR_retrotransposon63;reading_frame=2;name=RT_badnavirus
Super-Scaffold_100010	LTRdigest	protein_match	2507709	2507979	4.6e-11	+	.	Parent=LTR_retrotransposon63;reading_frame=2;name=RT_lentiviridae
Super-Scaffold_100010	LTRdigest	protein_match	2507715	2508114	7.9e-14	+	.	Parent=LTR_retrotransposon63;reading_frame=2;name=RT_betaretroviridae
Super-Scaffold_100010	LTRdigest	protein_match	2507952	2508210	7.4e-12	+	.	Parent=LTR_retrotransposon63;reading_frame=2;name=RT_a_clade
Super-Scaffold_100010	LTRdigest	protein_match	2507952	2508240	1.6e-08	+	.	Parent=LTR_retrotransposon63;reading_frame=2;name=RT_pyret
Super-Scaffold_100010	LTRdigest	protein_match	2507952	2508240	3e-09	+	.	Parent=LTR_retrotransposon63;reading_frame=2;name=RT_micropia_mdg3
Super-Scaffold_100010	LTRdigest	protein_match	2507952	2508240	2.8e-11	+	.	Parent=LTR_retrotransposon63;reading_frame=2;name=RT_gypsy
Super-Scaffold_100010	LTRdigest	protein_match	2508051	2508243	1.9e-07	+	.	Parent=LTR_retrotransposon63;reading_frame=2;name=RT_reina
Super-Scaffold_100010	LTRdigest	protein_match	2508057	2508240	1.5e-06	+	.	Parent=LTR_retrotransposon63;reading_frame=2;name=RT_v_clade
Super-Scaffold_100010	LTRdigest	protein_match	2508069	2508213	1.3e-06	+	.	Parent=LTR_retrotransposon63;reading_frame=2;name=RT_galadriel
Super-Scaffold_100010	LTRdigest	protein_match	2509456	2509651	4.7e-37	+	.	Parent=LTR_retrotransposon63;reading_frame=0;name=RNaseH_gammaretroviridae
Super-Scaffold_100010	LTRdigest	protein_match	2509477	2509597	8.5e-08	+	.	Parent=LTR_retrotransposon63;reading_frame=0;name=RNaseH_lentiviridae
Super-Scaffold_100010	LTRdigest	protein_match	2509477	2509651	1.6e-24	+	.	Parent=LTR_retrotransposon63;reading_frame=0;name=RNaseH_epsilonretroviridae
Super-Scaffold_100010	LTRdigest	protein_match	2509480	2509582	2.1e-05	+	.	Parent=LTR_retrotransposon63;reading_frame=0;name=RNaseH_betaretroviridae
Super-Scaffold_100010	LTRdigest	protein_match	2509480	2509585	2.4e-05	+	.	Parent=LTR_retrotransposon63;reading_frame=0;name=RNaseH_deltaretroviridae
Super-Scaffold_100010	LTRdigest	protein_match	2509652	2509796	1e-16	+	.	Parent=LTR_retrotransposon63;reading_frame=1;name=RNaseH_gammaretroviridae
Super-Scaffold_100010	LTRdigest	protein_match	2509655	2509796	6e-09	+	.	Parent=LTR_retrotransposon63;reading_frame=1;name=RNaseH_epsilonretroviridae
Super-Scaffold_100010	LTRdigest	protein_match	2510012	2510963	0	+	.	Parent=LTR_retrotransposon63;reading_frame=1;name=INT_gammaretroviridae
Super-Scaffold_100010	LTRdigest	protein_match	2510084	2510918	0	+	.	Parent=LTR_retrotransposon63;reading_frame=1;name=INT_epsilonretroviridae
Super-Scaffold_100010	LTRdigest	protein_match	2510090	2510516	7.4e-09	+	.	Parent=LTR_retrotransposon63;reading_frame=1;name=INT_deltaretroviridae
Super-Scaffold_100010	LTRdigest	protein_match	2510093	2510648	1.4e-14	+	.	Parent=LTR_retrotransposon63;reading_frame=1;name=INT_spumaretroviridae
Super-Scaffold_100010	LTRdigest	protein_match	2510219	2510648	4.1e-21	+	.	Parent=LTR_retrotransposon63;reading_frame=1;name=INT_gmr1
Super-Scaffold_100010	LTRdigest	protein_match	2510231	2510648	8.5e-14	+	.	Parent=LTR_retrotransposon63;reading_frame=1;name=INT_csrn1
Super-Scaffold_100010	LTRdigest	protein_match	2510285	2510495	4.8e-10	+	.	Parent=LTR_retrotransposon63;reading_frame=1;name=INT_athila
Super-Scaffold_100010	LTRdigest	protein_match	2510294	2510645	5.7e-07	+	.	Parent=LTR_retrotransposon63;reading_frame=1;name=INT_crm
Super-Scaffold_100010	LTRdigest	protein_match	2510294	2510666	3.2e-07	+	.	Parent=LTR_retrotransposon63;reading_frame=1;name=INT_osvaldo
Super-Scaffold_100010	LTRdigest	protein_match	2510315	2510639	7.2e-15	+	.	Parent=LTR_retrotransposon63;reading_frame=1;name=INT_lentiviridae
Super-Scaffold_100010	LTRdigest	protein_match	2510327	2510552	1.2e-05	+	.	Parent=LTR_retrotransposon63;reading_frame=1;name=INT_b_clade
Super-Scaffold_100010	LTRdigest	protein_match	2510330	2510513	1.3e-08	+	.	Parent=LTR_retrotransposon63;reading_frame=1;name=INT_pyret
Super-Scaffold_100010	LTRdigest	protein_match	2510342	2510513	6.2e-06	+	.	Parent=LTR_retrotransposon63;reading_frame=1;name=INT_del
Super-Scaffold_100010	LTRdigest	protein_match	2510354	2510507	8.5e-06	+	.	Parent=LTR_retrotransposon63;reading_frame=1;name=INT_pyggy
Super-Scaffold_100010	LTRdigest	protein_match	2510357	2510513	2.2e-08	+	.	Parent=LTR_retrotransposon63;reading_frame=1;name=INT_v_clade
Super-Scaffold_100010	LTRdigest	protein_match	2512534	2512618	3e-06	+	.	Parent=LTR_retrotransposon63;reading_frame=0;name=ENV_gammaretroviridae
Super-Scaffold_100010	LTRdigest	RR_tract	2513004	2513015	.	+	.	Parent=LTR_retrotransposon63
Super-Scaffold_100010	LTRharvest	long_terminal_repeat	2513010	2513558	.	+	.	Parent=LTR_retrotransposon63
Super-Scaffold_100010	LTRharvest	target_site_duplication	2513559	2513563	.	+	.	Parent=repeat_region63
Super-Scaffold_100010	LTRharvest	repeat_region	2515113	2525224	.	+	.	ID=repeat_region64
Super-Scaffold_100010	LTRharvest	target_site_duplication	2515113	2515116	.	+	.	Parent=repeat_region64
Super-Scaffold_100010	LTRharvest	LTR_retrotransposon	2515117	2525220	.	+	.	ID=LTR_retrotransposon64;Parent=repeat_region64;ltr_similarity=88.89;seq_number=123
Super-Scaffold_100010	LTRharvest	long_terminal_repeat	2515117	2515225	.	+	.	Parent=LTR_retrotransposon64
Super-Scaffold_100010	LTRdigest	protein_match	2518886	2519111	3.2e-06	+	.	Parent=LTR_retrotransposon64;reading_frame=1;name=AP_gammaretroviridae
Super-Scaffold_100010	LTRdigest	protein_match	2519409	2519715	1.4e-45	+	.	Parent=LTR_retrotransposon64;reading_frame=2;name=RT_gammaretroviridae
Super-Scaffold_100010	LTRdigest	protein_match	2519418	2519685	1.2e-06	+	.	Parent=LTR_retrotransposon64;reading_frame=2;name=RT_spumaretroviridae
Super-Scaffold_100010	LTRdigest	protein_match	2519418	2519685	2.1e-31	+	.	Parent=LTR_retrotransposon64;reading_frame=2;name=RT_epsilonretroviridae
Super-Scaffold_100010	LTRdigest	protein_match	2519472	2519673	4.4e-09	+	.	Parent=LTR_retrotransposon64;reading_frame=2;name=RT_deltaretroviridae
Super-Scaffold_100010	LTRdigest	protein_match	2519726	2519936	1.3e-07	+	.	Parent=LTR_retrotransposon64;reading_frame=1;name=RT_deltaretroviridae
Super-Scaffold_100010	LTRdigest	protein_match	2519726	2520092	3.3e-18	+	.	Parent=LTR_retrotransposon64;reading_frame=1;name=RT_epsilonretroviridae
Super-Scaffold_100010	LTRdigest	protein_match	2519726	2520098	1.2e-30	+	.	Parent=LTR_retrotransposon64;reading_frame=1;name=RT_gammaretroviridae
Super-Scaffold_100010	LTRdigest	protein_match	2519924	2519990	1.7e-05	+	.	Parent=LTR_retrotransposon64;reading_frame=1;name=RT_caulimovirus
Super-Scaffold_100010	LTRdigest	protein_match	2520865	2521009	1.2e-23	+	.	Parent=LTR_retrotransposon64;reading_frame=0;name=RNaseH_gammaretroviridae
Super-Scaffold_100010	LTRdigest	protein_match	2520877	2521000	2.8e-15	+	.	Parent=LTR_retrotransposon64;reading_frame=0;name=RNaseH_epsilonretroviridae
Super-Scaffold_100010	LTRdigest	protein_match	2520986	2521127	2.3e-07	+	.	Parent=LTR_retrotransposon64;reading_frame=1;name=RNaseH_epsilonretroviridae
Super-Scaffold_100010	LTRdigest	protein_match	2520986	2521127	2e-11	+	.	Parent=LTR_retrotransposon64;reading_frame=1;name=RNaseH_gammaretroviridae
Super-Scaffold_100010	LTRdigest	RR_tract	2525087	2525097	.	+	.	Parent=LTR_retrotransposon64
Super-Scaffold_100010	LTRharvest	long_terminal_repeat	2525104	2525220	.	+	.	Parent=LTR_retrotransposon64
Super-Scaffold_100010	LTRharvest	target_site_duplication	2525221	2525224	.	+	.	Parent=repeat_region64
Super-Scaffold_100010	LTRharvest	repeat_region	2537150	2542840	.	-	.	ID=repeat_region65
Super-Scaffold_100010	LTRharvest	target_site_duplication	2537150	2537154	.	-	.	Parent=repeat_region65
Super-Scaffold_100010	LTRharvest	LTR_retrotransposon	2537155	2542835	.	-	.	ID=LTR_retrotransposon65;Parent=repeat_region65;ltr_similarity=90.59;seq_number=123
Super-Scaffold_100010	LTRharvest	long_terminal_repeat	2537155	2537348	.	-	.	Parent=LTR_retrotransposon65
Super-Scaffold_100010	LTRdigest	protein_match	2537348	2537510	5.2e-11	-	.	Parent=LTR_retrotransposon65;reading_frame=0;name=INT_gammaretroviridae
Super-Scaffold_100010	LTRdigest	protein_match	2537348	2537567	1.1e-33	-	.	Parent=LTR_retrotransposon65;reading_frame=0;name=INT_betaretroviridae
Super-Scaffold_100010	LTRdigest	RR_tract	2537352	2537360	.	-	.	Parent=LTR_retrotransposon65
Super-Scaffold_100010	LTRdigest	protein_match	2537369	2537561	7.5e-10	-	.	Parent=LTR_retrotransposon65;reading_frame=0;name=INT_alpharetroviridae
Super-Scaffold_100010	LTRdigest	protein_match	2537378	2537567	2.6e-15	-	.	Parent=LTR_retrotransposon65;reading_frame=0;name=INT_lentiviridae
Super-Scaffold_100010	LTRdigest	protein_match	2537381	2537567	3.6e-08	-	.	Parent=LTR_retrotransposon65;reading_frame=0;name=INT_deltaretroviridae
Super-Scaffold_100010	LTRdigest	protein_match	2537621	2537900	2.2e-13	-	.	Parent=LTR_retrotransposon65;reading_frame=0;name=RNaseH_betaretroviridae
Super-Scaffold_100010	LTRdigest	protein_match	2537627	2538002	3.6e-16	-	.	Parent=LTR_retrotransposon65;reading_frame=0;name=RNaseH_alpharetroviridae
Super-Scaffold_100010	LTRdigest	protein_match	2539317	2539785	2.7e-37	-	.	Parent=LTR_retrotransposon65;reading_frame=2;name=RT_lentiviridae
Super-Scaffold_100010	LTRdigest	protein_match	2539323	2539815	0	-	.	Parent=LTR_retrotransposon65;reading_frame=2;name=RT_betaretroviridae
Super-Scaffold_100010	LTRdigest	protein_match	2539329	2539815	0	-	.	Parent=LTR_retrotransposon65;reading_frame=2;name=RT_alpharetroviridae
Super-Scaffold_100010	LTRdigest	protein_match	2539371	2539785	1.2e-37	-	.	Parent=LTR_retrotransposon65;reading_frame=2;name=RT_deltaretroviridae
Super-Scaffold_100010	LTRdigest	protein_match	2539371	2539815	1.6e-23	-	.	Parent=LTR_retrotransposon65;reading_frame=2;name=RT_gammaretroviridae
Super-Scaffold_100010	LTRdigest	protein_match	2539386	2539626	3.7e-06	-	.	Parent=LTR_retrotransposon65;reading_frame=2;name=RT_badnavirus
Super-Scaffold_100010	LTRdigest	protein_match	2539386	2539815	2.2e-09	-	.	Parent=LTR_retrotransposon65;reading_frame=2;name=RT_17_6
Super-Scaffold_100010	LTRdigest	protein_match	2539467	2539815	7.6e-11	-	.	Parent=LTR_retrotransposon65;reading_frame=2;name=RT_spumaretroviridae
Super-Scaffold_100010	LTRdigest	protein_match	2539701	2539812	3.3e-15	-	.	Parent=LTR_retrotransposon65;reading_frame=2;name=RT_epsilonretroviridae
Super-Scaffold_100010	LTRdigest	protein_match	2539704	2539815	9.3e-07	-	.	Parent=LTR_retrotransposon65;reading_frame=2;name=RT_del
Super-Scaffold_100010	LTRdigest	protein_match	2539704	2539821	1.3e-05	-	.	Parent=LTR_retrotransposon65;reading_frame=2;name=RT_v_clade
Super-Scaffold_100010	LTRdigest	protein_match	2539967	2540207	1.6e-06	-	.	Parent=LTR_retrotransposon65;reading_frame=0;name=AP_lentiviridae
Super-Scaffold_100010	LTRdigest	protein_match	2539973	2540207	1.2e-08	-	.	Parent=LTR_retrotransposon65;reading_frame=0;name=AP_dtg_ilg_template
Super-Scaffold_100010	LTRdigest	protein_match	2540099	2540207	1.1e-10	-	.	Parent=LTR_retrotransposon65;reading_frame=0;name=AP_alpharetroviridae
Super-Scaffold_100010	LTRdigest	protein_match	2540111	2540207	5.2e-07	-	.	Parent=LTR_retrotransposon65;reading_frame=0;name=AP_betaretroviridae
Super-Scaffold_100010	LTRdigest	protein_match	2540350	2540638	8.8e-18	-	.	Parent=LTR_retrotransposon65;reading_frame=1;name=DUT_betaretroviridae
Super-Scaffold_100010	LTRdigest	protein_match	2540374	2540638	2.4e-05	-	.	Parent=LTR_retrotransposon65;reading_frame=1;name=DUT_caulimoviruses
Super-Scaffold_100010	LTRharvest	long_terminal_repeat	2542634	2542835	.	-	.	Parent=LTR_retrotransposon65
Super-Scaffold_100010	LTRharvest	target_site_duplication	2542836	2542840	.	-	.	Parent=repeat_region65
Super-Scaffold_100010	LTRharvest	repeat_region	2566959	2574371	.	-	.	ID=repeat_region66
Super-Scaffold_100010	LTRharvest	target_site_duplication	2566959	2566962	.	-	.	Parent=repeat_region66
Super-Scaffold_100010	LTRharvest	LTR_retrotransposon	2566963	2574367	.	-	.	ID=LTR_retrotransposon66;Parent=repeat_region66;ltr_similarity=93.07;seq_number=123
Super-Scaffold_100010	LTRharvest	long_terminal_repeat	2566963	2567554	.	-	.	Parent=LTR_retrotransposon66
Super-Scaffold_100010	LTRdigest	protein_match	2568275	2568407	6e-11	-	.	Parent=LTR_retrotransposon66;reading_frame=2;name=INT_gammaretroviridae
Super-Scaffold_100010	LTRdigest	protein_match	2568284	2568395	8.1e-07	-	.	Parent=LTR_retrotransposon66;reading_frame=2;name=INT_epsilonretroviridae
Super-Scaffold_100010	LTRdigest	protein_match	2569744	2569924	4.1e-17	-	.	Parent=LTR_retrotransposon66;reading_frame=0;name=RNaseH_epsilonretroviridae
Super-Scaffold_100010	LTRdigest	protein_match	2569744	2569924	3.9e-22	-	.	Parent=LTR_retrotransposon66;reading_frame=0;name=RNaseH_gammaretroviridae
Super-Scaffold_100010	LTRdigest	protein_match	2570003	2570132	3.4e-05	-	.	Parent=LTR_retrotransposon66;reading_frame=2;name=RNaseH_epsilonretroviridae
Super-Scaffold_100010	LTRdigest	protein_match	2570006	2570132	7.9e-19	-	.	Parent=LTR_retrotransposon66;reading_frame=2;name=RNaseH_gammaretroviridae
Super-Scaffold_100010	LTRdigest	protein_match	2570410	2570494	9.2e-06	-	.	Parent=LTR_retrotransposon66;reading_frame=0;name=RT_gammaretroviridae
Super-Scaffold_100010	LTRdigest	protein_match	2570466	2570667	9.2e-15	-	.	Parent=LTR_retrotransposon66;reading_frame=1;name=RT_gammaretroviridae
Super-Scaffold_100010	LTRdigest	protein_match	2570743	2570902	3.9e-07	-	.	Parent=LTR_retrotransposon66;reading_frame=0;name=RT_spumaretroviridae
Super-Scaffold_100010	LTRdigest	protein_match	2570749	2570908	1.7e-23	-	.	Parent=LTR_retrotransposon66;reading_frame=0;name=RT_gammaretroviridae
Super-Scaffold_100010	LTRdigest	protein_match	2570749	2570908	2.5e-07	-	.	Parent=LTR_retrotransposon66;reading_frame=0;name=RT_deltaretroviridae
Super-Scaffold_100010	LTRdigest	protein_match	2570749	2570911	1.3e-11	-	.	Parent=LTR_retrotransposon66;reading_frame=0;name=RT_epsilonretroviridae
Super-Scaffold_100010	LTRdigest	protein_match	2570752	2570911	1.2e-05	-	.	Parent=LTR_retrotransposon66;reading_frame=0;name=RT_betaretroviridae
Super-Scaffold_100010	LTRdigest	protein_match	2570909	2571107	2.8e-14	-	.	Parent=LTR_retrotransposon66;reading_frame=2;name=RT_gammaretroviridae
Super-Scaffold_100010	LTRdigest	protein_match	2570915	2571095	3.5e-11	-	.	Parent=LTR_retrotransposon66;reading_frame=2;name=RT_epsilonretroviridae
Super-Scaffold_100010	LTRdigest	protein_match	2571382	2571463	1.2e-05	-	.	Parent=LTR_retrotransposon66;reading_frame=0;name=AP_gammaretroviridae
Super-Scaffold_100010	LTRdigest	protein_match	2571382	2571463	4.1e-06	-	.	Parent=LTR_retrotransposon66;reading_frame=0;name=AP_retropepsins
Super-Scaffold_100010	LTRdigest	protein_match	2571770	2571845	8.7e-07	-	.	Parent=LTR_retrotransposon66;reading_frame=2;name=GAG_gammaretroviridae
Super-Scaffold_100010	LTRharvest	long_terminal_repeat	2573784	2574367	.	-	.	Parent=LTR_retrotransposon66
Super-Scaffold_100010	LTRharvest	target_site_duplication	2574368	2574371	.	-	.	Parent=repeat_region66
Super-Scaffold_100010	LTRharvest	repeat_region	3081326	3085573	.	-	.	ID=repeat_region67
Super-Scaffold_100010	LTRharvest	target_site_duplication	3081326	3081331	.	-	.	Parent=repeat_region67
Super-Scaffold_100010	LTRharvest	LTR_retrotransposon	3081332	3085567	.	-	.	ID=LTR_retrotransposon67;Parent=repeat_region67;ltr_similarity=97.59;seq_number=123
Super-Scaffold_100010	LTRharvest	long_terminal_repeat	3081332	3081826	.	-	.	Parent=LTR_retrotransposon67
Super-Scaffold_100010	LTRdigest	protein_match	3082321	3082417	4.5e-06	-	.	Parent=LTR_retrotransposon67;reading_frame=0;name=INT_alpharetroviridae
Super-Scaffold_100010	LTRdigest	protein_match	3082366	3082423	8.2e-07	-	.	Parent=LTR_retrotransposon67;reading_frame=0;name=INT_betaretroviridae
Super-Scaffold_100010	LTRdigest	protein_match	3082546	3082774	2.5e-09	-	.	Parent=LTR_retrotransposon67;reading_frame=0;name=RNaseH_betaretroviridae
Super-Scaffold_100010	LTRdigest	protein_match	3082561	3082771	2.3e-12	-	.	Parent=LTR_retrotransposon67;reading_frame=0;name=RNaseH_alpharetroviridae
Super-Scaffold_100010	LTRdigest	protein_match	3083323	3083575	7.5e-23	-	.	Parent=LTR_retrotransposon67;reading_frame=0;name=RT_betaretroviridae
Super-Scaffold_100010	LTRdigest	protein_match	3083341	3083575	3.9e-12	-	.	Parent=LTR_retrotransposon67;reading_frame=0;name=RT_lentiviridae
Super-Scaffold_100010	LTRdigest	protein_match	3083416	3083575	1.2e-05	-	.	Parent=LTR_retrotransposon67;reading_frame=0;name=RT_pyret
Super-Scaffold_100010	LTRharvest	long_terminal_repeat	3085071	3085567	.	-	.	Parent=LTR_retrotransposon67
Super-Scaffold_100010	LTRharvest	target_site_duplication	3085568	3085573	.	-	.	Parent=repeat_region67
Super-Scaffold_100010	LTRharvest	repeat_region	3095933	3103629	.	-	.	ID=repeat_region68
Super-Scaffold_100010	LTRharvest	target_site_duplication	3095933	3095936	.	-	.	Parent=repeat_region68
Super-Scaffold_100010	LTRharvest	LTR_retrotransposon	3095937	3103625	.	-	.	ID=LTR_retrotransposon68;Parent=repeat_region68;ltr_similarity=87.88;seq_number=123
Super-Scaffold_100010	LTRharvest	long_terminal_repeat	3095937	3096068	.	-	.	Parent=LTR_retrotransposon68
Super-Scaffold_100010	LTRdigest	RR_tract	3096077	3096086	.	-	.	Parent=LTR_retrotransposon68
Super-Scaffold_100010	LTRdigest	protein_match	3096362	3097073	4e-21	-	.	Parent=LTR_retrotransposon68;reading_frame=0;name=ENV_retroviridae
Super-Scaffold_100010	LTRdigest	protein_match	3096365	3096686	2.5e-06	-	.	Parent=LTR_retrotransposon68;reading_frame=0;name=ENV_D-type_betaretroviridae
Super-Scaffold_100010	LTRdigest	protein_match	3096365	3097049	2.5e-42	-	.	Parent=LTR_retrotransposon68;reading_frame=0;name=ENV_alpharetroviridae
Super-Scaffold_100010	LTRdigest	protein_match	3098324	3099041	0	-	.	Parent=LTR_retrotransposon68;reading_frame=0;name=INT_betaretroviridae
Super-Scaffold_100010	LTRdigest	protein_match	3098339	3098477	7.4e-06	-	.	Parent=LTR_retrotransposon68;reading_frame=0;name=INT_lentiviridae
Super-Scaffold_100010	LTRdigest	protein_match	3098540	3099041	1.8e-24	-	.	Parent=LTR_retrotransposon68;reading_frame=0;name=INT_lentiviridae
Super-Scaffold_100010	LTRdigest	protein_match	3098567	3099041	1.2e-21	-	.	Parent=LTR_retrotransposon68;reading_frame=0;name=INT_deltaretroviridae
Super-Scaffold_100010	LTRdigest	protein_match	3098570	3099020	5.1e-29	-	.	Parent=LTR_retrotransposon68;reading_frame=0;name=INT_gammaretroviridae
Super-Scaffold_100010	LTRdigest	protein_match	3098570	3099035	8.7e-31	-	.	Parent=LTR_retrotransposon68;reading_frame=0;name=INT_alpharetroviridae
Super-Scaffold_100010	LTRdigest	protein_match	3098677	3098875	3.6e-06	-	.	Parent=LTR_retrotransposon68;reading_frame=1;name=ORFX_betaretroviridae
Super-Scaffold_100010	LTRdigest	protein_match	3099095	3099386	3.3e-17	-	.	Parent=LTR_retrotransposon68;reading_frame=0;name=RNaseH_betaretroviridae
Super-Scaffold_100010	LTRdigest	protein_match	3099101	3099452	1.4e-14	-	.	Parent=LTR_retrotransposon68;reading_frame=0;name=RNaseH_alpharetroviridae
Super-Scaffold_100010	LTRdigest	protein_match	3100026	3100704	0	-	.	Parent=LTR_retrotransposon68;reading_frame=2;name=RT_betaretroviridae
Super-Scaffold_100010	LTRdigest	protein_match	3100026	3100704	0	-	.	Parent=LTR_retrotransposon68;reading_frame=2;name=RT_alpharetroviridae
Super-Scaffold_100010	LTRdigest	protein_match	3100047	3100674	2.1e-30	-	.	Parent=LTR_retrotransposon68;reading_frame=2;name=RT_lentiviridae
Super-Scaffold_100010	LTRdigest	protein_match	3100050	3100674	3.6e-31	-	.	Parent=LTR_retrotransposon68;reading_frame=2;name=RT_deltaretroviridae
Super-Scaffold_100010	LTRdigest	protein_match	3100260	3100704	2.7e-17	-	.	Parent=LTR_retrotransposon68;reading_frame=2;name=RT_gammaretroviridae
Super-Scaffold_100010	LTRdigest	protein_match	3100356	3100704	1.6e-08	-	.	Parent=LTR_retrotransposon68;reading_frame=2;name=RT_spumaretroviridae
Super-Scaffold_100010	LTRdigest	protein_match	3100590	3100701	1.6e-09	-	.	Parent=LTR_retrotransposon68;reading_frame=2;name=RT_epsilonretroviridae
Super-Scaffold_100010	LTRdigest	protein_match	3100978	3101095	6.2e-09	-	.	Parent=LTR_retrotransposon68;reading_frame=1;name=AP_alpharetroviridae
Super-Scaffold_100010	LTRdigest	protein_match	3101035	3101095	1.6e-06	-	.	Parent=LTR_retrotransposon68;reading_frame=1;name=AP_betaretroviridae
Super-Scaffold_100010	LTRdigest	protein_match	3101191	3101527	2.1e-20	-	.	Parent=LTR_retrotransposon68;reading_frame=1;name=DUT_betaretroviridae
Super-Scaffold_100010	LTRdigest	protein_match	3101263	3101527	4.7e-08	-	.	Parent=LTR_retrotransposon68;reading_frame=1;name=DUT_caulimoviruses
Super-Scaffold_100010	LTRharvest	long_terminal_repeat	3103501	3103625	.	-	.	Parent=LTR_retrotransposon68
Super-Scaffold_100010	LTRharvest	target_site_duplication	3103626	3103629	.	-	.	Parent=repeat_region68
Super-Scaffold_100013	LTRharvest	repeat_region	5400	9127	.	+	.	ID=repeat_region69
Super-Scaffold_100013	LTRharvest	target_site_duplication	5400	5405	.	+	.	Parent=repeat_region69
Super-Scaffold_100013	LTRharvest	LTR_retrotransposon	5406	9121	.	+	.	ID=LTR_retrotransposon69;Parent=repeat_region69;ltr_similarity=97.91;seq_number=13
Super-Scaffold_100013	LTRharvest	long_terminal_repeat	5406	5692	.	+	.	Parent=LTR_retrotransposon69
Super-Scaffold_100013	LTRdigest	protein_match	8169	8667	0	+	.	Parent=LTR_retrotransposon69;reading_frame=0;name=ENV_gammaretroviridae
Super-Scaffold_100013	LTRdigest	protein_match	8169	8667	0	+	.	Parent=LTR_retrotransposon69;reading_frame=0;name=ENV_D-type_betaretroviridae
Super-Scaffold_100013	LTRdigest	protein_match	8172	8664	2.8e-45	+	.	Parent=LTR_retrotransposon69;reading_frame=0;name=ENV_retroviridae
Super-Scaffold_100013	LTRdigest	protein_match	8187	8430	4.7e-17	+	.	Parent=LTR_retrotransposon69;reading_frame=0;name=ENV_deltaretroviridae
Super-Scaffold_100013	LTRdigest	RR_tract	8820	8834	.	+	.	Parent=LTR_retrotransposon69
Super-Scaffold_100013	LTRharvest	long_terminal_repeat	8835	9121	.	+	.	Parent=LTR_retrotransposon69
Super-Scaffold_100013	LTRharvest	target_site_duplication	9122	9127	.	+	.	Parent=repeat_region69
Super-Scaffold_100014	LTRharvest	repeat_region	238187	243236	.	+	.	ID=repeat_region70
Super-Scaffold_100014	LTRharvest	target_site_duplication	238187	238190	.	+	.	Parent=repeat_region70
Super-Scaffold_100014	LTRharvest	LTR_retrotransposon	238191	243232	.	+	.	ID=LTR_retrotransposon70;Parent=repeat_region70;ltr_similarity=97.38;seq_number=14
Super-Scaffold_100014	LTRharvest	long_terminal_repeat	238191	238610	.	+	.	Parent=LTR_retrotransposon70
Super-Scaffold_100014	LTRdigest	protein_match	241730	241808	1.7e-06	+	.	Parent=LTR_retrotransposon70;reading_frame=2;name=AP_gammaretroviridae
Super-Scaffold_100014	LTRdigest	RR_tract	242783	242791	.	+	.	Parent=LTR_retrotransposon70
Super-Scaffold_100014	LTRharvest	long_terminal_repeat	242814	243232	.	+	.	Parent=LTR_retrotransposon70
Super-Scaffold_100014	LTRharvest	target_site_duplication	243233	243236	.	+	.	Parent=repeat_region70
Super-Scaffold_100021	LTRharvest	repeat_region	3505473	3513228	.	+	.	ID=repeat_region71
Super-Scaffold_100021	LTRharvest	target_site_duplication	3505473	3505477	.	+	.	Parent=repeat_region71
Super-Scaffold_100021	LTRharvest	LTR_retrotransposon	3505478	3513223	.	+	.	ID=LTR_retrotransposon71;Parent=repeat_region71;ltr_similarity=97.53;seq_number=17
Super-Scaffold_100021	LTRharvest	long_terminal_repeat	3505478	3505842	.	+	.	Parent=LTR_retrotransposon71
Super-Scaffold_100021	LTRdigest	protein_match	3507749	3508013	7.9e-10	+	.	Parent=LTR_retrotransposon71;reading_frame=0;name=DUT_caulimoviruses
Super-Scaffold_100021	LTRdigest	protein_match	3507749	3508088	3.1e-22	+	.	Parent=LTR_retrotransposon71;reading_frame=0;name=DUT_betaretroviridae
Super-Scaffold_100021	LTRdigest	protein_match	3508181	3508241	3.8e-06	+	.	Parent=LTR_retrotransposon71;reading_frame=0;name=AP_betaretroviridae
Super-Scaffold_100021	LTRdigest	protein_match	3508181	3508301	1.5e-08	+	.	Parent=LTR_retrotransposon71;reading_frame=0;name=AP_alpharetroviridae
Super-Scaffold_100021	LTRdigest	protein_match	3508573	3508684	5.6e-06	+	.	Parent=LTR_retrotransposon71;reading_frame=2;name=RT_del
Super-Scaffold_100021	LTRdigest	protein_match	3508573	3509020	4.9e-12	+	.	Parent=LTR_retrotransposon71;reading_frame=2;name=RT_spumaretroviridae
Super-Scaffold_100021	LTRdigest	protein_match	3508573	3509092	1.2e-10	+	.	Parent=LTR_retrotransposon71;reading_frame=2;name=RT_17_6
Super-Scaffold_100021	LTRdigest	protein_match	3508573	3509251	0	+	.	Parent=LTR_retrotransposon71;reading_frame=2;name=RT_betaretroviridae
Super-Scaffold_100021	LTRdigest	protein_match	3508573	3509251	0	+	.	Parent=LTR_retrotransposon71;reading_frame=2;name=RT_alpharetroviridae
Super-Scaffold_100021	LTRdigest	protein_match	3508576	3508690	4e-16	+	.	Parent=LTR_retrotransposon71;reading_frame=2;name=RT_epsilonretroviridae
Super-Scaffold_100021	LTRdigest	protein_match	3508576	3509017	4.9e-24	+	.	Parent=LTR_retrotransposon71;reading_frame=2;name=RT_gammaretroviridae
Super-Scaffold_100021	LTRdigest	protein_match	3508603	3509002	2.5e-40	+	.	Parent=LTR_retrotransposon71;reading_frame=2;name=RT_lentiviridae
Super-Scaffold_100021	LTRdigest	protein_match	3508603	3509227	9.4e-41	+	.	Parent=LTR_retrotransposon71;reading_frame=2;name=RT_deltaretroviridae
Super-Scaffold_100021	LTRdigest	protein_match	3508762	3509008	5.8e-06	+	.	Parent=LTR_retrotransposon71;reading_frame=2;name=RT_micropia_mdg3
Super-Scaffold_100021	LTRdigest	protein_match	3508762	3509185	8.3e-10	+	.	Parent=LTR_retrotransposon71;reading_frame=2;name=RT_badnavirus
Super-Scaffold_100021	LTRdigest	protein_match	3508867	3509095	1.8e-06	+	.	Parent=LTR_retrotransposon71;reading_frame=2;name=RT_pyret
Super-Scaffold_100021	LTRdigest	protein_match	3509803	3510178	1.7e-17	+	.	Parent=LTR_retrotransposon71;reading_frame=2;name=RNaseH_alpharetroviridae
Super-Scaffold_100021	LTRdigest	protein_match	3509902	3510184	8.2e-13	+	.	Parent=LTR_retrotransposon71;reading_frame=2;name=RNaseH_betaretroviridae
Super-Scaffold_100021	LTRdigest	protein_match	3510238	3510715	1.8e-35	+	.	Parent=LTR_retrotransposon71;reading_frame=2;name=INT_alpharetroviridae
Super-Scaffold_100021	LTRdigest	protein_match	3510238	3510721	1.3e-25	+	.	Parent=LTR_retrotransposon71;reading_frame=2;name=INT_deltaretroviridae
Super-Scaffold_100021	LTRdigest	protein_match	3510238	3510745	1.9e-29	+	.	Parent=LTR_retrotransposon71;reading_frame=2;name=INT_lentiviridae
Super-Scaffold_100021	LTRdigest	protein_match	3510238	3510913	0	+	.	Parent=LTR_retrotransposon71;reading_frame=2;name=INT_betaretroviridae
Super-Scaffold_100021	LTRdigest	protein_match	3510259	3510715	1.2e-33	+	.	Parent=LTR_retrotransposon71;reading_frame=2;name=INT_gammaretroviridae
Super-Scaffold_100021	LTRdigest	protein_match	3510295	3510730	9.4e-11	+	.	Parent=LTR_retrotransposon71;reading_frame=2;name=INT_spumaretroviridae
Super-Scaffold_100021	LTRdigest	protein_match	3510526	3510730	2e-06	+	.	Parent=LTR_retrotransposon71;reading_frame=2;name=INT_b_clade
Super-Scaffold_100021	LTRdigest	protein_match	3510541	3510673	2.7e-06	+	.	Parent=LTR_retrotransposon71;reading_frame=2;name=INT_a_clade
Super-Scaffold_100021	LTRdigest	protein_match	3510547	3510790	8.3e-09	+	.	Parent=LTR_retrotransposon71;reading_frame=2;name=INT_17_6
Super-Scaffold_100021	LTRdigest	protein_match	3512057	3512783	1.7e-16	+	.	Parent=LTR_retrotransposon71;reading_frame=0;name=ENV_retroviridae
Super-Scaffold_100021	LTRdigest	protein_match	3512093	3512777	2.8e-45	+	.	Parent=LTR_retrotransposon71;reading_frame=0;name=ENV_alpharetroviridae
Super-Scaffold_100021	LTRdigest	protein_match	3512375	3512795	2.8e-05	+	.	Parent=LTR_retrotransposon71;reading_frame=0;name=ENV_gammaretroviridae
Super-Scaffold_100021	LTRdigest	protein_match	3512492	3512792	6.3e-08	+	.	Parent=LTR_retrotransposon71;reading_frame=0;name=ENV_deltaretroviridae
Super-Scaffold_100021	LTRdigest	RR_tract	3512841	3512859	.	+	.	Parent=LTR_retrotransposon71
Super-Scaffold_100021	LTRharvest	long_terminal_repeat	3512860	3513223	.	+	.	Parent=LTR_retrotransposon71
Super-Scaffold_100021	LTRharvest	target_site_duplication	3513224	3513228	.	+	.	Parent=repeat_region71
Super-Scaffold_100021	LTRharvest	repeat_region	4213551	4219859	.	+	.	ID=repeat_region72
Super-Scaffold_100021	LTRharvest	target_site_duplication	4213551	4213554	.	+	.	Parent=repeat_region72
Super-Scaffold_100021	LTRharvest	LTR_retrotransposon	4213555	4219855	.	+	.	ID=LTR_retrotransposon72;Parent=repeat_region72;ltr_similarity=93.98;seq_number=17
Super-Scaffold_100021	LTRharvest	long_terminal_repeat	4213555	4214019	.	+	.	Parent=LTR_retrotransposon72
Super-Scaffold_100021	LTRdigest	protein_match	4216594	4216741	1.8e-11	+	.	Parent=LTR_retrotransposon72;reading_frame=0;name=RT_epsilonretroviridae
Super-Scaffold_100021	LTRdigest	protein_match	4216600	4216714	8.6e-12	+	.	Parent=LTR_retrotransposon72;reading_frame=0;name=RT_reina
Super-Scaffold_100021	LTRdigest	protein_match	4216600	4217272	2.1e-32	+	.	Parent=LTR_retrotransposon72;reading_frame=0;name=RT_gammaretroviridae
Super-Scaffold_100021	LTRdigest	protein_match	4216600	4217272	2e-29	+	.	Parent=LTR_retrotransposon72;reading_frame=0;name=RT_17_6
Super-Scaffold_100021	LTRdigest	protein_match	4216600	4217275	4.8e-17	+	.	Parent=LTR_retrotransposon72;reading_frame=0;name=RT_micropia_mdg3
Super-Scaffold_100021	LTRdigest	protein_match	4216600	4217275	4.8e-36	+	.	Parent=LTR_retrotransposon72;reading_frame=0;name=RT_spumaretroviridae
Super-Scaffold_100021	LTRdigest	protein_match	4216600	4217275	4.7e-14	+	.	Parent=LTR_retrotransposon72;reading_frame=0;name=RT_cer2-3
Super-Scaffold_100021	LTRdigest	protein_match	4216603	4217275	2e-09	+	.	Parent=LTR_retrotransposon72;reading_frame=0;name=RT_osvaldo
Super-Scaffold_100021	LTRdigest	protein_match	4216603	4217275	5e-18	+	.	Parent=LTR_retrotransposon72;reading_frame=0;name=RT_gmr1
Super-Scaffold_100021	LTRdigest	protein_match	4216609	4216717	1.6e-07	+	.	Parent=LTR_retrotransposon72;reading_frame=0;name=RT_gypsy
Super-Scaffold_100021	LTRdigest	protein_match	4216618	4216714	4.6e-06	+	.	Parent=LTR_retrotransposon72;reading_frame=0;name=RT_betaretroviridae
Super-Scaffold_100021	LTRdigest	protein_match	4216618	4217272	7.1e-13	+	.	Parent=LTR_retrotransposon72;reading_frame=0;name=RT_del
Super-Scaffold_100021	LTRdigest	protein_match	4216627	4216864	7.4e-13	+	.	Parent=LTR_retrotransposon72;reading_frame=0;name=RT_deltaretroviridae
Super-Scaffold_100021	LTRdigest	protein_match	4216633	4216834	1.5e-09	+	.	Parent=LTR_retrotransposon72;reading_frame=0;name=RT_pyggy
Super-Scaffold_100021	LTRdigest	protein_match	4216660	4217299	1.4e-14	+	.	Parent=LTR_retrotransposon72;reading_frame=0;name=RT_badnavirus
Super-Scaffold_100021	LTRdigest	protein_match	4216777	4217275	3.3e-28	+	.	Parent=LTR_retrotransposon72;reading_frame=0;name=RT_epsilonretroviridae
Super-Scaffold_100021	LTRdigest	protein_match	4216795	4217131	7.9e-06	+	.	Parent=LTR_retrotransposon72;reading_frame=0;name=RT_alpharetroviridae
Super-Scaffold_100021	LTRdigest	protein_match	4216795	4217266	1.2e-10	+	.	Parent=LTR_retrotransposon72;reading_frame=0;name=RT_b_clade
Super-Scaffold_100021	LTRdigest	protein_match	4216984	4217272	3.3e-07	+	.	Parent=LTR_retrotransposon72;reading_frame=0;name=RT_maggy
Super-Scaffold_100021	LTRdigest	protein_match	4216984	4217275	5.3e-09	+	.	Parent=LTR_retrotransposon72;reading_frame=0;name=RT_pyret
Super-Scaffold_100021	LTRdigest	protein_match	4216984	4217275	8.7e-07	+	.	Parent=LTR_retrotransposon72;reading_frame=0;name=RT_v_clade
Super-Scaffold_100021	LTRdigest	protein_match	4216984	4217293	8.7e-08	+	.	Parent=LTR_retrotransposon72;reading_frame=0;name=RT_cavemovirus
Super-Scaffold_100021	LTRdigest	protein_match	4217497	4217581	4.2e-07	+	.	Parent=LTR_retrotransposon72;reading_frame=0;name=RNaseH_osvaldo
Super-Scaffold_100021	LTRdigest	protein_match	4218011	4218317	4.9e-08	+	.	Parent=LTR_retrotransposon72;reading_frame=1;name=RNaseH_spumaretroviridae
Super-Scaffold_100021	LTRdigest	protein_match	4218392	4218956	1.5e-20	+	.	Parent=LTR_retrotransposon72;reading_frame=1;name=INT_spumaretroviridae
Super-Scaffold_100021	LTRdigest	protein_match	4218467	4218911	2.5e-23	+	.	Parent=LTR_retrotransposon72;reading_frame=1;name=INT_gammaretroviridae
Super-Scaffold_100021	LTRdigest	protein_match	4218584	4218902	9.6e-26	+	.	Parent=LTR_retrotransposon72;reading_frame=1;name=INT_epsilonretroviridae
Super-Scaffold_100021	LTRdigest	protein_match	4218602	4218950	1.7e-07	+	.	Parent=LTR_retrotransposon72;reading_frame=1;name=INT_gmr1
Super-Scaffold_100021	LTRdigest	protein_match	4218626	4218929	6.1e-09	+	.	Parent=LTR_retrotransposon72;reading_frame=1;name=INT_b_clade
Super-Scaffold_100021	LTRdigest	protein_match	4218743	4218908	1.8e-06	+	.	Parent=LTR_retrotransposon72;reading_frame=1;name=INT_deltaretroviridae
Super-Scaffold_100021	LTRharvest	long_terminal_repeat	4219403	4219855	.	+	.	Parent=LTR_retrotransposon72
Super-Scaffold_100021	LTRharvest	target_site_duplication	4219856	4219859	.	+	.	Parent=repeat_region72
Super-Scaffold_100021	LTRharvest	repeat_region	5848334	5853938	.	-	.	ID=repeat_region73
Super-Scaffold_100021	LTRharvest	target_site_duplication	5848334	5848339	.	-	.	Parent=repeat_region73
Super-Scaffold_100021	LTRharvest	LTR_retrotransposon	5848340	5853932	.	-	.	ID=LTR_retrotransposon73;Parent=repeat_region73;ltr_similarity=86.64;seq_number=17
Super-Scaffold_100021	LTRharvest	long_terminal_repeat	5848340	5848555	.	-	.	Parent=LTR_retrotransposon73
Super-Scaffold_100021	LTRdigest	protein_match	5851034	5851115	3.3e-11	-	.	Parent=LTR_retrotransposon73;reading_frame=0;name=RT_epsilonretroviridae
Super-Scaffold_100021	LTRdigest	protein_match	5851034	5851271	5e-09	-	.	Parent=LTR_retrotransposon73;reading_frame=0;name=RT_gammaretroviridae
Super-Scaffold_100021	LTRdigest	protein_match	5851034	5851322	2.7e-07	-	.	Parent=LTR_retrotransposon73;reading_frame=0;name=RT_deltaretroviridae
Super-Scaffold_100021	LTRdigest	protein_match	5851034	5851322	1.1e-11	-	.	Parent=LTR_retrotransposon73;reading_frame=0;name=RT_spumaretroviridae
Super-Scaffold_100021	LTRharvest	long_terminal_repeat	5853701	5853932	.	-	.	Parent=LTR_retrotransposon73
Super-Scaffold_100021	LTRharvest	target_site_duplication	5853933	5853938	.	-	.	Parent=repeat_region73
Super-Scaffold_100021	LTRharvest	repeat_region	7728313	7734744	.	-	.	ID=repeat_region74
Super-Scaffold_100021	LTRharvest	target_site_duplication	7728313	7728316	.	-	.	Parent=repeat_region74
Super-Scaffold_100021	LTRharvest	LTR_retrotransposon	7728317	7734740	.	-	.	ID=LTR_retrotransposon74;Parent=repeat_region74;ltr_similarity=99.14;seq_number=17
Super-Scaffold_100021	LTRharvest	long_terminal_repeat	7728317	7728897	.	-	.	Parent=LTR_retrotransposon74
Super-Scaffold_100021	LTRdigest	protein_match	7729219	7729783	1.5e-20	-	.	Parent=LTR_retrotransposon74;reading_frame=1;name=INT_spumaretroviridae
Super-Scaffold_100021	LTRdigest	protein_match	7729225	7729573	1.8e-07	-	.	Parent=LTR_retrotransposon74;reading_frame=1;name=INT_gmr1
Super-Scaffold_100021	LTRdigest	protein_match	7729246	7729549	6.3e-09	-	.	Parent=LTR_retrotransposon74;reading_frame=1;name=INT_b_clade
Super-Scaffold_100021	LTRdigest	protein_match	7729264	7729708	2.6e-23	-	.	Parent=LTR_retrotransposon74;reading_frame=1;name=INT_gammaretroviridae
Super-Scaffold_100021	LTRdigest	protein_match	7729267	7729432	1.8e-06	-	.	Parent=LTR_retrotransposon74;reading_frame=1;name=INT_deltaretroviridae
Super-Scaffold_100021	LTRdigest	protein_match	7729273	7729591	9.8e-26	-	.	Parent=LTR_retrotransposon74;reading_frame=1;name=INT_epsilonretroviridae
Super-Scaffold_100021	LTRdigest	protein_match	7729858	7730164	4.6e-08	-	.	Parent=LTR_retrotransposon74;reading_frame=1;name=RNaseH_spumaretroviridae
Super-Scaffold_100021	LTRdigest	protein_match	7730599	7730683	4.3e-07	-	.	Parent=LTR_retrotransposon74;reading_frame=1;name=RNaseH_osvaldo
Super-Scaffold_100021	LTRdigest	protein_match	7730884	7731520	1.7e-18	-	.	Parent=LTR_retrotransposon74;reading_frame=1;name=RT_badnavirus
Super-Scaffold_100021	LTRdigest	protein_match	7730887	7731301	2.9e-08	-	.	Parent=LTR_retrotransposon74;reading_frame=1;name=RT_cavemovirus
Super-Scaffold_100021	LTRdigest	protein_match	7730905	7731196	5.4e-09	-	.	Parent=LTR_retrotransposon74;reading_frame=1;name=RT_pyret
Super-Scaffold_100021	LTRdigest	protein_match	7730905	7731196	8.9e-07	-	.	Parent=LTR_retrotransposon74;reading_frame=1;name=RT_v_clade
Super-Scaffold_100021	LTRdigest	protein_match	7730905	7731403	4.1e-36	-	.	Parent=LTR_retrotransposon74;reading_frame=1;name=RT_epsilonretroviridae
Super-Scaffold_100021	LTRdigest	protein_match	7730905	7731547	1.7e-15	-	.	Parent=LTR_retrotransposon74;reading_frame=1;name=RT_pyggy
Super-Scaffold_100021	LTRdigest	protein_match	7730905	7731577	4.6e-13	-	.	Parent=LTR_retrotransposon74;reading_frame=1;name=RT_osvaldo
Super-Scaffold_100021	LTRdigest	protein_match	7730905	7731577	1.7e-20	-	.	Parent=LTR_retrotransposon74;reading_frame=1;name=RT_gmr1
Super-Scaffold_100021	LTRdigest	protein_match	7730905	7731580	2.4e-22	-	.	Parent=LTR_retrotransposon74;reading_frame=1;name=RT_micropia_mdg3
Super-Scaffold_100021	LTRdigest	protein_match	7730905	7731580	2.6e-42	-	.	Parent=LTR_retrotransposon74;reading_frame=1;name=RT_spumaretroviridae
Super-Scaffold_100021	LTRdigest	protein_match	7730905	7731580	5.2e-19	-	.	Parent=LTR_retrotransposon74;reading_frame=1;name=RT_cer2-3
Super-Scaffold_100021	LTRdigest	protein_match	7730908	7731196	3.3e-07	-	.	Parent=LTR_retrotransposon74;reading_frame=1;name=RT_maggy
Super-Scaffold_100021	LTRdigest	protein_match	7730908	7731562	2.1e-16	-	.	Parent=LTR_retrotransposon74;reading_frame=1;name=RT_del
Super-Scaffold_100021	LTRdigest	protein_match	7730908	7731580	1.6e-37	-	.	Parent=LTR_retrotransposon74;reading_frame=1;name=RT_gammaretroviridae
Super-Scaffold_100021	LTRdigest	protein_match	7730908	7731580	7e-33	-	.	Parent=LTR_retrotransposon74;reading_frame=1;name=RT_17_6
Super-Scaffold_100021	LTRdigest	protein_match	7730914	7731394	3.3e-11	-	.	Parent=LTR_retrotransposon74;reading_frame=1;name=RT_b_clade
Super-Scaffold_100021	LTRdigest	protein_match	7731049	7731385	1.8e-10	-	.	Parent=LTR_retrotransposon74;reading_frame=1;name=RT_alpharetroviridae
Super-Scaffold_100021	LTRdigest	protein_match	7731049	7731553	6.6e-19	-	.	Parent=LTR_retrotransposon74;reading_frame=1;name=RT_deltaretroviridae
Super-Scaffold_100021	LTRdigest	protein_match	7731082	7731385	2e-10	-	.	Parent=LTR_retrotransposon74;reading_frame=1;name=RT_betaretroviridae
Super-Scaffold_100021	LTRdigest	protein_match	7731253	7731385	1.3e-07	-	.	Parent=LTR_retrotransposon74;reading_frame=1;name=RT_lentiviridae
Super-Scaffold_100021	LTRdigest	protein_match	7731253	7731571	2.3e-09	-	.	Parent=LTR_retrotransposon74;reading_frame=1;name=RT_gypsy
Super-Scaffold_100021	LTRdigest	protein_match	7731439	7731586	1.8e-11	-	.	Parent=LTR_retrotransposon74;reading_frame=1;name=RT_epsilonretroviridae
Super-Scaffold_100021	LTRdigest	protein_match	7731466	7731562	4.5e-06	-	.	Parent=LTR_retrotransposon74;reading_frame=1;name=RT_betaretroviridae
Super-Scaffold_100021	LTRdigest	protein_match	7731466	7731580	8.3e-12	-	.	Parent=LTR_retrotransposon74;reading_frame=1;name=RT_reina
Super-Scaffold_100021	LTRharvest	long_terminal_repeat	7734163	7734740	.	-	.	Parent=LTR_retrotransposon74
Super-Scaffold_100021	LTRharvest	target_site_duplication	7734741	7734744	.	-	.	Parent=repeat_region74
Super-Scaffold_100021	LTRharvest	repeat_region	10174458	10178327	.	-	.	ID=repeat_region75
Super-Scaffold_100021	LTRharvest	target_site_duplication	10174458	10174463	.	-	.	Parent=repeat_region75
Super-Scaffold_100021	LTRharvest	LTR_retrotransposon	10174464	10178321	.	-	.	ID=LTR_retrotransposon75;Parent=repeat_region75;ltr_similarity=96.71;seq_number=17
Super-Scaffold_100021	LTRharvest	long_terminal_repeat	10174464	10174705	.	-	.	Parent=LTR_retrotransposon75
Super-Scaffold_100021	LTRdigest	protein_match	10174880	10174970	1.2e-05	-	.	Parent=LTR_retrotransposon75;reading_frame=0;name=ENV_gammaretroviridae
Super-Scaffold_100021	LTRharvest	long_terminal_repeat	10178079	10178321	.	-	.	Parent=LTR_retrotransposon75
Super-Scaffold_100021	LTRharvest	target_site_duplication	10178322	10178327	.	-	.	Parent=repeat_region75
Super-Scaffold_100021	LTRharvest	repeat_region	18049024	18051197	.	-	.	ID=repeat_region76
Super-Scaffold_100021	LTRharvest	target_site_duplication	18049024	18049027	.	-	.	Parent=repeat_region76
Super-Scaffold_100021	LTRharvest	LTR_retrotransposon	18049028	18051193	.	-	.	ID=LTR_retrotransposon76;Parent=repeat_region76;ltr_similarity=92.09;seq_number=17
Super-Scaffold_100021	LTRharvest	long_terminal_repeat	18049028	18049166	.	-	.	Parent=LTR_retrotransposon76
Super-Scaffold_100021	LTRdigest	protein_match	18049319	18049409	6.9e-07	-	.	Parent=LTR_retrotransposon76;reading_frame=2;name=ENV_gammaretroviridae
Super-Scaffold_100021	LTRharvest	long_terminal_repeat	18051058	18051193	.	-	.	Parent=LTR_retrotransposon76
Super-Scaffold_100021	LTRharvest	target_site_duplication	18051194	18051197	.	-	.	Parent=repeat_region76
Super-Scaffold_100021	LTRharvest	repeat_region	18463487	18467381	.	+	.	ID=repeat_region77
Super-Scaffold_100021	LTRharvest	target_site_duplication	18463487	18463492	.	+	.	Parent=repeat_region77
Super-Scaffold_100021	LTRharvest	LTR_retrotransposon	18463493	18467375	.	+	.	ID=LTR_retrotransposon77;Parent=repeat_region77;ltr_similarity=99.59;seq_number=17
Super-Scaffold_100021	LTRharvest	long_terminal_repeat	18463493	18463734	.	+	.	Parent=LTR_retrotransposon77
Super-Scaffold_100021	LTRdigest	protein_match	18466867	18466960	2.3e-07	+	.	Parent=LTR_retrotransposon77;reading_frame=2;name=ENV_gammaretroviridae
Super-Scaffold_100021	LTRdigest	RR_tract	18467120	18467133	.	+	.	Parent=LTR_retrotransposon77
Super-Scaffold_100021	LTRharvest	long_terminal_repeat	18467134	18467375	.	+	.	Parent=LTR_retrotransposon77
Super-Scaffold_100021	LTRharvest	target_site_duplication	18467376	18467381	.	+	.	Parent=repeat_region77
Super-Scaffold_100021	LTRharvest	repeat_region	19678516	19687592	.	-	.	ID=repeat_region78
Super-Scaffold_100021	LTRharvest	target_site_duplication	19678516	19678520	.	-	.	Parent=repeat_region78
Super-Scaffold_100021	LTRharvest	LTR_retrotransposon	19678521	19687587	.	-	.	ID=LTR_retrotransposon78;Parent=repeat_region78;ltr_similarity=99.80;seq_number=17
Super-Scaffold_100021	LTRharvest	long_terminal_repeat	19678521	19679019	.	-	.	Parent=LTR_retrotransposon78
Super-Scaffold_100021	LTRdigest	protein_match	19679180	19680170	0	-	.	Parent=LTR_retrotransposon78;reading_frame=1;name=ENV_D-type_betaretroviridae
Super-Scaffold_100021	LTRdigest	protein_match	19679198	19680155	0	-	.	Parent=LTR_retrotransposon78;reading_frame=1;name=ENV_gammaretroviridae
Super-Scaffold_100021	LTRdigest	protein_match	19679204	19680134	0	-	.	Parent=LTR_retrotransposon78;reading_frame=1;name=ENV_retroviridae
Super-Scaffold_100021	LTRdigest	protein_match	19679396	19679642	8.3e-16	-	.	Parent=LTR_retrotransposon78;reading_frame=1;name=ENV_deltaretroviridae
Super-Scaffold_100021	LTRdigest	protein_match	19681803	19682727	0	-	.	Parent=LTR_retrotransposon78;reading_frame=0;name=INT_gammaretroviridae
Super-Scaffold_100021	LTRdigest	protein_match	19682088	19682661	1.2e-35	-	.	Parent=LTR_retrotransposon78;reading_frame=0;name=INT_spumaretroviridae
Super-Scaffold_100021	LTRdigest	protein_match	19682091	19682652	2.4e-19	-	.	Parent=LTR_retrotransposon78;reading_frame=0;name=INT_osvaldo
Super-Scaffold_100021	LTRdigest	protein_match	19682097	19682646	0	-	.	Parent=LTR_retrotransposon78;reading_frame=0;name=INT_epsilonretroviridae
Super-Scaffold_100021	LTRdigest	protein_match	19682100	19682505	9.4e-24	-	.	Parent=LTR_retrotransposon78;reading_frame=0;name=INT_tat
Super-Scaffold_100021	LTRdigest	protein_match	19682100	19682724	1.7e-12	-	.	Parent=LTR_retrotransposon78;reading_frame=0;name=INT_crm
Super-Scaffold_100021	LTRdigest	protein_match	19682103	19682502	1e-18	-	.	Parent=LTR_retrotransposon78;reading_frame=0;name=INT_athila
Super-Scaffold_100021	LTRdigest	protein_match	19682103	19682505	2.9e-07	-	.	Parent=LTR_retrotransposon78;reading_frame=0;name=INT_micropia_mdg3
Super-Scaffold_100021	LTRdigest	protein_match	19682103	19682505	5e-22	-	.	Parent=LTR_retrotransposon78;reading_frame=0;name=INT_csrn1
Super-Scaffold_100021	LTRdigest	protein_match	19682103	19682661	4e-35	-	.	Parent=LTR_retrotransposon78;reading_frame=0;name=INT_gmr1
Super-Scaffold_100021	LTRdigest	protein_match	19682172	19682502	8.3e-07	-	.	Parent=LTR_retrotransposon78;reading_frame=0;name=INT_cer2_3
Super-Scaffold_100021	LTRdigest	protein_match	19682211	19682445	4.1e-15	-	.	Parent=LTR_retrotransposon78;reading_frame=0;name=INT_deltaretroviridae
Super-Scaffold_100021	LTRdigest	protein_match	19682211	19682448	1.1e-12	-	.	Parent=LTR_retrotransposon78;reading_frame=0;name=INT_lentiviridae
Super-Scaffold_100021	LTRdigest	protein_match	19682214	19682544	1.2e-06	-	.	Parent=LTR_retrotransposon78;reading_frame=0;name=INT_betaretroviridae
Super-Scaffold_100021	LTRdigest	protein_match	19682217	19682661	2.1e-18	-	.	Parent=LTR_retrotransposon78;reading_frame=0;name=INT_b_clade
Super-Scaffold_100021	LTRdigest	protein_match	19682223	19682658	3.8e-07	-	.	Parent=LTR_retrotransposon78;reading_frame=0;name=INT_TF
Super-Scaffold_100021	LTRdigest	protein_match	19682238	19682541	1.8e-10	-	.	Parent=LTR_retrotransposon78;reading_frame=0;name=INT_pyggy
Super-Scaffold_100021	LTRdigest	protein_match	19682244	19682412	1.2e-11	-	.	Parent=LTR_retrotransposon78;reading_frame=0;name=INT_del
Super-Scaffold_100021	LTRdigest	protein_match	19682244	19682418	1.9e-08	-	.	Parent=LTR_retrotransposon78;reading_frame=0;name=INT_pyret
Super-Scaffold_100021	LTRdigest	protein_match	19682250	19682502	1.8e-07	-	.	Parent=LTR_retrotransposon78;reading_frame=0;name=INT_412_mdg1
Super-Scaffold_100021	LTRdigest	protein_match	19682961	19683369	6.4e-32	-	.	Parent=LTR_retrotransposon78;reading_frame=0;name=RNaseH_epsilonretroviridae
Super-Scaffold_100021	LTRdigest	protein_match	19682961	19683381	0	-	.	Parent=LTR_retrotransposon78;reading_frame=0;name=RNaseH_gammaretroviridae
Super-Scaffold_100021	LTRdigest	protein_match	19682964	19683312	3.1e-08	-	.	Parent=LTR_retrotransposon78;reading_frame=0;name=RNaseH_spumaretroviridae
Super-Scaffold_100021	LTRdigest	protein_match	19683945	19684791	6.5e-19	-	.	Parent=LTR_retrotransposon78;reading_frame=0;name=RT_badnavirus
Super-Scaffold_100021	LTRdigest	protein_match	19683987	19684170	7.7e-09	-	.	Parent=LTR_retrotransposon78;reading_frame=0;name=RT_galadriel
Super-Scaffold_100021	LTRdigest	protein_match	19683987	19684173	5.8e-16	-	.	Parent=LTR_retrotransposon78;reading_frame=0;name=RT_osvaldo
Super-Scaffold_100021	LTRdigest	protein_match	19683987	19684380	1.4e-09	-	.	Parent=LTR_retrotransposon78;reading_frame=0;name=RT_maggy
Super-Scaffold_100021	LTRdigest	protein_match	19683987	19684380	5.8e-16	-	.	Parent=LTR_retrotransposon78;reading_frame=0;name=RT_v_clade
Super-Scaffold_100021	LTRdigest	protein_match	19683987	19684662	4.1e-15	-	.	Parent=LTR_retrotransposon78;reading_frame=0;name=RT_pyggy
Super-Scaffold_100021	LTRdigest	protein_match	19683987	19684662	1.1e-28	-	.	Parent=LTR_retrotransposon78;reading_frame=0;name=RT_cer2-3
Super-Scaffold_100021	LTRdigest	protein_match	19683987	19684671	1.9e-20	-	.	Parent=LTR_retrotransposon78;reading_frame=0;name=RT_pyret
Super-Scaffold_100021	LTRdigest	protein_match	19683987	19684671	1.4e-19	-	.	Parent=LTR_retrotransposon78;reading_frame=0;name=RT_micropia_mdg3
Super-Scaffold_100021	LTRdigest	protein_match	19683987	19684683	6.1e-25	-	.	Parent=LTR_retrotransposon78;reading_frame=0;name=RT_gmr1
Super-Scaffold_100021	LTRdigest	protein_match	19683987	19684683	0	-	.	Parent=LTR_retrotransposon78;reading_frame=0;name=RT_epsilonretroviridae
Super-Scaffold_100021	LTRdigest	protein_match	19683987	19684686	2.1e-31	-	.	Parent=LTR_retrotransposon78;reading_frame=0;name=RT_spumaretroviridae
Super-Scaffold_100021	LTRdigest	protein_match	19683987	19684689	5.7e-30	-	.	Parent=LTR_retrotransposon78;reading_frame=0;name=RT_del
Super-Scaffold_100021	LTRdigest	protein_match	19683987	19684689	5.9e-16	-	.	Parent=LTR_retrotransposon78;reading_frame=0;name=RT_crm
Super-Scaffold_100021	LTRdigest	protein_match	19683990	19684188	2.4e-12	-	.	Parent=LTR_retrotransposon78;reading_frame=0;name=RT_gypsy
Super-Scaffold_100021	LTRdigest	protein_match	19683990	19684272	3.9e-14	-	.	Parent=LTR_retrotransposon78;reading_frame=0;name=RT_reina
Super-Scaffold_100021	LTRdigest	protein_match	19683990	19684683	5.5e-13	-	.	Parent=LTR_retrotransposon78;reading_frame=0;name=RT_412_mdg1
Super-Scaffold_100021	LTRdigest	protein_match	19683990	19684686	1.7e-28	-	.	Parent=LTR_retrotransposon78;reading_frame=0;name=RT_17_6
Super-Scaffold_100021	LTRdigest	protein_match	19683990	19684689	0	-	.	Parent=LTR_retrotransposon78;reading_frame=0;name=RT_gammaretroviridae
Super-Scaffold_100021	LTRdigest	protein_match	19683999	19684290	4.8e-07	-	.	Parent=LTR_retrotransposon78;reading_frame=0;name=RT_TF
Super-Scaffold_100021	LTRdigest	protein_match	19684017	19684299	7.8e-09	-	.	Parent=LTR_retrotransposon78;reading_frame=0;name=RT_b_clade
Super-Scaffold_100021	LTRdigest	protein_match	19684023	19684278	2.7e-07	-	.	Parent=LTR_retrotransposon78;reading_frame=0;name=RT_a_clade
Super-Scaffold_100021	LTRdigest	protein_match	19684119	19684497	1.5e-15	-	.	Parent=LTR_retrotransposon78;reading_frame=0;name=RT_betaretroviridae
Super-Scaffold_100021	LTRdigest	protein_match	19684128	19684683	9.7e-24	-	.	Parent=LTR_retrotransposon78;reading_frame=0;name=RT_alpharetroviridae
Super-Scaffold_100021	LTRdigest	protein_match	19684131	19684497	4.3e-24	-	.	Parent=LTR_retrotransposon78;reading_frame=0;name=RT_deltaretroviridae
Super-Scaffold_100021	LTRdigest	protein_match	19684257	19684386	6.6e-08	-	.	Parent=LTR_retrotransposon78;reading_frame=0;name=RT_lentiviridae
Super-Scaffold_100021	LTRdigest	protein_match	19684578	19684680	1.9e-07	-	.	Parent=LTR_retrotransposon78;reading_frame=0;name=RT_deltaretroviridae
Super-Scaffold_100021	LTRdigest	protein_match	19684578	19684692	8.9e-10	-	.	Parent=LTR_retrotransposon78;reading_frame=0;name=RT_betaretroviridae
Super-Scaffold_100021	LTRdigest	protein_match	19685290	19685335	3.2e-07	-	.	Parent=LTR_retrotransposon78;reading_frame=2;name=GAG_tork
Super-Scaffold_100021	LTRdigest	protein_match	19685290	19685845	5.5e-24	-	.	Parent=LTR_retrotransposon78;reading_frame=2;name=GAG_gammaretroviridae
Super-Scaffold_100021	LTRharvest	long_terminal_repeat	19687089	19687587	.	-	.	Parent=LTR_retrotransposon78
Super-Scaffold_100021	LTRharvest	target_site_duplication	19687588	19687592	.	-	.	Parent=repeat_region78
Super-Scaffold_100021	LTRharvest	repeat_region	21125801	21129735	.	+	.	ID=repeat_region79
Super-Scaffold_100021	LTRharvest	target_site_duplication	21125801	21125805	.	+	.	Parent=repeat_region79
Super-Scaffold_100021	LTRharvest	LTR_retrotransposon	21125806	21129730	.	+	.	ID=LTR_retrotransposon79;Parent=repeat_region79;ltr_similarity=97.94;seq_number=17
Super-Scaffold_100021	LTRharvest	long_terminal_repeat	21125806	21126048	.	+	.	Parent=LTR_retrotransposon79
Super-Scaffold_100021	LTRdigest	protein_match	21129213	21129306	2.1e-06	+	.	Parent=LTR_retrotransposon79;reading_frame=2;name=ENV_gammaretroviridae
Super-Scaffold_100021	LTRdigest	RR_tract	21129474	21129487	.	+	.	Parent=LTR_retrotransposon79
Super-Scaffold_100021	LTRharvest	long_terminal_repeat	21129488	21129730	.	+	.	Parent=LTR_retrotransposon79
Super-Scaffold_100021	LTRharvest	target_site_duplication	21129731	21129735	.	+	.	Parent=repeat_region79
Super-Scaffold_100021	LTRharvest	repeat_region	21632550	21638971	.	+	.	ID=repeat_region80
Super-Scaffold_100021	LTRharvest	target_site_duplication	21632550	21632554	.	+	.	Parent=repeat_region80
Super-Scaffold_100021	LTRharvest	LTR_retrotransposon	21632555	21638966	.	+	.	ID=LTR_retrotransposon80;Parent=repeat_region80;ltr_similarity=98.77;seq_number=17
Super-Scaffold_100021	LTRharvest	long_terminal_repeat	21632555	21633125	.	+	.	Parent=LTR_retrotransposon80
Super-Scaffold_100021	LTRdigest	protein_match	21635703	21635850	1.8e-11	+	.	Parent=LTR_retrotransposon80;reading_frame=1;name=RT_epsilonretroviridae
Super-Scaffold_100021	LTRdigest	protein_match	21635709	21635823	8.8e-12	+	.	Parent=LTR_retrotransposon80;reading_frame=1;name=RT_reina
Super-Scaffold_100021	LTRdigest	protein_match	21635709	21636381	4.5e-31	+	.	Parent=LTR_retrotransposon80;reading_frame=1;name=RT_gammaretroviridae
Super-Scaffold_100021	LTRdigest	protein_match	21635709	21636381	8.8e-29	+	.	Parent=LTR_retrotransposon80;reading_frame=1;name=RT_17_6
Super-Scaffold_100021	LTRdigest	protein_match	21635709	21636384	2.5e-17	+	.	Parent=LTR_retrotransposon80;reading_frame=1;name=RT_micropia_mdg3
Super-Scaffold_100021	LTRdigest	protein_match	21635709	21636384	1.1e-34	+	.	Parent=LTR_retrotransposon80;reading_frame=1;name=RT_spumaretroviridae
Super-Scaffold_100021	LTRdigest	protein_match	21635709	21636384	1.5e-14	+	.	Parent=LTR_retrotransposon80;reading_frame=1;name=RT_cer2-3
Super-Scaffold_100021	LTRdigest	protein_match	21635712	21636384	2.7e-08	+	.	Parent=LTR_retrotransposon80;reading_frame=1;name=RT_osvaldo
Super-Scaffold_100021	LTRdigest	protein_match	21635712	21636384	1.7e-18	+	.	Parent=LTR_retrotransposon80;reading_frame=1;name=RT_gmr1
Super-Scaffold_100021	LTRdigest	protein_match	21635718	21635826	1.6e-07	+	.	Parent=LTR_retrotransposon80;reading_frame=1;name=RT_gypsy
Super-Scaffold_100021	LTRdigest	protein_match	21635727	21635823	4.6e-06	+	.	Parent=LTR_retrotransposon80;reading_frame=1;name=RT_betaretroviridae
Super-Scaffold_100021	LTRdigest	protein_match	21635727	21636381	1.3e-12	+	.	Parent=LTR_retrotransposon80;reading_frame=1;name=RT_del
Super-Scaffold_100021	LTRdigest	protein_match	21635736	21635973	7.5e-13	+	.	Parent=LTR_retrotransposon80;reading_frame=1;name=RT_deltaretroviridae
Super-Scaffold_100021	LTRdigest	protein_match	21635742	21635943	1.6e-09	+	.	Parent=LTR_retrotransposon80;reading_frame=1;name=RT_pyggy
Super-Scaffold_100021	LTRdigest	protein_match	21635769	21636408	4.6e-15	+	.	Parent=LTR_retrotransposon80;reading_frame=1;name=RT_badnavirus
Super-Scaffold_100021	LTRdigest	protein_match	21635886	21636384	8.7e-27	+	.	Parent=LTR_retrotransposon80;reading_frame=1;name=RT_epsilonretroviridae
Super-Scaffold_100021	LTRdigest	protein_match	21635904	21636375	2.7e-08	+	.	Parent=LTR_retrotransposon80;reading_frame=1;name=RT_b_clade
Super-Scaffold_100021	LTRdigest	protein_match	21636093	21636381	2.4e-07	+	.	Parent=LTR_retrotransposon80;reading_frame=1;name=RT_maggy
Super-Scaffold_100021	LTRdigest	protein_match	21636093	21636384	2.2e-09	+	.	Parent=LTR_retrotransposon80;reading_frame=1;name=RT_pyret
Super-Scaffold_100021	LTRdigest	protein_match	21636093	21636384	4.4e-06	+	.	Parent=LTR_retrotransposon80;reading_frame=1;name=RT_v_clade
Super-Scaffold_100021	LTRdigest	protein_match	21636093	21636402	2.8e-08	+	.	Parent=LTR_retrotransposon80;reading_frame=1;name=RT_cavemovirus
Super-Scaffold_100021	LTRdigest	protein_match	21636606	21636690	4.3e-07	+	.	Parent=LTR_retrotransposon80;reading_frame=1;name=RNaseH_osvaldo
Super-Scaffold_100021	LTRdigest	protein_match	21637125	21637428	1.1e-07	+	.	Parent=LTR_retrotransposon80;reading_frame=1;name=RNaseH_spumaretroviridae
Super-Scaffold_100021	LTRdigest	protein_match	21637506	21638070	1e-17	+	.	Parent=LTR_retrotransposon80;reading_frame=1;name=INT_spumaretroviridae
Super-Scaffold_100021	LTRdigest	protein_match	21637584	21638025	1.2e-17	+	.	Parent=LTR_retrotransposon80;reading_frame=1;name=INT_gammaretroviridae
Super-Scaffold_100021	LTRdigest	protein_match	21637698	21638016	5.6e-21	+	.	Parent=LTR_retrotransposon80;reading_frame=1;name=INT_epsilonretroviridae
Super-Scaffold_100021	LTRdigest	protein_match	21637740	21638043	1.1e-06	+	.	Parent=LTR_retrotransposon80;reading_frame=1;name=INT_b_clade
Super-Scaffold_100021	LTRdigest	protein_match	21637857	21638022	2e-06	+	.	Parent=LTR_retrotransposon80;reading_frame=1;name=INT_deltaretroviridae
Super-Scaffold_100021	LTRharvest	long_terminal_repeat	21638396	21638966	.	+	.	Parent=LTR_retrotransposon80
Super-Scaffold_100021	LTRharvest	target_site_duplication	21638967	21638971	.	+	.	Parent=repeat_region80
Super-Scaffold_100021	LTRharvest	repeat_region	40551521	40559427	.	+	.	ID=repeat_region81
Super-Scaffold_100021	LTRharvest	target_site_duplication	40551521	40551526	.	+	.	Parent=repeat_region81
Super-Scaffold_100021	LTRharvest	LTR_retrotransposon	40551527	40559421	.	+	.	ID=LTR_retrotransposon81;Parent=repeat_region81;ltr_similarity=98.52;seq_number=17
Super-Scaffold_100021	LTRharvest	long_terminal_repeat	40551527	40552201	.	+	.	Parent=LTR_retrotransposon81
Super-Scaffold_100021	LTRdigest	protein_match	40554808	40555555	1.2e-33	+	.	Parent=LTR_retrotransposon81;reading_frame=2;name=GAG_betaretroviridae
Super-Scaffold_100021	LTRdigest	protein_match	40555099	40555483	7.1e-23	+	.	Parent=LTR_retrotransposon81;reading_frame=2;name=GAG_lentiviridae
Super-Scaffold_100021	LTRdigest	protein_match	40555102	40555252	2.9e-08	+	.	Parent=LTR_retrotransposon81;reading_frame=2;name=GAG_deltaretroviridae
Super-Scaffold_100021	LTRdigest	protein_match	40556202	40556442	2.7e-13	+	.	Parent=LTR_retrotransposon81;reading_frame=1;name=AP_betaretroviridae
Super-Scaffold_100021	LTRdigest	protein_match	40556205	40556442	8.6e-07	+	.	Parent=LTR_retrotransposon81;reading_frame=1;name=AP_alpharetroviridae
Super-Scaffold_100021	LTRdigest	protein_match	40556505	40556589	3.9e-13	+	.	Parent=LTR_retrotransposon81;reading_frame=1;name=RNaseH_betaretroviridae
Super-Scaffold_100021	LTRdigest	protein_match	40556640	40557129	5.6e-36	+	.	Parent=LTR_retrotransposon81;reading_frame=1;name=INT_deltaretroviridae
Super-Scaffold_100021	LTRdigest	protein_match	40556640	40557294	0	+	.	Parent=LTR_retrotransposon81;reading_frame=1;name=INT_betaretroviridae
Super-Scaffold_100021	LTRdigest	protein_match	40556640	40557297	4.2e-45	+	.	Parent=LTR_retrotransposon81;reading_frame=1;name=INT_alpharetroviridae
Super-Scaffold_100021	LTRdigest	protein_match	40556649	40557129	8.2e-26	+	.	Parent=LTR_retrotransposon81;reading_frame=1;name=INT_lentiviridae
Super-Scaffold_100021	LTRdigest	protein_match	40556691	40557123	1.7e-27	+	.	Parent=LTR_retrotransposon81;reading_frame=1;name=INT_gammaretroviridae
Super-Scaffold_100021	LTRdigest	protein_match	40556937	40557111	1e-07	+	.	Parent=LTR_retrotransposon81;reading_frame=1;name=INT_17_6
Super-Scaffold_100021	LTRdigest	protein_match	40556958	40557117	1.1e-05	+	.	Parent=LTR_retrotransposon81;reading_frame=1;name=INT_epsilonretroviridae
Super-Scaffold_100021	LTRdigest	protein_match	40557335	40557413	7.4e-05	+	.	Parent=LTR_retrotransposon81;reading_frame=0;name=INT_alpharetroviridae
Super-Scaffold_100021	LTRdigest	protein_match	40558005	40558545	6.4e-36	+	.	Parent=LTR_retrotransposon81;reading_frame=1;name=ENV_alpharetroviridae
Super-Scaffold_100021	LTRdigest	RR_tract	40558736	40558747	.	+	.	Parent=LTR_retrotransposon81
Super-Scaffold_100021	LTRharvest	long_terminal_repeat	40558748	40559421	.	+	.	Parent=LTR_retrotransposon81
Super-Scaffold_100021	LTRharvest	target_site_duplication	40559422	40559427	.	+	.	Parent=repeat_region81
Super-Scaffold_100021	LTRharvest	repeat_region	40572370	40575396	.	-	.	ID=repeat_region82
Super-Scaffold_100021	LTRharvest	target_site_duplication	40572370	40572373	.	-	.	Parent=repeat_region82
Super-Scaffold_100021	LTRharvest	LTR_retrotransposon	40572374	40575392	.	-	.	ID=LTR_retrotransposon82;Parent=repeat_region82;ltr_similarity=89.56;seq_number=17
Super-Scaffold_100021	LTRharvest	long_terminal_repeat	40572374	40572670	.	-	.	Parent=LTR_retrotransposon82
Super-Scaffold_100021	LTRdigest	protein_match	40573782	40574310	3.6e-13	-	.	Parent=LTR_retrotransposon82;reading_frame=2;name=RT_badnavirus
Super-Scaffold_100021	LTRdigest	protein_match	40573812	40574484	1.7e-15	-	.	Parent=LTR_retrotransposon82;reading_frame=2;name=RT_gmr1
Super-Scaffold_100021	LTRdigest	protein_match	40573815	40574307	3.8e-23	-	.	Parent=LTR_retrotransposon82;reading_frame=2;name=RT_gammaretroviridae
Super-Scaffold_100021	LTRdigest	protein_match	40573815	40574487	7.7e-27	-	.	Parent=LTR_retrotransposon82;reading_frame=2;name=RT_17_6
Super-Scaffold_100021	LTRdigest	protein_match	40573815	40574487	4.3e-36	-	.	Parent=LTR_retrotransposon82;reading_frame=2;name=RT_spumaretroviridae
Super-Scaffold_100021	LTRdigest	protein_match	40573821	40574106	1.4e-07	-	.	Parent=LTR_retrotransposon82;reading_frame=2;name=RT_b_clade
Super-Scaffold_100021	LTRdigest	protein_match	40573821	40574472	2e-09	-	.	Parent=LTR_retrotransposon82;reading_frame=2;name=RT_del
Super-Scaffold_100021	LTRdigest	protein_match	40573821	40574484	1.1e-07	-	.	Parent=LTR_retrotransposon82;reading_frame=2;name=RT_osvaldo
[truncated: 9,902 more rows]
